# Supplementary material for: Habitat selection by free-roaming domestic dogs in rabies endemic countries in rural and urban settings
Source: Sci Rep. 2022 Dec 3;12:20928. doi: 10.1038/s41598-022-25038-z (PMC9719531; doi:10.1038/s41598-022-25038-z)
Supplement: Supplementary file 2 — Supplementary Information 2. [file 41598_2022_25038_MOESM2_ESM.xlsx]

## Sheet: Sheet1
name	Hour	Class	Tree	OpenField	Buildings	Road	Beach	Ocean	Y	longitude	latitude	habitat	HH_lon	HH_lat
D202	25	Buildings	0	0	1	0	0	0	1	122.249	-8.63717	BuildingS	122.249	-8.6375
D202	52	Buildings	0	0	1	0	0	0	1	122.248	-8.63715	BuildingS	122.249	-8.6375
D202	66	Buildings	0	0	1	0	0	0	1	122.248	-8.63717	BuildingS	122.249	-8.6375
D062	69	Buildings	0	0	1	0	0	0	1	122.248	-8.63704	BuildingS	122.25	-8.63533
D202	67	Buildings	0	0	1	0	0	0	1	122.249	-8.63721	BuildingS	122.249	-8.6375
D202	66	Buildings	0	0	1	0	0	0	1	122.249	-8.63723	BuildingS	122.249	-8.6375
D202	26	Buildings	0	0	1	0	0	0	1	122.248	-8.63717	BuildingS	122.249	-8.6375
D202	46	Buildings	0	0	1	0	0	0	1	122.248	-8.63721	BuildingS	122.249	-8.6375
D202	67	Buildings	0	0	1	0	0	0	1	122.249	-8.6372	BuildingS	122.249	-8.6375
D202	45	Buildings	0	0	1	0	0	0	1	122.249	-8.63709	BuildingS	122.249	-8.6375
D202	49	Buildings	0	0	1	0	0	0	1	122.248	-8.63717	BuildingS	122.249	-8.6375
D202	50	Buildings	0	0	1	0	0	0	1	122.249	-8.63719	BuildingS	122.249	-8.6375
D202	68	Buildings	0	0	1	0	0	0	1	122.249	-8.63723	BuildingS	122.249	-8.6375
D202	53	Buildings	0	0	1	0	0	0	1	122.248	-8.63714	BuildingS	122.249	-8.6375
D202	53	Buildings	0	0	1	0	0	0	1	122.248	-8.63713	BuildingS	122.249	-8.6375
D202	67	Buildings	0	0	1	0	0	0	1	122.248	-8.63713	BuildingS	122.249	-8.6375
D202	67	Buildings	0	0	1	0	0	0	1	122.248	-8.63721	BuildingS	122.249	-8.6375
D202	46	Buildings	0	0	1	0	0	0	1	122.248	-8.63705	BuildingS	122.249	-8.6375
D202	68	Buildings	0	0	1	0	0	0	1	122.249	-8.63721	BuildingS	122.249	-8.6375
D202	42	Buildings	0	0	1	0	0	0	1	122.248	-8.63715	BuildingS	122.249	-8.6375
D202	67	Buildings	0	0	1	0	0	0	1	122.249	-8.63715	BuildingS	122.249	-8.6375
D202	50	Buildings	0	0	1	0	0	0	1	122.249	-8.63723	BuildingS	122.249	-8.6375
D202	44	Buildings	0	0	1	0	0	0	1	122.249	-8.63713	BuildingS	122.249	-8.6375
D202	67	Buildings	0	0	1	0	0	0	1	122.249	-8.63721	BuildingS	122.249	-8.6375
D202	45	Buildings	0	0	1	0	0	0	1	122.248	-8.63711	BuildingS	122.249	-8.6375
D202	45	Buildings	0	0	1	0	0	0	1	122.249	-8.63722	BuildingS	122.249	-8.6375
D202	52	Buildings	0	0	1	0	0	0	1	122.249	-8.63721	BuildingS	122.249	-8.6375
D202	68	Buildings	0	0	1	0	0	0	1	122.248	-8.63711	BuildingS	122.249	-8.6375
D202	44	Buildings	0	0	1	0	0	0	1	122.248	-8.63718	BuildingS	122.249	-8.6375
D202	45	Buildings	0	0	1	0	0	0	1	122.249	-8.63715	BuildingS	122.249	-8.6375
D202	45	Buildings	0	0	1	0	0	0	1	122.249	-8.63695	BuildingS	122.249	-8.6375
D202	26	Buildings	0	0	1	0	0	0	1	122.249	-8.63712	BuildingS	122.249	-8.6375
D202	42	Buildings	0	0	1	0	0	0	1	122.249	-8.63724	BuildingS	122.249	-8.6375
D202	49	Buildings	0	0	1	0	0	0	1	122.248	-8.6372	BuildingS	122.249	-8.6375
D202	52	Buildings	0	0	1	0	0	0	1	122.248	-8.63702	BuildingS	122.249	-8.6375
D202	67	Buildings	0	0	1	0	0	0	1	122.249	-8.63721	BuildingS	122.249	-8.6375
D202	44	Buildings	0	0	1	0	0	0	1	122.249	-8.63718	BuildingS	122.249	-8.6375
D202	48	Buildings	0	0	1	0	0	0	1	122.248	-8.63716	BuildingS	122.249	-8.6375
D202	52	Buildings	0	0	1	0	0	0	1	122.248	-8.63709	BuildingS	122.249	-8.6375
D202	53	Buildings	0	0	1	0	0	0	1	122.248	-8.63709	BuildingS	122.249	-8.6375
D202	46	Buildings	0	0	1	0	0	0	1	122.249	-8.63705	BuildingS	122.249	-8.6375
D202	50	Buildings	0	0	1	0	0	0	1	122.248	-8.63716	BuildingS	122.249	-8.6375
D202	67	Buildings	0	0	1	0	0	0	1	122.248	-8.63716	BuildingS	122.249	-8.6375
D202	47	Buildings	0	0	1	0	0	0	1	122.249	-8.63718	BuildingS	122.249	-8.6375
D202	24	Buildings	0	0	1	0	0	0	1	122.249	-8.63708	BuildingS	122.249	-8.6375
D202	49	Buildings	0	0	1	0	0	0	1	122.249	-8.63722	BuildingS	122.249	-8.6375
D202	67	Buildings	0	0	1	0	0	0	1	122.249	-8.63714	BuildingS	122.249	-8.6375
D202	50	Buildings	0	0	1	0	0	0	1	122.248	-8.63695	BuildingS	122.249	-8.6375
D202	66	Buildings	0	0	1	0	0	0	1	122.248	-8.6372	BuildingS	122.249	-8.6375
D202	52	Buildings	0	0	1	0	0	0	1	122.248	-8.6371	BuildingS	122.249	-8.6375
D202	50	Buildings	0	0	1	0	0	0	1	122.248	-8.63706	BuildingS	122.249	-8.6375
D202	25	Buildings	0	0	1	0	0	0	1	122.248	-8.63713	BuildingS	122.249	-8.6375
D202	46	Buildings	0	0	1	0	0	0	1	122.248	-8.6371	BuildingS	122.249	-8.6375
D202	66	Buildings	0	0	1	0	0	0	1	122.249	-8.63723	BuildingS	122.249	-8.6375
D202	45	Buildings	0	0	1	0	0	0	1	122.248	-8.63717	BuildingS	122.249	-8.6375
D202	44	Buildings	0	0	1	0	0	0	1	122.249	-8.63718	BuildingS	122.249	-8.6375
D202	34	Buildings	0	0	1	0	0	0	1	122.248	-8.63706	BuildingS	122.249	-8.6375
D202	26	Buildings	0	0	1	0	0	0	1	122.249	-8.63713	BuildingS	122.249	-8.6375
D202	50	Buildings	0	0	1	0	0	0	1	122.249	-8.63715	BuildingS	122.249	-8.6375
D202	67	Buildings	0	0	1	0	0	0	1	122.248	-8.63722	BuildingS	122.249	-8.6375
D202	67	Buildings	0	0	1	0	0	0	1	122.248	-8.63717	BuildingS	122.249	-8.6375
D202	45	Buildings	0	0	1	0	0	0	1	122.249	-8.63705	BuildingS	122.249	-8.6375
D202	50	Buildings	0	0	1	0	0	0	1	122.249	-8.6371	BuildingS	122.249	-8.6375
D202	48	Buildings	0	0	1	0	0	0	1	122.249	-8.63712	BuildingS	122.249	-8.6375
D202	67	Buildings	0	0	1	0	0	0	1	122.249	-8.63721	BuildingS	122.249	-8.6375
D202	45	Buildings	0	0	1	0	0	0	1	122.249	-8.63722	BuildingS	122.249	-8.6375
D202	66	Buildings	0	0	1	0	0	0	1	122.249	-8.6372	BuildingS	122.249	-8.6375
D202	34	Buildings	0	0	1	0	0	0	1	122.249	-8.63718	BuildingS	122.249	-8.6375
D202	50	Buildings	0	0	1	0	0	0	1	122.248	-8.63692	BuildingS	122.249	-8.6375
D202	49	Buildings	0	0	1	0	0	0	1	122.248	-8.63695	BuildingS	122.249	-8.6375
D202	45	Buildings	0	0	1	0	0	0	1	122.249	-8.6372	BuildingS	122.249	-8.6375
D202	67	Buildings	0	0	1	0	0	0	1	122.248	-8.63716	BuildingS	122.249	-8.6375
D202	46	Buildings	0	0	1	0	0	0	1	122.248	-8.63715	BuildingS	122.249	-8.6375
D202	50	Buildings	0	0	1	0	0	0	1	122.248	-8.63713	BuildingS	122.249	-8.6375
D202	34	Buildings	0	0	1	0	0	0	1	122.249	-8.63717	BuildingS	122.249	-8.6375
D202	48	Buildings	0	0	1	0	0	0	1	122.249	-8.63713	BuildingS	122.249	-8.6375
D202	49	Buildings	0	0	1	0	0	0	1	122.248	-8.63721	BuildingS	122.249	-8.6375
D202	26	Buildings	0	0	1	0	0	0	1	122.249	-8.6372	BuildingS	122.249	-8.6375
D202	45	Buildings	0	0	1	0	0	0	1	122.249	-8.63709	BuildingS	122.249	-8.6375
D202	68	Buildings	0	0	1	0	0	0	1	122.248	-8.63702	BuildingS	122.249	-8.6375
D202	44	Buildings	0	0	1	0	0	0	1	122.249	-8.63718	BuildingS	122.249	-8.6375
D202	45	Buildings	0	0	1	0	0	0	1	122.249	-8.63702	BuildingS	122.249	-8.6375
D202	67	Buildings	0	0	1	0	0	0	1	122.248	-8.6372	BuildingS	122.249	-8.6375
D202	68	Buildings	0	0	1	0	0	0	1	122.249	-8.63719	BuildingS	122.249	-8.6375
D202	25	Buildings	0	0	1	0	0	0	1	122.248	-8.63718	BuildingS	122.249	-8.6375
D202	45	Buildings	0	0	1	0	0	0	1	122.249	-8.63723	BuildingS	122.249	-8.6375
D202	68	Buildings	0	0	1	0	0	0	1	122.249	-8.63722	BuildingS	122.249	-8.6375
D202	33	Buildings	0	0	1	0	0	0	1	122.249	-8.6372	BuildingS	122.249	-8.6375
D202	66	Buildings	0	0	1	0	0	0	1	122.248	-8.63721	BuildingS	122.249	-8.6375
D202	52	Buildings	0	0	1	0	0	0	1	122.248	-8.63705	BuildingS	122.249	-8.6375
D202	45	Buildings	0	0	1	0	0	0	1	122.249	-8.63723	BuildingS	122.249	-8.6375
D202	10	Buildings	0	0	1	0	0	0	1	122.248	-8.63706	BuildingS	122.249	-8.6375
D202	34	Buildings	0	0	1	0	0	0	1	122.248	-8.63722	BuildingS	122.249	-8.6375
D202	67	Buildings	0	0	1	0	0	0	1	122.249	-8.63719	BuildingS	122.249	-8.6375
D202	46	Buildings	0	0	1	0	0	0	1	122.248	-8.63712	BuildingS	122.249	-8.6375
D202	66	Buildings	0	0	1	0	0	0	1	122.249	-8.63719	BuildingS	122.249	-8.6375
D202	45	Buildings	0	0	1	0	0	0	1	122.249	-8.63709	BuildingS	122.249	-8.6375
D202	45	Buildings	0	0	1	0	0	0	1	122.249	-8.63716	BuildingS	122.249	-8.6375
D202	10	Buildings	0	0	1	0	0	0	1	122.248	-8.63714	BuildingS	122.249	-8.6375
D202	50	Buildings	0	0	1	0	0	0	1	122.248	-8.63701	BuildingS	122.249	-8.6375
D202	46	Buildings	0	0	1	0	0	0	1	122.248	-8.63712	BuildingS	122.249	-8.6375
D202	67	Buildings	0	0	1	0	0	0	1	122.249	-8.63712	BuildingS	122.249	-8.6375
D202	49	Buildings	0	0	1	0	0	0	1	122.248	-8.63713	BuildingS	122.249	-8.6375
D202	44	Buildings	0	0	1	0	0	0	1	122.249	-8.63721	BuildingS	122.249	-8.6375
D202	49	Buildings	0	0	1	0	0	0	1	122.249	-8.63711	BuildingS	122.249	-8.6375
D202	52	Buildings	0	0	1	0	0	0	1	122.248	-8.6372	BuildingS	122.249	-8.6375
D202	25	Buildings	0	0	1	0	0	0	1	122.249	-8.63722	BuildingS	122.249	-8.6375
D202	48	Buildings	0	0	1	0	0	0	1	122.248	-8.63712	BuildingS	122.249	-8.6375
D202	47	Buildings	0	0	1	0	0	0	1	122.249	-8.6371	BuildingS	122.249	-8.6375
D202	53	Buildings	0	0	1	0	0	0	1	122.248	-8.63719	BuildingS	122.249	-8.6375
D202	33	Buildings	0	0	1	0	0	0	1	122.248	-8.63713	BuildingS	122.249	-8.6375
D202	67	Buildings	0	0	1	0	0	0	1	122.248	-8.63716	BuildingS	122.249	-8.6375
D202	53	Buildings	0	0	1	0	0	0	1	122.248	-8.63722	BuildingS	122.249	-8.6375
D202	44	Buildings	0	0	1	0	0	0	1	122.249	-8.63722	BuildingS	122.249	-8.6375
D202	26	Buildings	0	0	1	0	0	0	1	122.249	-8.63713	BuildingS	122.249	-8.6375
D202	50	Buildings	0	0	1	0	0	0	1	122.249	-8.63697	BuildingS	122.249	-8.6375
D202	44	Buildings	0	0	1	0	0	0	1	122.249	-8.63722	BuildingS	122.249	-8.6375
D202	44	Buildings	0	0	1	0	0	0	1	122.249	-8.63717	BuildingS	122.249	-8.6375
D202	45	Buildings	0	0	1	0	0	0	1	122.249	-8.63711	BuildingS	122.249	-8.6375
D202	24	Buildings	0	0	1	0	0	0	1	122.249	-8.63716	BuildingS	122.249	-8.6375
D202	48	Buildings	0	0	1	0	0	0	1	122.248	-8.63715	BuildingS	122.249	-8.6375
D202	68	Buildings	0	0	1	0	0	0	1	122.248	-8.63716	BuildingS	122.249	-8.6375
D202	66	Buildings	0	0	1	0	0	0	1	122.249	-8.63719	BuildingS	122.249	-8.6375
D202	26	Buildings	0	0	1	0	0	0	1	122.249	-8.6372	BuildingS	122.249	-8.6375
D202	26	Buildings	0	0	1	0	0	0	1	122.249	-8.63718	BuildingS	122.249	-8.6375
D202	25	Buildings	0	0	1	0	0	0	1	122.249	-8.63718	BuildingS	122.249	-8.6375
D202	46	Buildings	0	0	1	0	0	0	1	122.248	-8.6372	BuildingS	122.249	-8.6375
D202	54	Buildings	0	0	1	0	0	0	1	122.248	-8.63715	BuildingS	122.249	-8.6375
D202	44	Buildings	0	0	1	0	0	0	1	122.249	-8.63717	BuildingS	122.249	-8.6375
D202	53	Buildings	0	0	1	0	0	0	1	122.248	-8.63711	BuildingS	122.249	-8.6375
D202	48	Buildings	0	0	1	0	0	0	1	122.248	-8.6371	BuildingS	122.249	-8.6375
D202	25	Buildings	0	0	1	0	0	0	1	122.249	-8.63718	BuildingS	122.249	-8.6375
D202	26	Buildings	0	0	1	0	0	0	1	122.249	-8.63715	BuildingS	122.249	-8.6375
D202	26	Buildings	0	0	1	0	0	0	1	122.248	-8.63722	BuildingS	122.249	-8.6375
D202	67	Buildings	0	0	1	0	0	0	1	122.248	-8.63714	BuildingS	122.249	-8.6375
D202	66	Buildings	0	0	1	0	0	0	1	122.249	-8.63721	BuildingS	122.249	-8.6375
D202	67	Buildings	0	0	1	0	0	0	1	122.249	-8.63719	BuildingS	122.249	-8.6375
D202	52	Buildings	0	0	1	0	0	0	1	122.248	-8.63719	BuildingS	122.249	-8.6375
D202	66	Buildings	0	0	1	0	0	0	1	122.249	-8.63722	BuildingS	122.249	-8.6375
D202	68	Buildings	0	0	1	0	0	0	1	122.249	-8.63722	BuildingS	122.249	-8.6375
D202	46	Buildings	0	0	1	0	0	0	1	122.248	-8.63716	BuildingS	122.249	-8.6375
D202	45	Buildings	0	0	1	0	0	0	1	122.249	-8.63716	BuildingS	122.249	-8.6375
D202	48	Buildings	0	0	1	0	0	0	1	122.248	-8.63713	BuildingS	122.249	-8.6375
D202	66	Buildings	0	0	1	0	0	0	1	122.248	-8.63722	BuildingS	122.249	-8.6375
D202	47	Buildings	0	0	1	0	0	0	1	122.249	-8.63723	BuildingS	122.249	-8.6375
D202	67	Buildings	0	0	1	0	0	0	1	122.248	-8.63719	BuildingS	122.249	-8.6375
D202	52	Buildings	0	0	1	0	0	0	1	122.248	-8.63719	BuildingS	122.249	-8.6375
D202	42	Buildings	0	0	1	0	0	0	1	122.249	-8.63722	BuildingS	122.249	-8.6375
D202	67	Buildings	0	0	1	0	0	0	1	122.248	-8.63721	BuildingS	122.249	-8.6375
D202	53	Buildings	0	0	1	0	0	0	1	122.248	-8.63717	BuildingS	122.249	-8.6375
D202	67	Buildings	0	0	1	0	0	0	1	122.249	-8.6372	BuildingS	122.249	-8.6375
D202	50	Buildings	0	0	1	0	0	0	1	122.249	-8.63715	BuildingS	122.249	-8.6375
D202	67	Buildings	0	0	1	0	0	0	1	122.249	-8.63717	BuildingS	122.249	-8.6375
D202	50	Buildings	0	0	1	0	0	0	1	122.249	-8.63719	BuildingS	122.249	-8.6375
D202	66	Buildings	0	0	1	0	0	0	1	122.248	-8.63719	BuildingS	122.249	-8.6375
D202	52	Buildings	0	0	1	0	0	0	1	122.248	-8.63715	BuildingS	122.249	-8.6375
D202	50	Buildings	0	0	1	0	0	0	1	122.249	-8.6371	BuildingS	122.249	-8.6375
D202	46	Buildings	0	0	1	0	0	0	1	122.248	-8.6372	BuildingS	122.249	-8.6375
D202	45	Buildings	0	0	1	0	0	0	1	122.249	-8.63711	BuildingS	122.249	-8.6375
D202	48	Buildings	0	0	1	0	0	0	1	122.248	-8.63711	BuildingS	122.249	-8.6375
D202	47	Buildings	0	0	1	0	0	0	1	122.249	-8.63709	BuildingS	122.249	-8.6375
D202	67	Buildings	0	0	1	0	0	0	1	122.248	-8.63722	BuildingS	122.249	-8.6375
D202	48	Buildings	0	0	1	0	0	0	1	122.249	-8.63699	BuildingS	122.249	-8.6375
D202	53	Buildings	0	0	1	0	0	0	1	122.248	-8.63716	BuildingS	122.249	-8.6375
D202	47	Buildings	0	0	1	0	0	0	1	122.248	-8.63716	BuildingS	122.249	-8.6375
D202	25	Buildings	0	0	1	0	0	0	1	122.249	-8.63718	BuildingS	122.249	-8.6375
D202	47	Buildings	0	0	1	0	0	0	1	122.249	-8.63719	BuildingS	122.249	-8.6375
D202	50	Buildings	0	0	1	0	0	0	1	122.248	-8.63709	BuildingS	122.249	-8.6375
D202	49	Buildings	0	0	1	0	0	0	1	122.249	-8.63707	BuildingS	122.249	-8.6375
D202	49	Buildings	0	0	1	0	0	0	1	122.248	-8.63719	BuildingS	122.249	-8.6375
D202	48	Buildings	0	0	1	0	0	0	1	122.249	-8.6372	BuildingS	122.249	-8.6375
D202	68	Buildings	0	0	1	0	0	0	1	122.248	-8.6372	BuildingS	122.249	-8.6375
D202	52	Buildings	0	0	1	0	0	0	1	122.248	-8.63711	BuildingS	122.249	-8.6375
D202	47	Buildings	0	0	1	0	0	0	1	122.248	-8.63721	BuildingS	122.249	-8.6375
D202	45	Buildings	0	0	1	0	0	0	1	122.249	-8.63723	BuildingS	122.249	-8.6375
D202	46	Buildings	0	0	1	0	0	0	1	122.249	-8.63723	BuildingS	122.249	-8.6375
D202	44	Buildings	0	0	1	0	0	0	1	122.249	-8.63718	BuildingS	122.249	-8.6375
D202	66	Buildings	0	0	1	0	0	0	1	122.249	-8.63722	BuildingS	122.249	-8.6375
D202	48	Buildings	0	0	1	0	0	0	1	122.248	-8.63719	BuildingS	122.249	-8.6375
D202	52	Buildings	0	0	1	0	0	0	1	122.248	-8.63714	BuildingS	122.249	-8.6375
D202	46	Buildings	0	0	1	0	0	0	1	122.248	-8.6371	BuildingS	122.249	-8.6375
D202	46	Buildings	0	0	1	0	0	0	1	122.248	-8.63714	BuildingS	122.249	-8.6375
D202	53	Buildings	0	0	1	0	0	0	1	122.248	-8.63713	BuildingS	122.249	-8.6375
D202	67	Buildings	0	0	1	0	0	0	1	122.248	-8.63722	BuildingS	122.249	-8.6375
D202	42	Buildings	0	0	1	0	0	0	1	122.248	-8.63716	BuildingS	122.249	-8.6375
D202	47	Buildings	0	0	1	0	0	0	1	122.249	-8.63716	BuildingS	122.249	-8.6375
D202	26	Buildings	0	0	1	0	0	0	1	122.249	-8.63721	BuildingS	122.249	-8.6375
D202	52	Buildings	0	0	1	0	0	0	1	122.248	-8.63719	BuildingS	122.249	-8.6375
D202	47	Buildings	0	0	1	0	0	0	1	122.248	-8.63723	BuildingS	122.249	-8.6375
D202	49	Buildings	0	0	1	0	0	0	1	122.248	-8.63711	BuildingS	122.249	-8.6375
D202	24	Buildings	0	0	1	0	0	0	1	122.249	-8.63697	BuildingS	122.249	-8.6375
D202	52	Buildings	0	0	1	0	0	0	1	122.248	-8.63718	BuildingS	122.249	-8.6375
D202	49	Buildings	0	0	1	0	0	0	1	122.248	-8.63714	BuildingS	122.249	-8.6375
D202	44	Buildings	0	0	1	0	0	0	1	122.249	-8.6372	BuildingS	122.249	-8.6375
D202	33	Buildings	0	0	1	0	0	0	1	122.248	-8.63721	BuildingS	122.249	-8.6375
D202	47	Buildings	0	0	1	0	0	0	1	122.249	-8.63722	BuildingS	122.249	-8.6375
D202	52	Buildings	0	0	1	0	0	0	1	122.248	-8.63718	BuildingS	122.249	-8.6375
D202	51	Buildings	0	0	1	0	0	0	1	122.248	-8.6372	BuildingS	122.249	-8.6375
D202	53	Buildings	0	0	1	0	0	0	1	122.248	-8.63719	BuildingS	122.249	-8.6375
D202	45	Buildings	0	0	1	0	0	0	1	122.249	-8.63719	BuildingS	122.249	-8.6375
D202	44	Buildings	0	0	1	0	0	0	1	122.249	-8.63722	BuildingS	122.249	-8.6375
D202	47	Buildings	0	0	1	0	0	0	1	122.249	-8.63723	BuildingS	122.249	-8.6375
D202	50	Buildings	0	0	1	0	0	0	1	122.248	-8.63702	BuildingS	122.249	-8.6375
D202	66	Buildings	0	0	1	0	0	0	1	122.249	-8.63721	BuildingS	122.249	-8.6375
D202	25	Buildings	0	0	1	0	0	0	1	122.249	-8.63716	BuildingS	122.249	-8.6375
D202	49	Buildings	0	0	1	0	0	0	1	122.249	-8.63712	BuildingS	122.249	-8.6375
D202	44	Buildings	0	0	1	0	0	0	1	122.249	-8.63723	BuildingS	122.249	-8.6375
D202	48	Buildings	0	0	1	0	0	0	1	122.249	-8.6372	BuildingS	122.249	-8.6375
D202	34	Buildings	0	0	1	0	0	0	1	122.249	-8.63723	BuildingS	122.249	-8.6375
D202	67	Buildings	0	0	1	0	0	0	1	122.249	-8.63724	BuildingS	122.249	-8.6375
D202	49	Buildings	0	0	1	0	0	0	1	122.249	-8.63715	BuildingS	122.249	-8.6375
D202	46	Buildings	0	0	1	0	0	0	1	122.249	-8.6372	BuildingS	122.249	-8.6375
D202	53	Buildings	0	0	1	0	0	0	1	122.249	-8.63721	BuildingS	122.249	-8.6375
D202	34	Buildings	0	0	1	0	0	0	1	122.249	-8.63723	BuildingS	122.249	-8.6375
D202	44	Buildings	0	0	1	0	0	0	1	122.249	-8.63721	BuildingS	122.249	-8.6375
D202	45	Buildings	0	0	1	0	0	0	1	122.249	-8.6372	BuildingS	122.249	-8.6375
D202	45	Buildings	0	0	1	0	0	0	1	122.249	-8.6372	BuildingS	122.249	-8.6375
D202	67	Buildings	0	0	1	0	0	0	1	122.249	-8.6372	BuildingS	122.249	-8.6375
D202	67	Buildings	0	0	1	0	0	0	1	122.249	-8.63719	BuildingS	122.249	-8.6375
D202	66	Buildings	0	0	1	0	0	0	1	122.249	-8.63724	BuildingS	122.249	-8.6375
D202	67	Buildings	0	0	1	0	0	0	1	122.249	-8.63722	BuildingS	122.249	-8.6375
D202	67	Buildings	0	0	1	0	0	0	1	122.249	-8.6372	BuildingS	122.249	-8.6375
D202	68	Buildings	0	0	1	0	0	0	1	122.249	-8.6372	BuildingS	122.249	-8.6375
D025	25	Buildings	0	0	1	0	0	0	1	122.249	-8.63661	BuildingS	122.249	-8.63583
D202	25	Buildings	0	0	1	0	0	0	1	122.249	-8.637	BuildingS	122.249	-8.6375
D202	46	Buildings	0	0	1	0	0	0	1	122.249	-8.63689	BuildingS	122.249	-8.6375
D202	50	Buildings	0	0	1	0	0	0	1	122.249	-8.63687	BuildingS	122.249	-8.6375
D202	45	Buildings	0	0	1	0	0	0	1	122.249	-8.63683	BuildingS	122.249	-8.6375
D114	26	Buildings	0	0	1	0	0	0	1	122.249	-8.63727	BuildingS	122.255	-8.63491
D025	34	Buildings	0	0	1	0	0	0	1	122.249	-8.63644	BuildingS	122.249	-8.63583
D025	42	Buildings	0	0	1	0	0	0	1	122.249	-8.63638	BuildingS	122.249	-8.63583
D025	11	Buildings	0	0	1	0	0	0	1	122.249	-8.63637	BuildingS	122.249	-8.63583
D062	79	Buildings	0	0	1	0	0	0	1	122.25	-8.63601	BuildingS	122.25	-8.63533
D062	30	Buildings	0	0	1	0	0	0	1	122.25	-8.636	BuildingS	122.25	-8.63533
D062	72	Buildings	0	0	1	0	0	0	1	122.25	-8.636	BuildingS	122.25	-8.63533
D062	73	Buildings	0	0	1	0	0	0	1	122.25	-8.63602	BuildingS	122.25	-8.63533
D062	34	Buildings	0	0	1	0	0	0	1	122.25	-8.63603	BuildingS	122.25	-8.63533
D062	70	Buildings	0	0	1	0	0	0	1	122.25	-8.6361	BuildingS	122.25	-8.63533
D062	92	Buildings	0	0	1	0	0	0	1	122.25	-8.63606	BuildingS	122.25	-8.63533
D062	61	Buildings	0	0	1	0	0	0	1	122.25	-8.636	BuildingS	122.25	-8.63533
D062	50	Buildings	0	0	1	0	0	0	1	122.25	-8.63608	BuildingS	122.25	-8.63533
D062	54	Buildings	0	0	1	0	0	0	1	122.25	-8.63608	BuildingS	122.25	-8.63533
D062	52	Buildings	0	0	1	0	0	0	1	122.25	-8.63601	BuildingS	122.25	-8.63533
D062	61	Buildings	0	0	1	0	0	0	1	122.25	-8.63607	BuildingS	122.25	-8.63533
D062	42	Buildings	0	0	1	0	0	0	1	122.25	-8.63604	BuildingS	122.25	-8.63533
D062	69	Buildings	0	0	1	0	0	0	1	122.25	-8.63604	BuildingS	122.25	-8.63533
D062	47	Buildings	0	0	1	0	0	0	1	122.25	-8.63608	BuildingS	122.25	-8.63533
D062	68	Buildings	0	0	1	0	0	0	1	122.25	-8.63602	BuildingS	122.25	-8.63533
D062	48	Buildings	0	0	1	0	0	0	1	122.25	-8.63608	BuildingS	122.25	-8.63533
D062	85	Buildings	0	0	1	0	0	0	1	122.25	-8.63602	BuildingS	122.25	-8.63533
D062	79	Buildings	0	0	1	0	0	0	1	122.25	-8.63605	BuildingS	122.25	-8.63533
D062	35	Buildings	0	0	1	0	0	0	1	122.25	-8.63602	BuildingS	122.25	-8.63533
D062	61	Buildings	0	0	1	0	0	0	1	122.25	-8.63607	BuildingS	122.25	-8.63533
D062	92	Buildings	0	0	1	0	0	0	1	122.25	-8.63604	BuildingS	122.25	-8.63533
D062	51	Buildings	0	0	1	0	0	0	1	122.25	-8.63602	BuildingS	122.25	-8.63533
D062	92	Buildings	0	0	1	0	0	0	1	122.25	-8.63606	BuildingS	122.25	-8.63533
D062	71	Buildings	0	0	1	0	0	0	1	122.25	-8.63604	BuildingS	122.25	-8.63533
D062	77	Buildings	0	0	1	0	0	0	1	122.25	-8.63599	BuildingS	122.25	-8.63533
D062	49	Buildings	0	0	1	0	0	0	1	122.25	-8.63601	BuildingS	122.25	-8.63533
D062	70	Buildings	0	0	1	0	0	0	1	122.25	-8.63607	BuildingS	122.25	-8.63533
D062	84	Buildings	0	0	1	0	0	0	1	122.25	-8.63608	BuildingS	122.25	-8.63533
D062	33	Buildings	0	0	1	0	0	0	1	122.25	-8.63607	BuildingS	122.25	-8.63533
D062	35	Buildings	0	0	1	0	0	0	1	122.25	-8.63606	BuildingS	122.25	-8.63533
D062	70	Buildings	0	0	1	0	0	0	1	122.25	-8.63605	BuildingS	122.25	-8.63533
D062	56	Buildings	0	0	1	0	0	0	1	122.25	-8.63608	BuildingS	122.25	-8.63533
D062	40	Buildings	0	0	1	0	0	0	1	122.25	-8.63601	BuildingS	122.25	-8.63533
D062	49	Buildings	0	0	1	0	0	0	1	122.25	-8.63606	BuildingS	122.25	-8.63533
D062	70	Buildings	0	0	1	0	0	0	1	122.25	-8.63606	BuildingS	122.25	-8.63533
D062	73	Buildings	0	0	1	0	0	0	1	122.25	-8.63604	BuildingS	122.25	-8.63533
D062	31	Buildings	0	0	1	0	0	0	1	122.25	-8.63601	BuildingS	122.25	-8.63533
D062	56	Buildings	0	0	1	0	0	0	1	122.25	-8.63603	BuildingS	122.25	-8.63533
D062	67	Buildings	0	0	1	0	0	0	1	122.25	-8.63599	BuildingS	122.25	-8.63533
D062	67	Buildings	0	0	1	0	0	0	1	122.25	-8.63599	BuildingS	122.25	-8.63533
D062	70	Buildings	0	0	1	0	0	0	1	122.25	-8.63604	BuildingS	122.25	-8.63533
D062	59	Buildings	0	0	1	0	0	0	1	122.25	-8.63605	BuildingS	122.25	-8.63533
D062	91	Buildings	0	0	1	0	0	0	1	122.25	-8.63605	BuildingS	122.25	-8.63533
D062	48	Buildings	0	0	1	0	0	0	1	122.25	-8.63606	BuildingS	122.25	-8.63533
D062	67	Buildings	0	0	1	0	0	0	1	122.25	-8.63602	BuildingS	122.25	-8.63533
D062	76	Buildings	0	0	1	0	0	0	1	122.25	-8.63601	BuildingS	122.25	-8.63533
D062	60	Buildings	0	0	1	0	0	0	1	122.25	-8.63605	BuildingS	122.25	-8.63533
D062	66	Buildings	0	0	1	0	0	0	1	122.25	-8.63606	BuildingS	122.25	-8.63533
D062	64	Buildings	0	0	1	0	0	0	1	122.25	-8.63606	BuildingS	122.25	-8.63533
D062	66	Buildings	0	0	1	0	0	0	1	122.25	-8.63606	BuildingS	122.25	-8.63533
D062	51	Buildings	0	0	1	0	0	0	1	122.25	-8.63608	BuildingS	122.25	-8.63533
D062	70	Buildings	0	0	1	0	0	0	1	122.25	-8.63604	BuildingS	122.25	-8.63533
D062	72	Buildings	0	0	1	0	0	0	1	122.25	-8.63603	BuildingS	122.25	-8.63533
D062	73	Buildings	0	0	1	0	0	0	1	122.25	-8.63605	BuildingS	122.25	-8.63533
D062	52	Buildings	0	0	1	0	0	0	1	122.25	-8.63603	BuildingS	122.25	-8.63533
D062	36	Buildings	0	0	1	0	0	0	1	122.25	-8.63606	BuildingS	122.25	-8.63533
D062	64	Buildings	0	0	1	0	0	0	1	122.25	-8.63604	BuildingS	122.25	-8.63533
D062	30	Buildings	0	0	1	0	0	0	1	122.25	-8.63603	BuildingS	122.25	-8.63533
D062	67	Buildings	0	0	1	0	0	0	1	122.25	-8.63608	BuildingS	122.25	-8.63533
D062	32	Buildings	0	0	1	0	0	0	1	122.25	-8.63601	BuildingS	122.25	-8.63533
D062	92	Buildings	0	0	1	0	0	0	1	122.25	-8.63602	BuildingS	122.25	-8.63533
D062	33	Buildings	0	0	1	0	0	0	1	122.25	-8.636	BuildingS	122.25	-8.63533
D025	48	Buildings	0	0	1	0	0	0	1	122.25	-8.63598	BuildingS	122.249	-8.63583
D025	29	Buildings	0	0	1	0	0	0	1	122.249	-8.63536	BuildingS	122.249	-8.63583
D054	112	Buildings	0	0	1	0	0	0	1	122.249	-8.63522	BuildingS	122.254	-8.6357
D054	112	Buildings	0	0	1	0	0	0	1	122.249	-8.63534	BuildingS	122.254	-8.6357
D025	24	Buildings	0	0	1	0	0	0	1	122.249	-8.63583	BuildingS	122.249	-8.63583
D025	34	Buildings	0	0	1	0	0	0	1	122.249	-8.63583	BuildingS	122.249	-8.63583
D025	24	Buildings	0	0	1	0	0	0	1	122.249	-8.63558	BuildingS	122.249	-8.63583
D025	22	Buildings	0	0	1	0	0	0	1	122.249	-8.63592	BuildingS	122.249	-8.63583
D025	14	Buildings	0	0	1	0	0	0	1	122.249	-8.63593	BuildingS	122.249	-8.63583
D025	37	Buildings	0	0	1	0	0	0	1	122.249	-8.6358	BuildingS	122.249	-8.63583
D025	39	Buildings	0	0	1	0	0	0	1	122.249	-8.63553	BuildingS	122.249	-8.63583
D025	11	Buildings	0	0	1	0	0	0	1	122.249	-8.63574	BuildingS	122.249	-8.63583
D025	36	Buildings	0	0	1	0	0	0	1	122.249	-8.63586	BuildingS	122.249	-8.63583
D025	38	Buildings	0	0	1	0	0	0	1	122.249	-8.63573	BuildingS	122.249	-8.63583
D054	105	Buildings	0	0	1	0	0	0	1	122.249	-8.63549	BuildingS	122.254	-8.6357
D202	25	Buildings	0	0	1	0	0	0	1	122.249	-8.63536	BuildingS	122.249	-8.6375
D025	35	Buildings	0	0	1	0	0	0	1	122.249	-8.63593	BuildingS	122.249	-8.63583
D025	37	Buildings	0	0	1	0	0	0	1	122.249	-8.63573	BuildingS	122.249	-8.63583
D025	48	Buildings	0	0	1	0	0	0	1	122.249	-8.63591	BuildingS	122.249	-8.63583
D025	14	Buildings	0	0	1	0	0	0	1	122.249	-8.6357	BuildingS	122.249	-8.63583
D025	23	Buildings	0	0	1	0	0	0	1	122.249	-8.6358	BuildingS	122.249	-8.63583
D025	17	Buildings	0	0	1	0	0	0	1	122.249	-8.63596	BuildingS	122.249	-8.63583
D054	93	Buildings	0	0	1	0	0	0	1	122.249	-8.63586	BuildingS	122.254	-8.6357
D025	14	Buildings	0	0	1	0	0	0	1	122.249	-8.63579	BuildingS	122.249	-8.63583
D025	37	Buildings	0	0	1	0	0	0	1	122.249	-8.63576	BuildingS	122.249	-8.63583
D025	37	Buildings	0	0	1	0	0	0	1	122.249	-8.63595	BuildingS	122.249	-8.63583
D025	17	Buildings	0	0	1	0	0	0	1	122.249	-8.63587	BuildingS	122.249	-8.63583
D025	39	Buildings	0	0	1	0	0	0	1	122.249	-8.63594	BuildingS	122.249	-8.63583
D025	14	Buildings	0	0	1	0	0	0	1	122.25	-8.63589	BuildingS	122.249	-8.63583
D025	38	Buildings	0	0	1	0	0	0	1	122.249	-8.63575	BuildingS	122.249	-8.63583
D025	12	Buildings	0	0	1	0	0	0	1	122.249	-8.63585	BuildingS	122.249	-8.63583
D025	49	Buildings	0	0	1	0	0	0	1	122.249	-8.63563	BuildingS	122.249	-8.63583
D025	19	Buildings	0	0	1	0	0	0	1	122.249	-8.63586	BuildingS	122.249	-8.63583
D025	34	Buildings	0	0	1	0	0	0	1	122.249	-8.63554	BuildingS	122.249	-8.63583
D025	25	Buildings	0	0	1	0	0	0	1	122.249	-8.63591	BuildingS	122.249	-8.63583
D025	35	Buildings	0	0	1	0	0	0	1	122.249	-8.63594	BuildingS	122.249	-8.63583
D025	37	Buildings	0	0	1	0	0	0	1	122.249	-8.63585	BuildingS	122.249	-8.63583
D025	9	Buildings	0	0	1	0	0	0	1	122.249	-8.6359	BuildingS	122.249	-8.63583
D025	9	Buildings	0	0	1	0	0	0	1	122.249	-8.63602	BuildingS	122.249	-8.63583
D054	92	Buildings	0	0	1	0	0	0	1	122.249	-8.6354	BuildingS	122.254	-8.6357
D025	37	Buildings	0	0	1	0	0	0	1	122.249	-8.63592	BuildingS	122.249	-8.63583
D025	36	Buildings	0	0	1	0	0	0	1	122.249	-8.63582	BuildingS	122.249	-8.63583
D025	37	Buildings	0	0	1	0	0	0	1	122.249	-8.63581	BuildingS	122.249	-8.63583
D054	92	Buildings	0	0	1	0	0	0	1	122.249	-8.63552	BuildingS	122.254	-8.6357
D025	21	Buildings	0	0	1	0	0	0	1	122.249	-8.63598	BuildingS	122.249	-8.63583
D025	17	Buildings	0	0	1	0	0	0	1	122.249	-8.63587	BuildingS	122.249	-8.63583
D025	24	Buildings	0	0	1	0	0	0	1	122.249	-8.63588	BuildingS	122.249	-8.63583
D025	35	Buildings	0	0	1	0	0	0	1	122.249	-8.63582	BuildingS	122.249	-8.63583
D025	10	Buildings	0	0	1	0	0	0	1	122.249	-8.63588	BuildingS	122.249	-8.63583
D025	14	Buildings	0	0	1	0	0	0	1	122.249	-8.63575	BuildingS	122.249	-8.63583
D025	37	Buildings	0	0	1	0	0	0	1	122.249	-8.63591	BuildingS	122.249	-8.63583
D025	33	Buildings	0	0	1	0	0	0	1	122.249	-8.63576	BuildingS	122.249	-8.63583
D025	41	Buildings	0	0	1	0	0	0	1	122.249	-8.6358	BuildingS	122.249	-8.63583
D025	45	Buildings	0	0	1	0	0	0	1	122.249	-8.63583	BuildingS	122.249	-8.63583
D025	35	Buildings	0	0	1	0	0	0	1	122.249	-8.636	BuildingS	122.249	-8.63583
D025	34	Buildings	0	0	1	0	0	0	1	122.249	-8.63592	BuildingS	122.249	-8.63583
D025	23	Buildings	0	0	1	0	0	0	1	122.249	-8.63579	BuildingS	122.249	-8.63583
D025	36	Buildings	0	0	1	0	0	0	1	122.249	-8.63569	BuildingS	122.249	-8.63583
D025	37	Buildings	0	0	1	0	0	0	1	122.249	-8.63569	BuildingS	122.249	-8.63583
D025	35	Buildings	0	0	1	0	0	0	1	122.249	-8.63602	BuildingS	122.249	-8.63583
D025	42	Buildings	0	0	1	0	0	0	1	122.249	-8.63589	BuildingS	122.249	-8.63583
D025	34	Buildings	0	0	1	0	0	0	1	122.249	-8.63581	BuildingS	122.249	-8.63583
D025	35	Buildings	0	0	1	0	0	0	1	122.249	-8.63584	BuildingS	122.249	-8.63583
D062	48	Buildings	0	0	1	0	0	0	1	122.249	-8.63567	BuildingS	122.25	-8.63533
D025	39	Buildings	0	0	1	0	0	0	1	122.249	-8.63574	BuildingS	122.249	-8.63583
D025	12	Buildings	0	0	1	0	0	0	1	122.25	-8.63596	BuildingS	122.249	-8.63583
D025	25	Buildings	0	0	1	0	0	0	1	122.249	-8.63569	BuildingS	122.249	-8.63583
D025	37	Buildings	0	0	1	0	0	0	1	122.249	-8.6358	BuildingS	122.249	-8.63583
D025	37	Buildings	0	0	1	0	0	0	1	122.249	-8.63602	BuildingS	122.249	-8.63583
D025	49	Buildings	0	0	1	0	0	0	1	122.249	-8.63593	BuildingS	122.249	-8.63583
D025	17	Buildings	0	0	1	0	0	0	1	122.249	-8.6358	BuildingS	122.249	-8.63583
D025	23	Buildings	0	0	1	0	0	0	1	122.249	-8.6358	BuildingS	122.249	-8.63583
D025	39	Buildings	0	0	1	0	0	0	1	122.249	-8.63537	BuildingS	122.249	-8.63583
D025	38	Buildings	0	0	1	0	0	0	1	122.249	-8.63561	BuildingS	122.249	-8.63583
D025	48	Buildings	0	0	1	0	0	0	1	122.249	-8.63564	BuildingS	122.249	-8.63583
D025	36	Buildings	0	0	1	0	0	0	1	122.249	-8.63602	BuildingS	122.249	-8.63583
D025	34	Buildings	0	0	1	0	0	0	1	122.249	-8.63579	BuildingS	122.249	-8.63583
D025	32	Buildings	0	0	1	0	0	0	1	122.249	-8.63587	BuildingS	122.249	-8.63583
D025	41	Buildings	0	0	1	0	0	0	1	122.249	-8.63599	BuildingS	122.249	-8.63583
D025	34	Buildings	0	0	1	0	0	0	1	122.249	-8.63599	BuildingS	122.249	-8.63583
D025	33	Buildings	0	0	1	0	0	0	1	122.249	-8.63595	BuildingS	122.249	-8.63583
D025	37	Buildings	0	0	1	0	0	0	1	122.249	-8.63583	BuildingS	122.249	-8.63583
D025	13	Buildings	0	0	1	0	0	0	1	122.249	-8.63578	BuildingS	122.249	-8.63583
D025	41	Buildings	0	0	1	0	0	0	1	122.249	-8.63593	BuildingS	122.249	-8.63583
D025	12	Buildings	0	0	1	0	0	0	1	122.249	-8.63568	BuildingS	122.249	-8.63583
D025	12	Buildings	0	0	1	0	0	0	1	122.25	-8.63592	BuildingS	122.249	-8.63583
D025	35	Buildings	0	0	1	0	0	0	1	122.249	-8.63585	BuildingS	122.249	-8.63583
D025	11	Buildings	0	0	1	0	0	0	1	122.249	-8.6359	BuildingS	122.249	-8.63583
D025	34	Buildings	0	0	1	0	0	0	1	122.249	-8.63589	BuildingS	122.249	-8.63583
D025	11	Buildings	0	0	1	0	0	0	1	122.249	-8.63585	BuildingS	122.249	-8.63583
D025	43	Buildings	0	0	1	0	0	0	1	122.249	-8.63602	BuildingS	122.249	-8.63583
D025	48	Buildings	0	0	1	0	0	0	1	122.249	-8.63593	BuildingS	122.249	-8.63583
D025	43	Buildings	0	0	1	0	0	0	1	122.249	-8.63581	BuildingS	122.249	-8.63583
D025	33	Buildings	0	0	1	0	0	0	1	122.249	-8.63575	BuildingS	122.249	-8.63583
D025	49	Buildings	0	0	1	0	0	0	1	122.25	-8.63597	BuildingS	122.249	-8.63583
D025	25	Buildings	0	0	1	0	0	0	1	122.249	-8.63588	BuildingS	122.249	-8.63583
D025	33	Buildings	0	0	1	0	0	0	1	122.249	-8.63574	BuildingS	122.249	-8.63583
D025	4	Buildings	0	0	1	0	0	0	1	122.249	-8.63575	BuildingS	122.249	-8.63583
D025	13	Buildings	0	0	1	0	0	0	1	122.249	-8.63578	BuildingS	122.249	-8.63583
D025	12	Buildings	0	0	1	0	0	0	1	122.249	-8.63574	BuildingS	122.249	-8.63583
D025	14	Buildings	0	0	1	0	0	0	1	122.249	-8.63587	BuildingS	122.249	-8.63583
D025	38	Buildings	0	0	1	0	0	0	1	122.249	-8.63584	BuildingS	122.249	-8.63583
D025	29	Buildings	0	0	1	0	0	0	1	122.249	-8.63599	BuildingS	122.249	-8.63583
D054	115	Buildings	0	0	1	0	0	0	1	122.249	-8.63542	BuildingS	122.254	-8.6357
D025	11	Buildings	0	0	1	0	0	0	1	122.249	-8.63601	BuildingS	122.249	-8.63583
D025	43	Buildings	0	0	1	0	0	0	1	122.249	-8.63586	BuildingS	122.249	-8.63583
D025	42	Buildings	0	0	1	0	0	0	1	122.249	-8.63567	BuildingS	122.249	-8.63583
D025	47	Buildings	0	0	1	0	0	0	1	122.249	-8.63582	BuildingS	122.249	-8.63583
D025	12	Buildings	0	0	1	0	0	0	1	122.249	-8.63595	BuildingS	122.249	-8.63583
D025	23	Buildings	0	0	1	0	0	0	1	122.249	-8.63578	BuildingS	122.249	-8.63583
D025	23	Buildings	0	0	1	0	0	0	1	122.249	-8.63587	BuildingS	122.249	-8.63583
D025	35	Buildings	0	0	1	0	0	0	1	122.249	-8.63573	BuildingS	122.249	-8.63583
D025	24	Buildings	0	0	1	0	0	0	1	122.249	-8.63587	BuildingS	122.249	-8.63583
D025	10	Buildings	0	0	1	0	0	0	1	122.249	-8.63575	BuildingS	122.249	-8.63583
D025	11	Buildings	0	0	1	0	0	0	1	122.249	-8.63593	BuildingS	122.249	-8.63583
D025	22	Buildings	0	0	1	0	0	0	1	122.249	-8.63586	BuildingS	122.249	-8.63583
D025	36	Buildings	0	0	1	0	0	0	1	122.249	-8.63585	BuildingS	122.249	-8.63583
D025	35	Buildings	0	0	1	0	0	0	1	122.249	-8.63585	BuildingS	122.249	-8.63583
D025	12	Buildings	0	0	1	0	0	0	1	122.249	-8.63583	BuildingS	122.249	-8.63583
D025	37	Buildings	0	0	1	0	0	0	1	122.249	-8.63592	BuildingS	122.249	-8.63583
D025	17	Buildings	0	0	1	0	0	0	1	122.249	-8.63589	BuildingS	122.249	-8.63583
D025	37	Buildings	0	0	1	0	0	0	1	122.249	-8.63595	BuildingS	122.249	-8.63583
D025	34	Buildings	0	0	1	0	0	0	1	122.249	-8.63587	BuildingS	122.249	-8.63583
D025	14	Buildings	0	0	1	0	0	0	1	122.249	-8.63582	BuildingS	122.249	-8.63583
D025	35	Buildings	0	0	1	0	0	0	1	122.249	-8.63584	BuildingS	122.249	-8.63583
D025	37	Buildings	0	0	1	0	0	0	1	122.249	-8.63586	BuildingS	122.249	-8.63583
D025	35	Buildings	0	0	1	0	0	0	1	122.249	-8.63592	BuildingS	122.249	-8.63583
D025	13	Buildings	0	0	1	0	0	0	1	122.25	-8.63588	BuildingS	122.249	-8.63583
D025	34	Buildings	0	0	1	0	0	0	1	122.249	-8.63595	BuildingS	122.249	-8.63583
D025	37	Buildings	0	0	1	0	0	0	1	122.249	-8.63593	BuildingS	122.249	-8.63583
D025	35	Buildings	0	0	1	0	0	0	1	122.249	-8.63595	BuildingS	122.249	-8.63583
D025	13	Buildings	0	0	1	0	0	0	1	122.25	-8.63592	BuildingS	122.249	-8.63583
D025	9	Buildings	0	0	1	0	0	0	1	122.249	-8.63593	BuildingS	122.249	-8.63583
D025	34	Buildings	0	0	1	0	0	0	1	122.249	-8.63583	BuildingS	122.249	-8.63583
D025	9	Buildings	0	0	1	0	0	0	1	122.249	-8.63598	BuildingS	122.249	-8.63583
D025	34	Buildings	0	0	1	0	0	0	1	122.249	-8.63583	BuildingS	122.249	-8.63583
D025	23	Buildings	0	0	1	0	0	0	1	122.249	-8.63587	BuildingS	122.249	-8.63583
D025	42	Buildings	0	0	1	0	0	0	1	122.249	-8.63564	BuildingS	122.249	-8.63583
D025	34	Buildings	0	0	1	0	0	0	1	122.249	-8.63591	BuildingS	122.249	-8.63583
D025	11	Buildings	0	0	1	0	0	0	1	122.249	-8.63576	BuildingS	122.249	-8.63583
D025	37	Buildings	0	0	1	0	0	0	1	122.249	-8.63581	BuildingS	122.249	-8.63583
D025	37	Buildings	0	0	1	0	0	0	1	122.249	-8.6359	BuildingS	122.249	-8.63583
D025	32	Buildings	0	0	1	0	0	0	1	122.249	-8.63581	BuildingS	122.249	-8.63583
D025	31	Buildings	0	0	1	0	0	0	1	122.249	-8.63579	BuildingS	122.249	-8.63583
D025	37	Buildings	0	0	1	0	0	0	1	122.249	-8.63588	BuildingS	122.249	-8.63583
D025	36	Buildings	0	0	1	0	0	0	1	122.249	-8.63595	BuildingS	122.249	-8.63583
D025	19	Buildings	0	0	1	0	0	0	1	122.249	-8.63583	BuildingS	122.249	-8.63583
D025	37	Buildings	0	0	1	0	0	0	1	122.249	-8.63601	BuildingS	122.249	-8.63583
D025	34	Buildings	0	0	1	0	0	0	1	122.249	-8.63593	BuildingS	122.249	-8.63583
D025	23	Buildings	0	0	1	0	0	0	1	122.249	-8.63588	BuildingS	122.249	-8.63583
D025	11	Buildings	0	0	1	0	0	0	1	122.249	-8.63599	BuildingS	122.249	-8.63583
D025	24	Buildings	0	0	1	0	0	0	1	122.249	-8.63583	BuildingS	122.249	-8.63583
D025	25	Buildings	0	0	1	0	0	0	1	122.249	-8.63595	BuildingS	122.249	-8.63583
D025	33	Buildings	0	0	1	0	0	0	1	122.249	-8.63579	BuildingS	122.249	-8.63583
D025	37	Buildings	0	0	1	0	0	0	1	122.249	-8.63589	BuildingS	122.249	-8.63583
D025	37	Buildings	0	0	1	0	0	0	1	122.249	-8.63582	BuildingS	122.249	-8.63583
D025	36	Buildings	0	0	1	0	0	0	1	122.249	-8.63584	BuildingS	122.249	-8.63583
D025	35	Buildings	0	0	1	0	0	0	1	122.249	-8.63597	BuildingS	122.249	-8.63583
D025	10	Buildings	0	0	1	0	0	0	1	122.249	-8.63597	BuildingS	122.249	-8.63583
D025	36	Buildings	0	0	1	0	0	0	1	122.249	-8.63591	BuildingS	122.249	-8.63583
D025	37	Buildings	0	0	1	0	0	0	1	122.249	-8.63576	BuildingS	122.249	-8.63583
D025	30	Buildings	0	0	1	0	0	0	1	122.249	-8.63578	BuildingS	122.249	-8.63583
D025	10	Buildings	0	0	1	0	0	0	1	122.249	-8.63586	BuildingS	122.249	-8.63583
D025	34	Buildings	0	0	1	0	0	0	1	122.249	-8.63585	BuildingS	122.249	-8.63583
D025	24	Buildings	0	0	1	0	0	0	1	122.25	-8.63594	BuildingS	122.249	-8.63583
D025	34	Buildings	0	0	1	0	0	0	1	122.249	-8.63593	BuildingS	122.249	-8.63583
D025	36	Buildings	0	0	1	0	0	0	1	122.249	-8.63599	BuildingS	122.249	-8.63583
D025	37	Buildings	0	0	1	0	0	0	1	122.249	-8.63594	BuildingS	122.249	-8.63583
D025	37	Buildings	0	0	1	0	0	0	1	122.249	-8.63598	BuildingS	122.249	-8.63583
D025	36	Buildings	0	0	1	0	0	0	1	122.249	-8.6359	BuildingS	122.249	-8.63583
D025	43	Buildings	0	0	1	0	0	0	1	122.249	-8.63581	BuildingS	122.249	-8.63583
D025	11	Buildings	0	0	1	0	0	0	1	122.249	-8.63583	BuildingS	122.249	-8.63583
D025	25	Buildings	0	0	1	0	0	0	1	122.249	-8.63581	BuildingS	122.249	-8.63583
D025	39	Buildings	0	0	1	0	0	0	1	122.249	-8.63602	BuildingS	122.249	-8.63583
D025	39	Buildings	0	0	1	0	0	0	1	122.249	-8.63589	BuildingS	122.249	-8.63583
D025	11	Buildings	0	0	1	0	0	0	1	122.249	-8.63567	BuildingS	122.249	-8.63583
D054	93	Buildings	0	0	1	0	0	0	1	122.249	-8.63537	BuildingS	122.254	-8.6357
D025	25	Buildings	0	0	1	0	0	0	1	122.249	-8.63549	BuildingS	122.249	-8.63583
D025	32	Buildings	0	0	1	0	0	0	1	122.249	-8.63581	BuildingS	122.249	-8.63583
D025	11	Buildings	0	0	1	0	0	0	1	122.249	-8.63591	BuildingS	122.249	-8.63583
D025	25	Buildings	0	0	1	0	0	0	1	122.249	-8.63585	BuildingS	122.249	-8.63583
D025	33	Buildings	0	0	1	0	0	0	1	122.249	-8.6358	BuildingS	122.249	-8.63583
D025	11	Buildings	0	0	1	0	0	0	1	122.249	-8.63582	BuildingS	122.249	-8.63583
D025	37	Buildings	0	0	1	0	0	0	1	122.249	-8.63599	BuildingS	122.249	-8.63583
D025	36	Buildings	0	0	1	0	0	0	1	122.249	-8.63596	BuildingS	122.249	-8.63583
D025	39	Buildings	0	0	1	0	0	0	1	122.249	-8.63555	BuildingS	122.249	-8.63583
D025	34	Buildings	0	0	1	0	0	0	1	122.249	-8.63589	BuildingS	122.249	-8.63583
D054	92	Buildings	0	0	1	0	0	0	1	122.249	-8.63555	BuildingS	122.254	-8.6357
D025	37	Buildings	0	0	1	0	0	0	1	122.249	-8.63588	BuildingS	122.249	-8.63583
D025	11	Buildings	0	0	1	0	0	0	1	122.249	-8.63598	BuildingS	122.249	-8.63583
D025	37	Buildings	0	0	1	0	0	0	1	122.249	-8.63583	BuildingS	122.249	-8.63583
D025	14	Buildings	0	0	1	0	0	0	1	122.249	-8.63579	BuildingS	122.249	-8.63583
D025	37	Buildings	0	0	1	0	0	0	1	122.249	-8.63575	BuildingS	122.249	-8.63583
D025	24	Buildings	0	0	1	0	0	0	1	122.249	-8.63557	BuildingS	122.249	-8.63583
D025	23	Buildings	0	0	1	0	0	0	1	122.249	-8.63594	BuildingS	122.249	-8.63583
D025	32	Buildings	0	0	1	0	0	0	1	122.25	-8.63588	BuildingS	122.249	-8.63583
D025	37	Buildings	0	0	1	0	0	0	1	122.249	-8.63587	BuildingS	122.249	-8.63583
D025	22	Buildings	0	0	1	0	0	0	1	122.249	-8.6358	BuildingS	122.249	-8.63583
D025	46	Buildings	0	0	1	0	0	0	1	122.25	-8.63594	BuildingS	122.249	-8.63583
D025	12	Buildings	0	0	1	0	0	0	1	122.249	-8.63578	BuildingS	122.249	-8.63583
D025	22	Buildings	0	0	1	0	0	0	1	122.249	-8.63586	BuildingS	122.249	-8.63583
D025	23	Buildings	0	0	1	0	0	0	1	122.249	-8.63575	BuildingS	122.249	-8.63583
D025	45	Buildings	0	0	1	0	0	0	1	122.25	-8.63595	BuildingS	122.249	-8.63583
D025	4	Buildings	0	0	1	0	0	0	1	122.249	-8.63589	BuildingS	122.249	-8.63583
D054	92	Buildings	0	0	1	0	0	0	1	122.249	-8.63545	BuildingS	122.254	-8.6357
D025	17	Buildings	0	0	1	0	0	0	1	122.249	-8.63599	BuildingS	122.249	-8.63583
D025	48	Buildings	0	0	1	0	0	0	1	122.249	-8.63599	BuildingS	122.249	-8.63583
D025	11	Buildings	0	0	1	0	0	0	1	122.249	-8.63597	BuildingS	122.249	-8.63583
D025	36	Buildings	0	0	1	0	0	0	1	122.249	-8.6358	BuildingS	122.249	-8.63583
D025	34	Buildings	0	0	1	0	0	0	1	122.249	-8.63576	BuildingS	122.249	-8.63583
D025	33	Buildings	0	0	1	0	0	0	1	122.249	-8.63584	BuildingS	122.249	-8.63583
D025	37	Buildings	0	0	1	0	0	0	1	122.249	-8.63581	BuildingS	122.249	-8.63583
D025	9	Buildings	0	0	1	0	0	0	1	122.249	-8.63588	BuildingS	122.249	-8.63583
D025	22	Buildings	0	0	1	0	0	0	1	122.249	-8.6358	BuildingS	122.249	-8.63583
D025	14	Buildings	0	0	1	0	0	0	1	122.249	-8.6357	BuildingS	122.249	-8.63583
D054	112	Buildings	0	0	1	0	0	0	1	122.249	-8.63537	BuildingS	122.254	-8.6357
D025	42	Buildings	0	0	1	0	0	0	1	122.249	-8.63576	BuildingS	122.249	-8.63583
D025	23	Buildings	0	0	1	0	0	0	1	122.249	-8.63576	BuildingS	122.249	-8.63583
D025	9	Buildings	0	0	1	0	0	0	1	122.249	-8.63597	BuildingS	122.249	-8.63583
D025	12	Buildings	0	0	1	0	0	0	1	122.249	-8.63588	BuildingS	122.249	-8.63583
D054	92	Buildings	0	0	1	0	0	0	1	122.249	-8.6354	BuildingS	122.254	-8.6357
D025	42	Buildings	0	0	1	0	0	0	1	122.249	-8.63596	BuildingS	122.249	-8.63583
D025	33	Buildings	0	0	1	0	0	0	1	122.249	-8.63586	BuildingS	122.249	-8.63583
D025	9	Buildings	0	0	1	0	0	0	1	122.249	-8.63587	BuildingS	122.249	-8.63583
D025	10	Buildings	0	0	1	0	0	0	1	122.249	-8.63585	BuildingS	122.249	-8.63583
D025	14	Buildings	0	0	1	0	0	0	1	122.249	-8.63548	BuildingS	122.249	-8.63583
D054	105	Buildings	0	0	1	0	0	0	1	122.249	-8.6355	BuildingS	122.254	-8.6357
D025	4	Buildings	0	0	1	0	0	0	1	122.249	-8.63578	BuildingS	122.249	-8.63583
D025	20	Buildings	0	0	1	0	0	0	1	122.249	-8.63567	BuildingS	122.249	-8.63583
D025	38	Buildings	0	0	1	0	0	0	1	122.249	-8.6359	BuildingS	122.249	-8.63583
D025	48	Buildings	0	0	1	0	0	0	1	122.249	-8.63602	BuildingS	122.249	-8.63583
D025	34	Buildings	0	0	1	0	0	0	1	122.249	-8.63592	BuildingS	122.249	-8.63583
D025	9	Buildings	0	0	1	0	0	0	1	122.249	-8.63603	BuildingS	122.249	-8.63583
D025	35	Buildings	0	0	1	0	0	0	1	122.249	-8.6359	BuildingS	122.249	-8.63583
D025	37	Buildings	0	0	1	0	0	0	1	122.249	-8.6358	BuildingS	122.249	-8.63583
D025	37	Buildings	0	0	1	0	0	0	1	122.249	-8.6359	BuildingS	122.249	-8.63583
D025	24	Buildings	0	0	1	0	0	0	1	122.249	-8.63597	BuildingS	122.249	-8.63583
D025	43	Buildings	0	0	1	0	0	0	1	122.249	-8.63583	BuildingS	122.249	-8.63583
D025	11	Buildings	0	0	1	0	0	0	1	122.249	-8.63585	BuildingS	122.249	-8.63583
D025	13	Buildings	0	0	1	0	0	0	1	122.249	-8.6359	BuildingS	122.249	-8.63583
D025	13	Buildings	0	0	1	0	0	0	1	122.249	-8.63584	BuildingS	122.249	-8.63583
D025	34	Buildings	0	0	1	0	0	0	1	122.249	-8.63599	BuildingS	122.249	-8.63583
D025	24	Buildings	0	0	1	0	0	0	1	122.249	-8.63588	BuildingS	122.249	-8.63583
D025	9	Buildings	0	0	1	0	0	0	1	122.249	-8.6358	BuildingS	122.249	-8.63583
D025	36	Buildings	0	0	1	0	0	0	1	122.249	-8.63597	BuildingS	122.249	-8.63583
D025	32	Buildings	0	0	1	0	0	0	1	122.25	-8.63597	BuildingS	122.249	-8.63583
D025	34	Buildings	0	0	1	0	0	0	1	122.249	-8.63584	BuildingS	122.249	-8.63583
D025	14	Buildings	0	0	1	0	0	0	1	122.249	-8.63586	BuildingS	122.249	-8.63583
D025	38	Buildings	0	0	1	0	0	0	1	122.249	-8.63582	BuildingS	122.249	-8.63583
D025	37	Buildings	0	0	1	0	0	0	1	122.249	-8.63575	BuildingS	122.249	-8.63583
D025	34	Buildings	0	0	1	0	0	0	1	122.249	-8.63586	BuildingS	122.249	-8.63583
D025	36	Buildings	0	0	1	0	0	0	1	122.249	-8.63582	BuildingS	122.249	-8.63583
D025	13	Buildings	0	0	1	0	0	0	1	122.249	-8.63591	BuildingS	122.249	-8.63583
D025	11	Buildings	0	0	1	0	0	0	1	122.249	-8.63575	BuildingS	122.249	-8.63583
D025	12	Buildings	0	0	1	0	0	0	1	122.249	-8.6359	BuildingS	122.249	-8.63583
D025	37	Buildings	0	0	1	0	0	0	1	122.249	-8.63578	BuildingS	122.249	-8.63583
D025	42	Buildings	0	0	1	0	0	0	1	122.249	-8.63596	BuildingS	122.249	-8.63583
D025	37	Buildings	0	0	1	0	0	0	1	122.249	-8.63596	BuildingS	122.249	-8.63583
D025	42	Buildings	0	0	1	0	0	0	1	122.249	-8.63576	BuildingS	122.249	-8.63583
D025	35	Buildings	0	0	1	0	0	0	1	122.249	-8.6359	BuildingS	122.249	-8.63583
D025	10	Buildings	0	0	1	0	0	0	1	122.249	-8.63588	BuildingS	122.249	-8.63583
D025	34	Buildings	0	0	1	0	0	0	1	122.249	-8.63601	BuildingS	122.249	-8.63583
D025	10	Buildings	0	0	1	0	0	0	1	122.249	-8.63585	BuildingS	122.249	-8.63583
D025	34	Buildings	0	0	1	0	0	0	1	122.249	-8.63584	BuildingS	122.249	-8.63583
D025	43	Buildings	0	0	1	0	0	0	1	122.249	-8.63584	BuildingS	122.249	-8.63583
D025	43	Buildings	0	0	1	0	0	0	1	122.249	-8.63593	BuildingS	122.249	-8.63583
D025	10	Buildings	0	0	1	0	0	0	1	122.249	-8.63578	BuildingS	122.249	-8.63583
D025	36	Buildings	0	0	1	0	0	0	1	122.249	-8.63574	BuildingS	122.249	-8.63583
D025	12	Buildings	0	0	1	0	0	0	1	122.249	-8.63594	BuildingS	122.249	-8.63583
D025	25	Buildings	0	0	1	0	0	0	1	122.249	-8.63575	BuildingS	122.249	-8.63583
D025	12	Buildings	0	0	1	0	0	0	1	122.249	-8.63584	BuildingS	122.249	-8.63583
D025	49	Buildings	0	0	1	0	0	0	1	122.249	-8.63591	BuildingS	122.249	-8.63583
D025	4	Buildings	0	0	1	0	0	0	1	122.25	-8.63587	BuildingS	122.249	-8.63583
D025	11	Buildings	0	0	1	0	0	0	1	122.249	-8.63571	BuildingS	122.249	-8.63583
D025	34	Buildings	0	0	1	0	0	0	1	122.249	-8.63587	BuildingS	122.249	-8.63583
D025	22	Buildings	0	0	1	0	0	0	1	122.249	-8.63575	BuildingS	122.249	-8.63583
D025	29	Buildings	0	0	1	0	0	0	1	122.249	-8.63586	BuildingS	122.249	-8.63583
D025	34	Buildings	0	0	1	0	0	0	1	122.249	-8.63581	BuildingS	122.249	-8.63583
D025	12	Buildings	0	0	1	0	0	0	1	122.249	-8.63583	BuildingS	122.249	-8.63583
D025	43	Buildings	0	0	1	0	0	0	1	122.249	-8.63591	BuildingS	122.249	-8.63583
D025	11	Buildings	0	0	1	0	0	0	1	122.249	-8.63593	BuildingS	122.249	-8.63583
D025	23	Buildings	0	0	1	0	0	0	1	122.249	-8.63581	BuildingS	122.249	-8.63583
D025	35	Buildings	0	0	1	0	0	0	1	122.249	-8.63589	BuildingS	122.249	-8.63583
D025	33	Buildings	0	0	1	0	0	0	1	122.249	-8.63583	BuildingS	122.249	-8.63583
D025	29	Buildings	0	0	1	0	0	0	1	122.249	-8.63595	BuildingS	122.249	-8.63583
D025	35	Buildings	0	0	1	0	0	0	1	122.249	-8.6359	BuildingS	122.249	-8.63583
D025	34	Buildings	0	0	1	0	0	0	1	122.249	-8.63588	BuildingS	122.249	-8.63583
D025	33	Buildings	0	0	1	0	0	0	1	122.249	-8.6358	BuildingS	122.249	-8.63583
D025	49	Buildings	0	0	1	0	0	0	1	122.249	-8.6359	BuildingS	122.249	-8.63583
D025	33	Buildings	0	0	1	0	0	0	1	122.249	-8.63583	BuildingS	122.249	-8.63583
D025	38	Buildings	0	0	1	0	0	0	1	122.249	-8.63602	BuildingS	122.249	-8.63583
D025	42	Buildings	0	0	1	0	0	0	1	122.249	-8.6358	BuildingS	122.249	-8.63583
D025	14	Buildings	0	0	1	0	0	0	1	122.249	-8.63584	BuildingS	122.249	-8.63583
D025	35	Buildings	0	0	1	0	0	0	1	122.249	-8.63595	BuildingS	122.249	-8.63583
D025	12	Buildings	0	0	1	0	0	0	1	122.249	-8.63598	BuildingS	122.249	-8.63583
D025	11	Buildings	0	0	1	0	0	0	1	122.249	-8.63588	BuildingS	122.249	-8.63583
D025	37	Buildings	0	0	1	0	0	0	1	122.249	-8.63583	BuildingS	122.249	-8.63583
D025	25	Buildings	0	0	1	0	0	0	1	122.25	-8.63597	BuildingS	122.249	-8.63583
D025	35	Buildings	0	0	1	0	0	0	1	122.249	-8.63603	BuildingS	122.249	-8.63583
D025	12	Buildings	0	0	1	0	0	0	1	122.249	-8.63592	BuildingS	122.249	-8.63583
D025	17	Buildings	0	0	1	0	0	0	1	122.249	-8.63596	BuildingS	122.249	-8.63583
D025	10	Buildings	0	0	1	0	0	0	1	122.249	-8.63587	BuildingS	122.249	-8.63583
D025	34	Buildings	0	0	1	0	0	0	1	122.249	-8.63582	BuildingS	122.249	-8.63583
D025	33	Buildings	0	0	1	0	0	0	1	122.249	-8.63588	BuildingS	122.249	-8.63583
D025	38	Buildings	0	0	1	0	0	0	1	122.249	-8.63591	BuildingS	122.249	-8.63583
D025	12	Buildings	0	0	1	0	0	0	1	122.249	-8.63597	BuildingS	122.249	-8.63583
D025	10	Buildings	0	0	1	0	0	0	1	122.249	-8.63592	BuildingS	122.249	-8.63583
D025	23	Buildings	0	0	1	0	0	0	1	122.249	-8.6358	BuildingS	122.249	-8.63583
D025	33	Buildings	0	0	1	0	0	0	1	122.249	-8.63585	BuildingS	122.249	-8.63583
D025	10	Buildings	0	0	1	0	0	0	1	122.249	-8.63592	BuildingS	122.249	-8.63583
D025	47	Buildings	0	0	1	0	0	0	1	122.249	-8.63591	BuildingS	122.249	-8.63583
D025	48	Buildings	0	0	1	0	0	0	1	122.249	-8.63578	BuildingS	122.249	-8.63583
D025	41	Buildings	0	0	1	0	0	0	1	122.249	-8.6357	BuildingS	122.249	-8.63583
D025	25	Buildings	0	0	1	0	0	0	1	122.249	-8.63584	BuildingS	122.249	-8.63583
D025	41	Buildings	0	0	1	0	0	0	1	122.249	-8.63564	BuildingS	122.249	-8.63583
D025	48	Buildings	0	0	1	0	0	0	1	122.249	-8.63586	BuildingS	122.249	-8.63583
D025	23	Buildings	0	0	1	0	0	0	1	122.249	-8.636	BuildingS	122.249	-8.63583
D025	24	Buildings	0	0	1	0	0	0	1	122.249	-8.63583	BuildingS	122.249	-8.63583
D025	17	Buildings	0	0	1	0	0	0	1	122.249	-8.63598	BuildingS	122.249	-8.63583
D025	11	Buildings	0	0	1	0	0	0	1	122.249	-8.63549	BuildingS	122.249	-8.63583
D025	25	Buildings	0	0	1	0	0	0	1	122.249	-8.63587	BuildingS	122.249	-8.63583
D025	13	Buildings	0	0	1	0	0	0	1	122.249	-8.63598	BuildingS	122.249	-8.63583
D025	14	Buildings	0	0	1	0	0	0	1	122.249	-8.63579	BuildingS	122.249	-8.63583
D025	35	Buildings	0	0	1	0	0	0	1	122.249	-8.63597	BuildingS	122.249	-8.63583
D025	49	Buildings	0	0	1	0	0	0	1	122.249	-8.63587	BuildingS	122.249	-8.63583
D054	92	Buildings	0	0	1	0	0	0	1	122.249	-8.63562	BuildingS	122.254	-8.6357
D025	35	Buildings	0	0	1	0	0	0	1	122.249	-8.63589	BuildingS	122.249	-8.63583
D025	36	Buildings	0	0	1	0	0	0	1	122.249	-8.63586	BuildingS	122.249	-8.63583
D025	34	Buildings	0	0	1	0	0	0	1	122.249	-8.63583	BuildingS	122.249	-8.63583
D025	35	Buildings	0	0	1	0	0	0	1	122.249	-8.6359	BuildingS	122.249	-8.63583
D025	24	Buildings	0	0	1	0	0	0	1	122.249	-8.63584	BuildingS	122.249	-8.63583
D025	48	Buildings	0	0	1	0	0	0	1	122.249	-8.63598	BuildingS	122.249	-8.63583
D025	10	Buildings	0	0	1	0	0	0	1	122.249	-8.6359	BuildingS	122.249	-8.63583
D054	112	Buildings	0	0	1	0	0	0	1	122.249	-8.63536	BuildingS	122.254	-8.6357
D025	29	Buildings	0	0	1	0	0	0	1	122.249	-8.63597	BuildingS	122.249	-8.63583
D025	37	Buildings	0	0	1	0	0	0	1	122.249	-8.63586	BuildingS	122.249	-8.63583
D025	44	Buildings	0	0	1	0	0	0	1	122.249	-8.63586	BuildingS	122.249	-8.63583
D025	33	Buildings	0	0	1	0	0	0	1	122.249	-8.63589	BuildingS	122.249	-8.63583
D025	36	Buildings	0	0	1	0	0	0	1	122.249	-8.63583	BuildingS	122.249	-8.63583
D025	24	Buildings	0	0	1	0	0	0	1	122.249	-8.63596	BuildingS	122.249	-8.63583
D025	38	Buildings	0	0	1	0	0	0	1	122.249	-8.63589	BuildingS	122.249	-8.63583
D025	38	Buildings	0	0	1	0	0	0	1	122.249	-8.63583	BuildingS	122.249	-8.63583
D054	93	Buildings	0	0	1	0	0	0	1	122.249	-8.63545	BuildingS	122.254	-8.6357
D025	29	Buildings	0	0	1	0	0	0	1	122.249	-8.63551	BuildingS	122.249	-8.63583
D025	4	Buildings	0	0	1	0	0	0	1	122.249	-8.63587	BuildingS	122.249	-8.63583
D054	92	Buildings	0	0	1	0	0	0	1	122.249	-8.63551	BuildingS	122.254	-8.6357
D025	36	Buildings	0	0	1	0	0	0	1	122.249	-8.63596	BuildingS	122.249	-8.63583
D025	11	Buildings	0	0	1	0	0	0	1	122.249	-8.6358	BuildingS	122.249	-8.63583
D025	17	Buildings	0	0	1	0	0	0	1	122.249	-8.63591	BuildingS	122.249	-8.63583
D025	34	Buildings	0	0	1	0	0	0	1	122.249	-8.63587	BuildingS	122.249	-8.63583
D025	39	Buildings	0	0	1	0	0	0	1	122.249	-8.63586	BuildingS	122.249	-8.63583
D025	22	Buildings	0	0	1	0	0	0	1	122.249	-8.63577	BuildingS	122.249	-8.63583
D025	34	Buildings	0	0	1	0	0	0	1	122.249	-8.63584	BuildingS	122.249	-8.63583
D054	92	Buildings	0	0	1	0	0	0	1	122.249	-8.63555	BuildingS	122.254	-8.6357
D025	34	Buildings	0	0	1	0	0	0	1	122.249	-8.63582	BuildingS	122.249	-8.63583
D025	39	Buildings	0	0	1	0	0	0	1	122.249	-8.63564	BuildingS	122.249	-8.63583
D025	29	Buildings	0	0	1	0	0	0	1	122.249	-8.63577	BuildingS	122.249	-8.63583
D025	10	Buildings	0	0	1	0	0	0	1	122.249	-8.63592	BuildingS	122.249	-8.63583
D025	43	Buildings	0	0	1	0	0	0	1	122.249	-8.63572	BuildingS	122.249	-8.63583
D025	41	Buildings	0	0	1	0	0	0	1	122.249	-8.63561	BuildingS	122.249	-8.63583
D025	13	Buildings	0	0	1	0	0	0	1	122.249	-8.63589	BuildingS	122.249	-8.63583
D025	14	Buildings	0	0	1	0	0	0	1	122.249	-8.63579	BuildingS	122.249	-8.63583
D025	35	Buildings	0	0	1	0	0	0	1	122.249	-8.63592	BuildingS	122.249	-8.63583
D025	34	Buildings	0	0	1	0	0	0	1	122.249	-8.63592	BuildingS	122.249	-8.63583
D025	22	Buildings	0	0	1	0	0	0	1	122.249	-8.63586	BuildingS	122.249	-8.63583
D025	10	Buildings	0	0	1	0	0	0	1	122.25	-8.63586	BuildingS	122.249	-8.63583
D025	23	Buildings	0	0	1	0	0	0	1	122.249	-8.63592	BuildingS	122.249	-8.63583
D025	34	Buildings	0	0	1	0	0	0	1	122.249	-8.63587	BuildingS	122.249	-8.63583
D025	11	Buildings	0	0	1	0	0	0	1	122.249	-8.63582	BuildingS	122.249	-8.63583
D025	37	Buildings	0	0	1	0	0	0	1	122.249	-8.63585	BuildingS	122.249	-8.63583
D025	43	Buildings	0	0	1	0	0	0	1	122.249	-8.6357	BuildingS	122.249	-8.63583
D025	41	Buildings	0	0	1	0	0	0	1	122.249	-8.63593	BuildingS	122.249	-8.63583
D025	23	Buildings	0	0	1	0	0	0	1	122.249	-8.63586	BuildingS	122.249	-8.63583
D025	14	Buildings	0	0	1	0	0	0	1	122.249	-8.63596	BuildingS	122.249	-8.63583
D025	25	Buildings	0	0	1	0	0	0	1	122.249	-8.63586	BuildingS	122.249	-8.63583
D025	37	Buildings	0	0	1	0	0	0	1	122.249	-8.63582	BuildingS	122.249	-8.63583
D025	37	Buildings	0	0	1	0	0	0	1	122.249	-8.63589	BuildingS	122.249	-8.63583
D025	49	Buildings	0	0	1	0	0	0	1	122.249	-8.6358	BuildingS	122.249	-8.63583
D025	37	Buildings	0	0	1	0	0	0	1	122.249	-8.63595	BuildingS	122.249	-8.63583
D025	13	Buildings	0	0	1	0	0	0	1	122.249	-8.636	BuildingS	122.249	-8.63583
D025	14	Buildings	0	0	1	0	0	0	1	122.249	-8.63574	BuildingS	122.249	-8.63583
D025	17	Buildings	0	0	1	0	0	0	1	122.249	-8.63593	BuildingS	122.249	-8.63583
D054	92	Buildings	0	0	1	0	0	0	1	122.249	-8.63538	BuildingS	122.254	-8.6357
D025	24	Buildings	0	0	1	0	0	0	1	122.249	-8.63591	BuildingS	122.249	-8.63583
D025	33	Buildings	0	0	1	0	0	0	1	122.249	-8.63589	BuildingS	122.249	-8.63583
D025	36	Buildings	0	0	1	0	0	0	1	122.249	-8.63588	BuildingS	122.249	-8.63583
D025	14	Buildings	0	0	1	0	0	0	1	122.249	-8.63583	BuildingS	122.249	-8.63583
D025	35	Buildings	0	0	1	0	0	0	1	122.249	-8.63597	BuildingS	122.249	-8.63583
D025	41	Buildings	0	0	1	0	0	0	1	122.249	-8.63597	BuildingS	122.249	-8.63583
D025	34	Buildings	0	0	1	0	0	0	1	122.249	-8.63589	BuildingS	122.249	-8.63583
D025	11	Buildings	0	0	1	0	0	0	1	122.249	-8.63575	BuildingS	122.249	-8.63583
D025	38	Buildings	0	0	1	0	0	0	1	122.249	-8.63602	BuildingS	122.249	-8.63583
D025	25	Buildings	0	0	1	0	0	0	1	122.249	-8.63585	BuildingS	122.249	-8.63583
D025	48	Buildings	0	0	1	0	0	0	1	122.249	-8.63594	BuildingS	122.249	-8.63583
D025	36	Buildings	0	0	1	0	0	0	1	122.249	-8.63594	BuildingS	122.249	-8.63583
D025	13	Buildings	0	0	1	0	0	0	1	122.249	-8.63581	BuildingS	122.249	-8.63583
D025	43	Buildings	0	0	1	0	0	0	1	122.249	-8.63588	BuildingS	122.249	-8.63583
D025	37	Buildings	0	0	1	0	0	0	1	122.249	-8.63582	BuildingS	122.249	-8.63583
D025	43	Buildings	0	0	1	0	0	0	1	122.25	-8.63585	BuildingS	122.249	-8.63583
D025	35	Buildings	0	0	1	0	0	0	1	122.249	-8.63582	BuildingS	122.249	-8.63583
D025	9	Buildings	0	0	1	0	0	0	1	122.249	-8.63597	BuildingS	122.249	-8.63583
D025	37	Buildings	0	0	1	0	0	0	1	122.249	-8.63587	BuildingS	122.249	-8.63583
D025	38	Buildings	0	0	1	0	0	0	1	122.249	-8.63584	BuildingS	122.249	-8.63583
D025	35	Buildings	0	0	1	0	0	0	1	122.249	-8.63576	BuildingS	122.249	-8.63583
D025	41	Buildings	0	0	1	0	0	0	1	122.25	-8.6359	BuildingS	122.249	-8.63583
D025	34	Buildings	0	0	1	0	0	0	1	122.249	-8.63599	BuildingS	122.249	-8.63583
D025	24	Buildings	0	0	1	0	0	0	1	122.249	-8.63592	BuildingS	122.249	-8.63583
D025	37	Buildings	0	0	1	0	0	0	1	122.249	-8.63587	BuildingS	122.249	-8.63583
D025	38	Buildings	0	0	1	0	0	0	1	122.249	-8.63582	BuildingS	122.249	-8.63583
D025	35	Buildings	0	0	1	0	0	0	1	122.249	-8.63576	BuildingS	122.249	-8.63583
D025	41	Buildings	0	0	1	0	0	0	1	122.249	-8.63596	BuildingS	122.249	-8.63583
D025	49	Buildings	0	0	1	0	0	0	1	122.25	-8.63588	BuildingS	122.249	-8.63583
D025	33	Buildings	0	0	1	0	0	0	1	122.249	-8.63597	BuildingS	122.249	-8.63583
D025	35	Buildings	0	0	1	0	0	0	1	122.25	-8.63597	BuildingS	122.249	-8.63583
D025	31	Buildings	0	0	1	0	0	0	1	122.25	-8.636	BuildingS	122.249	-8.63583
D025	20	Buildings	0	0	1	0	0	0	1	122.249	-8.63582	BuildingS	122.249	-8.63583
D025	37	Buildings	0	0	1	0	0	0	1	122.249	-8.63589	BuildingS	122.249	-8.63583
D025	37	Buildings	0	0	1	0	0	0	1	122.249	-8.63587	BuildingS	122.249	-8.63583
D025	37	Buildings	0	0	1	0	0	0	1	122.249	-8.63578	BuildingS	122.249	-8.63583
D025	29	Buildings	0	0	1	0	0	0	1	122.249	-8.63591	BuildingS	122.249	-8.63583
D025	4	Buildings	0	0	1	0	0	0	1	122.249	-8.63603	BuildingS	122.249	-8.63583
D025	11	Buildings	0	0	1	0	0	0	1	122.249	-8.6358	BuildingS	122.249	-8.63583
D025	37	Buildings	0	0	1	0	0	0	1	122.249	-8.6359	BuildingS	122.249	-8.63583
D025	29	Buildings	0	0	1	0	0	0	1	122.249	-8.63585	BuildingS	122.249	-8.63583
D025	11	Buildings	0	0	1	0	0	0	1	122.249	-8.63596	BuildingS	122.249	-8.63583
D025	34	Buildings	0	0	1	0	0	0	1	122.249	-8.63589	BuildingS	122.249	-8.63583
D025	12	Buildings	0	0	1	0	0	0	1	122.249	-8.63584	BuildingS	122.249	-8.63583
D025	43	Buildings	0	0	1	0	0	0	1	122.249	-8.63592	BuildingS	122.249	-8.63583
D025	34	Buildings	0	0	1	0	0	0	1	122.249	-8.63585	BuildingS	122.249	-8.63583
D025	23	Buildings	0	0	1	0	0	0	1	122.25	-8.636	BuildingS	122.249	-8.63583
D025	33	Buildings	0	0	1	0	0	0	1	122.249	-8.63584	BuildingS	122.249	-8.63583
D025	23	Buildings	0	0	1	0	0	0	1	122.249	-8.63583	BuildingS	122.249	-8.63583
D025	47	Buildings	0	0	1	0	0	0	1	122.249	-8.6359	BuildingS	122.249	-8.63583
D025	33	Buildings	0	0	1	0	0	0	1	122.249	-8.63588	BuildingS	122.249	-8.63583
D025	37	Buildings	0	0	1	0	0	0	1	122.249	-8.63586	BuildingS	122.249	-8.63583
D025	23	Buildings	0	0	1	0	0	0	1	122.249	-8.63582	BuildingS	122.249	-8.63583
D025	34	Buildings	0	0	1	0	0	0	1	122.249	-8.63585	BuildingS	122.249	-8.63583
D025	35	Buildings	0	0	1	0	0	0	1	122.25	-8.63597	BuildingS	122.249	-8.63583
D025	20	Buildings	0	0	1	0	0	0	1	122.249	-8.63587	BuildingS	122.249	-8.63583
D025	49	Buildings	0	0	1	0	0	0	1	122.249	-8.6359	BuildingS	122.249	-8.63583
D025	38	Buildings	0	0	1	0	0	0	1	122.249	-8.63589	BuildingS	122.249	-8.63583
D025	33	Buildings	0	0	1	0	0	0	1	122.249	-8.63577	BuildingS	122.249	-8.63583
D025	36	Buildings	0	0	1	0	0	0	1	122.249	-8.6358	BuildingS	122.249	-8.63583
D025	39	Buildings	0	0	1	0	0	0	1	122.25	-8.63628	BuildingS	122.249	-8.63583
D062	68	Buildings	0	0	1	0	0	0	1	122.25	-8.63632	BuildingS	122.25	-8.63533
D025	24	Buildings	0	0	1	0	0	0	1	122.25	-8.6363	BuildingS	122.249	-8.63583
D025	33	Buildings	0	0	1	0	0	0	1	122.25	-8.63626	BuildingS	122.249	-8.63583
D025	4	Buildings	0	0	1	0	0	0	1	122.25	-8.63624	BuildingS	122.249	-8.63583
D025	21	Buildings	0	0	1	0	0	0	1	122.25	-8.63547	BuildingS	122.249	-8.63583
D054	105	Buildings	0	0	1	0	0	0	1	122.25	-8.63536	BuildingS	122.254	-8.6357
D054	37	Buildings	0	0	1	0	0	0	1	122.25	-8.63523	BuildingS	122.254	-8.6357
D186	94	Buildings	0	0	1	0	0	0	1	122.25	-8.63528	BuildingS	122.251	-8.63567
D180	88	Buildings	0	0	1	0	0	0	1	122.25	-8.63529	BuildingS	122.254	-8.6357
D180	88	Buildings	0	0	1	0	0	0	1	122.25	-8.6354	BuildingS	122.254	-8.6357
D054	91	Buildings	0	0	1	0	0	0	1	122.25	-8.63539	BuildingS	122.254	-8.6357
D129	70	Buildings	0	0	1	0	0	0	1	122.25	-8.63529	BuildingS	122.251	-8.63633
D180	63	Buildings	0	0	1	0	0	0	1	122.25	-8.63525	BuildingS	122.254	-8.6357
D227	34	Buildings	0	0	1	0	0	0	1	122.25	-8.6352	BuildingS	122.251	-8.634
D129	66	Buildings	0	0	1	0	0	0	1	122.25	-8.63527	BuildingS	122.251	-8.63633
D186	43	Buildings	0	0	1	0	0	0	1	122.25	-8.63535	BuildingS	122.251	-8.63567
D180	88	Buildings	0	0	1	0	0	0	1	122.25	-8.63526	BuildingS	122.254	-8.6357
D117	43	Buildings	0	0	1	0	0	0	1	122.252	-8.63543	BuildingS	122.251	-8.63633
D186	36	Buildings	0	0	1	0	0	0	1	122.252	-8.63549	BuildingS	122.251	-8.63567
D186	44	Buildings	0	0	1	0	0	0	1	122.252	-8.6355	BuildingS	122.251	-8.63567
D186	34	Buildings	0	0	1	0	0	0	1	122.252	-8.63554	BuildingS	122.251	-8.63567
D186	95	Buildings	0	0	1	0	0	0	1	122.252	-8.63548	BuildingS	122.251	-8.63567
D186	32	Buildings	0	0	1	0	0	0	1	122.252	-8.63549	BuildingS	122.251	-8.63567
D186	84	Buildings	0	0	1	0	0	0	1	122.252	-8.63546	BuildingS	122.251	-8.63567
D186	31	Buildings	0	0	1	0	0	0	1	122.252	-8.6355	BuildingS	122.251	-8.63567
D186	33	Buildings	0	0	1	0	0	0	1	122.252	-8.63549	BuildingS	122.251	-8.63567
D186	95	Buildings	0	0	1	0	0	0	1	122.252	-8.6355	BuildingS	122.251	-8.63567
D114	55	Buildings	0	0	1	0	0	0	1	122.251	-8.63602	BuildingS	122.255	-8.63491
D186	62	Buildings	0	0	1	0	0	0	1	122.251	-8.63567	BuildingS	122.251	-8.63567
D186	73	Buildings	0	0	1	0	0	0	1	122.251	-8.63584	BuildingS	122.251	-8.63567
D186	52	Buildings	0	0	1	0	0	0	1	122.251	-8.63609	BuildingS	122.251	-8.63567
D186	31	Buildings	0	0	1	0	0	0	1	122.251	-8.6358	BuildingS	122.251	-8.63567
D186	46	Buildings	0	0	1	0	0	0	1	122.251	-8.6358	BuildingS	122.251	-8.63567
D186	41	Buildings	0	0	1	0	0	0	1	122.251	-8.63566	BuildingS	122.251	-8.63567
D186	67	Buildings	0	0	1	0	0	0	1	122.251	-8.63577	BuildingS	122.251	-8.63567
D114	51	Buildings	0	0	1	0	0	0	1	122.251	-8.63599	BuildingS	122.255	-8.63491
D186	73	Buildings	0	0	1	0	0	0	1	122.252	-8.63587	BuildingS	122.251	-8.63567
D186	64	Buildings	0	0	1	0	0	0	1	122.251	-8.6357	BuildingS	122.251	-8.63567
D186	68	Buildings	0	0	1	0	0	0	1	122.251	-8.63602	BuildingS	122.251	-8.63567
D129	74	Buildings	0	0	1	0	0	0	1	122.252	-8.63611	BuildingS	122.251	-8.63633
D186	40	Buildings	0	0	1	0	0	0	1	122.251	-8.6357	BuildingS	122.251	-8.63567
D186	63	Buildings	0	0	1	0	0	0	1	122.251	-8.63565	BuildingS	122.251	-8.63567
D186	73	Buildings	0	0	1	0	0	0	1	122.252	-8.63583	BuildingS	122.251	-8.63567
D186	48	Buildings	0	0	1	0	0	0	1	122.252	-8.63571	BuildingS	122.251	-8.63567
D186	68	Buildings	0	0	1	0	0	0	1	122.251	-8.63585	BuildingS	122.251	-8.63567
D186	44	Buildings	0	0	1	0	0	0	1	122.251	-8.63591	BuildingS	122.251	-8.63567
D186	58	Buildings	0	0	1	0	0	0	1	122.251	-8.63601	BuildingS	122.251	-8.63567
D186	73	Buildings	0	0	1	0	0	0	1	122.252	-8.63583	BuildingS	122.251	-8.63567
D186	42	Buildings	0	0	1	0	0	0	1	122.251	-8.63576	BuildingS	122.251	-8.63567
D186	62	Buildings	0	0	1	0	0	0	1	122.252	-8.63599	BuildingS	122.251	-8.63567
D186	35	Buildings	0	0	1	0	0	0	1	122.252	-8.63581	BuildingS	122.251	-8.63567
D186	31	Buildings	0	0	1	0	0	0	1	122.251	-8.63575	BuildingS	122.251	-8.63567
D186	63	Buildings	0	0	1	0	0	0	1	122.251	-8.63584	BuildingS	122.251	-8.63567
D186	70	Buildings	0	0	1	0	0	0	1	122.251	-8.63585	BuildingS	122.251	-8.63567
D186	67	Buildings	0	0	1	0	0	0	1	122.251	-8.63577	BuildingS	122.251	-8.63567
D186	41	Buildings	0	0	1	0	0	0	1	122.252	-8.63581	BuildingS	122.251	-8.63567
D186	40	Buildings	0	0	1	0	0	0	1	122.251	-8.63565	BuildingS	122.251	-8.63567
D114	55	Buildings	0	0	1	0	0	0	1	122.252	-8.63603	BuildingS	122.255	-8.63491
D186	70	Buildings	0	0	1	0	0	0	1	122.251	-8.63581	BuildingS	122.251	-8.63567
D186	49	Buildings	0	0	1	0	0	0	1	122.251	-8.63574	BuildingS	122.251	-8.63567
D186	58	Buildings	0	0	1	0	0	0	1	122.251	-8.63611	BuildingS	122.251	-8.63567
D186	61	Buildings	0	0	1	0	0	0	1	122.251	-8.63585	BuildingS	122.251	-8.63567
D186	68	Buildings	0	0	1	0	0	0	1	122.251	-8.63598	BuildingS	122.251	-8.63567
D186	65	Buildings	0	0	1	0	0	0	1	122.251	-8.63569	BuildingS	122.251	-8.63567
D186	40	Buildings	0	0	1	0	0	0	1	122.251	-8.63572	BuildingS	122.251	-8.63567
D186	45	Buildings	0	0	1	0	0	0	1	122.251	-8.63571	BuildingS	122.251	-8.63567
D186	63	Buildings	0	0	1	0	0	0	1	122.251	-8.63574	BuildingS	122.251	-8.63567
D186	87	Buildings	0	0	1	0	0	0	1	122.251	-8.63569	BuildingS	122.251	-8.63567
D186	69	Buildings	0	0	1	0	0	0	1	122.251	-8.63577	BuildingS	122.251	-8.63567
D186	39	Buildings	0	0	1	0	0	0	1	122.252	-8.63588	BuildingS	122.251	-8.63567
D186	58	Buildings	0	0	1	0	0	0	1	122.252	-8.63581	BuildingS	122.251	-8.63567
D117	42	Buildings	0	0	1	0	0	0	1	122.252	-8.63606	BuildingS	122.251	-8.63633
D186	65	Buildings	0	0	1	0	0	0	1	122.252	-8.63578	BuildingS	122.251	-8.63567
D186	62	Buildings	0	0	1	0	0	0	1	122.252	-8.63582	BuildingS	122.251	-8.63567
D114	55	Buildings	0	0	1	0	0	0	1	122.251	-8.63603	BuildingS	122.255	-8.63491
D186	95	Buildings	0	0	1	0	0	0	1	122.251	-8.636	BuildingS	122.251	-8.63567
D186	70	Buildings	0	0	1	0	0	0	1	122.252	-8.63592	BuildingS	122.251	-8.63567
D186	73	Buildings	0	0	1	0	0	0	1	122.251	-8.63578	BuildingS	122.251	-8.63567
D186	31	Buildings	0	0	1	0	0	0	1	122.252	-8.63579	BuildingS	122.251	-8.63567
D186	60	Buildings	0	0	1	0	0	0	1	122.252	-8.63589	BuildingS	122.251	-8.63567
D186	60	Buildings	0	0	1	0	0	0	1	122.251	-8.63575	BuildingS	122.251	-8.63567
D186	68	Buildings	0	0	1	0	0	0	1	122.251	-8.63571	BuildingS	122.251	-8.63567
D186	34	Buildings	0	0	1	0	0	0	1	122.251	-8.6359	BuildingS	122.251	-8.63567
D186	34	Buildings	0	0	1	0	0	0	1	122.252	-8.63591	BuildingS	122.251	-8.63567
D186	36	Buildings	0	0	1	0	0	0	1	122.251	-8.63576	BuildingS	122.251	-8.63567
D186	76	Buildings	0	0	1	0	0	0	1	122.251	-8.63578	BuildingS	122.251	-8.63567
D114	60	Buildings	0	0	1	0	0	0	1	122.252	-8.63594	BuildingS	122.255	-8.63491
D186	34	Buildings	0	0	1	0	0	0	1	122.252	-8.63569	BuildingS	122.251	-8.63567
D186	48	Buildings	0	0	1	0	0	0	1	122.251	-8.63584	BuildingS	122.251	-8.63567
D186	84	Buildings	0	0	1	0	0	0	1	122.252	-8.63589	BuildingS	122.251	-8.63567
D186	84	Buildings	0	0	1	0	0	0	1	122.251	-8.63586	BuildingS	122.251	-8.63567
D186	31	Buildings	0	0	1	0	0	0	1	122.251	-8.63595	BuildingS	122.251	-8.63567
D186	49	Buildings	0	0	1	0	0	0	1	122.251	-8.63572	BuildingS	122.251	-8.63567
D186	40	Buildings	0	0	1	0	0	0	1	122.251	-8.63568	BuildingS	122.251	-8.63567
D186	48	Buildings	0	0	1	0	0	0	1	122.251	-8.636	BuildingS	122.251	-8.63567
D186	31	Buildings	0	0	1	0	0	0	1	122.252	-8.63577	BuildingS	122.251	-8.63567
D186	62	Buildings	0	0	1	0	0	0	1	122.252	-8.63584	BuildingS	122.251	-8.63567
D186	57	Buildings	0	0	1	0	0	0	1	122.251	-8.63576	BuildingS	122.251	-8.63567
D186	57	Buildings	0	0	1	0	0	0	1	122.252	-8.63593	BuildingS	122.251	-8.63567
D186	70	Buildings	0	0	1	0	0	0	1	122.251	-8.63587	BuildingS	122.251	-8.63567
D186	94	Buildings	0	0	1	0	0	0	1	122.251	-8.63581	BuildingS	122.251	-8.63567
D186	74	Buildings	0	0	1	0	0	0	1	122.251	-8.63573	BuildingS	122.251	-8.63567
D186	68	Buildings	0	0	1	0	0	0	1	122.251	-8.63578	BuildingS	122.251	-8.63567
D186	71	Buildings	0	0	1	0	0	0	1	122.252	-8.63586	BuildingS	122.251	-8.63567
D186	68	Buildings	0	0	1	0	0	0	1	122.251	-8.636	BuildingS	122.251	-8.63567
D186	68	Buildings	0	0	1	0	0	0	1	122.251	-8.63602	BuildingS	122.251	-8.63567
D186	42	Buildings	0	0	1	0	0	0	1	122.251	-8.63567	BuildingS	122.251	-8.63567
D186	58	Buildings	0	0	1	0	0	0	1	122.251	-8.63585	BuildingS	122.251	-8.63567
D186	61	Buildings	0	0	1	0	0	0	1	122.251	-8.63579	BuildingS	122.251	-8.63567
D114	49	Buildings	0	0	1	0	0	0	1	122.252	-8.63578	BuildingS	122.255	-8.63491
D186	45	Buildings	0	0	1	0	0	0	1	122.251	-8.63566	BuildingS	122.251	-8.63567
D186	70	Buildings	0	0	1	0	0	0	1	122.251	-8.63581	BuildingS	122.251	-8.63567
D186	74	Buildings	0	0	1	0	0	0	1	122.251	-8.63587	BuildingS	122.251	-8.63567
D186	59	Buildings	0	0	1	0	0	0	1	122.251	-8.63583	BuildingS	122.251	-8.63567
D186	82	Buildings	0	0	1	0	0	0	1	122.251	-8.63613	BuildingS	122.251	-8.63567
D186	73	Buildings	0	0	1	0	0	0	1	122.252	-8.63579	BuildingS	122.251	-8.63567
D186	62	Buildings	0	0	1	0	0	0	1	122.252	-8.63579	BuildingS	122.251	-8.63567
D186	85	Buildings	0	0	1	0	0	0	1	122.251	-8.63576	BuildingS	122.251	-8.63567
D114	60	Buildings	0	0	1	0	0	0	1	122.251	-8.63607	BuildingS	122.255	-8.63491
D186	67	Buildings	0	0	1	0	0	0	1	122.252	-8.63582	BuildingS	122.251	-8.63567
D186	42	Buildings	0	0	1	0	0	0	1	122.251	-8.63568	BuildingS	122.251	-8.63567
D186	62	Buildings	0	0	1	0	0	0	1	122.252	-8.6358	BuildingS	122.251	-8.63567
D114	55	Buildings	0	0	1	0	0	0	1	122.251	-8.63587	BuildingS	122.255	-8.63491
D186	42	Buildings	0	0	1	0	0	0	1	122.251	-8.63567	BuildingS	122.251	-8.63567
D186	40	Buildings	0	0	1	0	0	0	1	122.252	-8.63579	BuildingS	122.251	-8.63567
D186	70	Buildings	0	0	1	0	0	0	1	122.251	-8.63584	BuildingS	122.251	-8.63567
D186	34	Buildings	0	0	1	0	0	0	1	122.252	-8.63579	BuildingS	122.251	-8.63567
D186	95	Buildings	0	0	1	0	0	0	1	122.251	-8.63576	BuildingS	122.251	-8.63567
D186	63	Buildings	0	0	1	0	0	0	1	122.251	-8.63581	BuildingS	122.251	-8.63567
D186	69	Buildings	0	0	1	0	0	0	1	122.251	-8.63583	BuildingS	122.251	-8.63567
D186	58	Buildings	0	0	1	0	0	0	1	122.251	-8.63588	BuildingS	122.251	-8.63567
D186	74	Buildings	0	0	1	0	0	0	1	122.251	-8.63583	BuildingS	122.251	-8.63567
D186	94	Buildings	0	0	1	0	0	0	1	122.252	-8.63594	BuildingS	122.251	-8.63567
D186	68	Buildings	0	0	1	0	0	0	1	122.251	-8.63594	BuildingS	122.251	-8.63567
D186	33	Buildings	0	0	1	0	0	0	1	122.252	-8.63607	BuildingS	122.251	-8.63567
D186	48	Buildings	0	0	1	0	0	0	1	122.251	-8.63572	BuildingS	122.251	-8.63567
D186	48	Buildings	0	0	1	0	0	0	1	122.252	-8.63569	BuildingS	122.251	-8.63567
D186	69	Buildings	0	0	1	0	0	0	1	122.251	-8.63579	BuildingS	122.251	-8.63567
D186	49	Buildings	0	0	1	0	0	0	1	122.251	-8.63599	BuildingS	122.251	-8.63567
D186	41	Buildings	0	0	1	0	0	0	1	122.251	-8.63591	BuildingS	122.251	-8.63567
D114	49	Buildings	0	0	1	0	0	0	1	122.251	-8.6359	BuildingS	122.255	-8.63491
D186	66	Buildings	0	0	1	0	0	0	1	122.252	-8.63591	BuildingS	122.251	-8.63567
D114	52	Buildings	0	0	1	0	0	0	1	122.252	-8.63584	BuildingS	122.255	-8.63491
D129	69	Buildings	0	0	1	0	0	0	1	122.252	-8.63609	BuildingS	122.251	-8.63633
D186	66	Buildings	0	0	1	0	0	0	1	122.252	-8.63584	BuildingS	122.251	-8.63567
D186	57	Buildings	0	0	1	0	0	0	1	122.251	-8.63581	BuildingS	122.251	-8.63567
D117	65	Buildings	0	0	1	0	0	0	1	122.251	-8.636	BuildingS	122.251	-8.63633
D114	60	Buildings	0	0	1	0	0	0	1	122.252	-8.63613	BuildingS	122.255	-8.63491
D186	69	Buildings	0	0	1	0	0	0	1	122.251	-8.63579	BuildingS	122.251	-8.63567
D186	69	Buildings	0	0	1	0	0	0	1	122.251	-8.63599	BuildingS	122.251	-8.63567
D186	48	Buildings	0	0	1	0	0	0	1	122.251	-8.63588	BuildingS	122.251	-8.63567
D114	52	Buildings	0	0	1	0	0	0	1	122.252	-8.63606	BuildingS	122.255	-8.63491
D114	15	Buildings	0	0	1	0	0	0	1	122.252	-8.63602	BuildingS	122.255	-8.63491
D186	65	Buildings	0	0	1	0	0	0	1	122.251	-8.63571	BuildingS	122.251	-8.63567
D186	41	Buildings	0	0	1	0	0	0	1	122.252	-8.63587	BuildingS	122.251	-8.63567
D186	83	Buildings	0	0	1	0	0	0	1	122.251	-8.63578	BuildingS	122.251	-8.63567
D186	46	Buildings	0	0	1	0	0	0	1	122.251	-8.63585	BuildingS	122.251	-8.63567
D186	67	Buildings	0	0	1	0	0	0	1	122.252	-8.63583	BuildingS	122.251	-8.63567
D117	68	Buildings	0	0	1	0	0	0	1	122.252	-8.63606	BuildingS	122.251	-8.63633
D186	35	Buildings	0	0	1	0	0	0	1	122.252	-8.63596	BuildingS	122.251	-8.63567
D186	85	Buildings	0	0	1	0	0	0	1	122.252	-8.63587	BuildingS	122.251	-8.63567
D186	58	Buildings	0	0	1	0	0	0	1	122.251	-8.6358	BuildingS	122.251	-8.63567
D186	57	Buildings	0	0	1	0	0	0	1	122.251	-8.63571	BuildingS	122.251	-8.63567
D186	62	Buildings	0	0	1	0	0	0	1	122.251	-8.63584	BuildingS	122.251	-8.63567
D186	83	Buildings	0	0	1	0	0	0	1	122.252	-8.6357	BuildingS	122.251	-8.63567
D186	31	Buildings	0	0	1	0	0	0	1	122.252	-8.63577	BuildingS	122.251	-8.63567
D114	55	Buildings	0	0	1	0	0	0	1	122.251	-8.63607	BuildingS	122.255	-8.63491
D114	49	Buildings	0	0	1	0	0	0	1	122.252	-8.63581	BuildingS	122.255	-8.63491
D114	45	Buildings	0	0	1	0	0	0	1	122.251	-8.63612	BuildingS	122.255	-8.63491
D186	73	Buildings	0	0	1	0	0	0	1	122.251	-8.63588	BuildingS	122.251	-8.63567
D129	44	Buildings	0	0	1	0	0	0	1	122.252	-8.63569	BuildingS	122.251	-8.63633
D186	63	Buildings	0	0	1	0	0	0	1	122.251	-8.63578	BuildingS	122.251	-8.63567
D129	63	Buildings	0	0	1	0	0	0	1	122.251	-8.63589	BuildingS	122.251	-8.63633
D186	41	Buildings	0	0	1	0	0	0	1	122.251	-8.63568	BuildingS	122.251	-8.63567
D186	52	Buildings	0	0	1	0	0	0	1	122.251	-8.63607	BuildingS	122.251	-8.63567
D186	70	Buildings	0	0	1	0	0	0	1	122.251	-8.63574	BuildingS	122.251	-8.63567
D186	73	Buildings	0	0	1	0	0	0	1	122.251	-8.63592	BuildingS	122.251	-8.63567
D186	74	Buildings	0	0	1	0	0	0	1	122.251	-8.6359	BuildingS	122.251	-8.63567
D186	35	Buildings	0	0	1	0	0	0	1	122.252	-8.63584	BuildingS	122.251	-8.63567
D186	62	Buildings	0	0	1	0	0	0	1	122.252	-8.636	BuildingS	122.251	-8.63567
D186	43	Buildings	0	0	1	0	0	0	1	122.252	-8.63573	BuildingS	122.251	-8.63567
D186	46	Buildings	0	0	1	0	0	0	1	122.251	-8.63569	BuildingS	122.251	-8.63567
D186	82	Buildings	0	0	1	0	0	0	1	122.252	-8.63573	BuildingS	122.251	-8.63567
D186	63	Buildings	0	0	1	0	0	0	1	122.252	-8.63588	BuildingS	122.251	-8.63567
D186	31	Buildings	0	0	1	0	0	0	1	122.252	-8.63578	BuildingS	122.251	-8.63567
D186	65	Buildings	0	0	1	0	0	0	1	122.251	-8.63565	BuildingS	122.251	-8.63567
D186	46	Buildings	0	0	1	0	0	0	1	122.251	-8.63566	BuildingS	122.251	-8.63567
D186	40	Buildings	0	0	1	0	0	0	1	122.252	-8.63567	BuildingS	122.251	-8.63567
D186	70	Buildings	0	0	1	0	0	0	1	122.251	-8.63572	BuildingS	122.251	-8.63567
D186	67	Buildings	0	0	1	0	0	0	1	122.251	-8.63577	BuildingS	122.251	-8.63567
D114	53	Buildings	0	0	1	0	0	0	1	122.251	-8.636	BuildingS	122.255	-8.63491
D186	40	Buildings	0	0	1	0	0	0	1	122.251	-8.63568	BuildingS	122.251	-8.63567
D114	55	Buildings	0	0	1	0	0	0	1	122.251	-8.63601	BuildingS	122.255	-8.63491
D186	67	Buildings	0	0	1	0	0	0	1	122.251	-8.63583	BuildingS	122.251	-8.63567
D186	43	Buildings	0	0	1	0	0	0	1	122.252	-8.6357	BuildingS	122.251	-8.63567
D186	59	Buildings	0	0	1	0	0	0	1	122.251	-8.63578	BuildingS	122.251	-8.63567
D186	70	Buildings	0	0	1	0	0	0	1	122.251	-8.6358	BuildingS	122.251	-8.63567
D186	83	Buildings	0	0	1	0	0	0	1	122.251	-8.63565	BuildingS	122.251	-8.63567
D186	40	Buildings	0	0	1	0	0	0	1	122.252	-8.63568	BuildingS	122.251	-8.63567
D186	45	Buildings	0	0	1	0	0	0	1	122.251	-8.63587	BuildingS	122.251	-8.63567
D186	68	Buildings	0	0	1	0	0	0	1	122.251	-8.63593	BuildingS	122.251	-8.63567
D186	64	Buildings	0	0	1	0	0	0	1	122.251	-8.63578	BuildingS	122.251	-8.63567
D114	33	Buildings	0	0	1	0	0	0	1	122.252	-8.63608	BuildingS	122.255	-8.63491
D186	31	Buildings	0	0	1	0	0	0	1	122.252	-8.63596	BuildingS	122.251	-8.63567
D186	48	Buildings	0	0	1	0	0	0	1	122.251	-8.63581	BuildingS	122.251	-8.63567
D186	68	Buildings	0	0	1	0	0	0	1	122.251	-8.63576	BuildingS	122.251	-8.63567
D186	82	Buildings	0	0	1	0	0	0	1	122.252	-8.63585	BuildingS	122.251	-8.63567
D186	84	Buildings	0	0	1	0	0	0	1	122.251	-8.63609	BuildingS	122.251	-8.63567
D114	46	Buildings	0	0	1	0	0	0	1	122.252	-8.63582	BuildingS	122.255	-8.63491
D114	52	Buildings	0	0	1	0	0	0	1	122.251	-8.636	BuildingS	122.255	-8.63491
D186	83	Buildings	0	0	1	0	0	0	1	122.251	-8.63568	BuildingS	122.251	-8.63567
D186	35	Buildings	0	0	1	0	0	0	1	122.252	-8.63575	BuildingS	122.251	-8.63567
D186	42	Buildings	0	0	1	0	0	0	1	122.251	-8.63566	BuildingS	122.251	-8.63567
D186	84	Buildings	0	0	1	0	0	0	1	122.251	-8.63565	BuildingS	122.251	-8.63567
D186	49	Buildings	0	0	1	0	0	0	1	122.251	-8.63571	BuildingS	122.251	-8.63567
D186	83	Buildings	0	0	1	0	0	0	1	122.251	-8.63572	BuildingS	122.251	-8.63567
D186	62	Buildings	0	0	1	0	0	0	1	122.252	-8.6358	BuildingS	122.251	-8.63567
D186	73	Buildings	0	0	1	0	0	0	1	122.252	-8.63586	BuildingS	122.251	-8.63567
D186	43	Buildings	0	0	1	0	0	0	1	122.252	-8.63582	BuildingS	122.251	-8.63567
D186	50	Buildings	0	0	1	0	0	0	1	122.252	-8.63585	BuildingS	122.251	-8.63567
D186	74	Buildings	0	0	1	0	0	0	1	122.252	-8.63585	BuildingS	122.251	-8.63567
D186	73	Buildings	0	0	1	0	0	0	1	122.251	-8.63587	BuildingS	122.251	-8.63567
D114	55	Buildings	0	0	1	0	0	0	1	122.251	-8.63607	BuildingS	122.255	-8.63491
D186	65	Buildings	0	0	1	0	0	0	1	122.252	-8.6358	BuildingS	122.251	-8.63567
D186	35	Buildings	0	0	1	0	0	0	1	122.252	-8.63593	BuildingS	122.251	-8.63567
D186	36	Buildings	0	0	1	0	0	0	1	122.252	-8.63582	BuildingS	122.251	-8.63567
D186	67	Buildings	0	0	1	0	0	0	1	122.251	-8.63583	BuildingS	122.251	-8.63567
D114	60	Buildings	0	0	1	0	0	0	1	122.251	-8.63608	BuildingS	122.255	-8.63491
D114	56	Buildings	0	0	1	0	0	0	1	122.251	-8.63583	BuildingS	122.255	-8.63491
D186	70	Buildings	0	0	1	0	0	0	1	122.251	-8.63577	BuildingS	122.251	-8.63567
D186	66	Buildings	0	0	1	0	0	0	1	122.252	-8.63584	BuildingS	122.251	-8.63567
D186	70	Buildings	0	0	1	0	0	0	1	122.251	-8.63584	BuildingS	122.251	-8.63567
D186	42	Buildings	0	0	1	0	0	0	1	122.251	-8.63581	BuildingS	122.251	-8.63567
D186	73	Buildings	0	0	1	0	0	0	1	122.252	-8.63585	BuildingS	122.251	-8.63567
D186	70	Buildings	0	0	1	0	0	0	1	122.251	-8.63589	BuildingS	122.251	-8.63567
D186	69	Buildings	0	0	1	0	0	0	1	122.251	-8.63597	BuildingS	122.251	-8.63567
D186	40	Buildings	0	0	1	0	0	0	1	122.251	-8.63566	BuildingS	122.251	-8.63567
D186	70	Buildings	0	0	1	0	0	0	1	122.252	-8.63588	BuildingS	122.251	-8.63567
D186	74	Buildings	0	0	1	0	0	0	1	122.251	-8.63586	BuildingS	122.251	-8.63567
D186	64	Buildings	0	0	1	0	0	0	1	122.251	-8.63583	BuildingS	122.251	-8.63567
D186	95	Buildings	0	0	1	0	0	0	1	122.251	-8.63591	BuildingS	122.251	-8.63567
D129	40	Buildings	0	0	1	0	0	0	1	122.251	-8.63574	BuildingS	122.251	-8.63633
D186	35	Buildings	0	0	1	0	0	0	1	122.251	-8.6358	BuildingS	122.251	-8.63567
D186	86	Buildings	0	0	1	0	0	0	1	122.251	-8.63579	BuildingS	122.251	-8.63567
D186	42	Buildings	0	0	1	0	0	0	1	122.251	-8.63574	BuildingS	122.251	-8.63567
D186	94	Buildings	0	0	1	0	0	0	1	122.251	-8.63592	BuildingS	122.251	-8.63567
D186	67	Buildings	0	0	1	0	0	0	1	122.252	-8.63586	BuildingS	122.251	-8.63567
D186	68	Buildings	0	0	1	0	0	0	1	122.251	-8.63586	BuildingS	122.251	-8.63567
D186	68	Buildings	0	0	1	0	0	0	1	122.251	-8.63581	BuildingS	122.251	-8.63567
D186	76	Buildings	0	0	1	0	0	0	1	122.252	-8.63591	BuildingS	122.251	-8.63567
D186	44	Buildings	0	0	1	0	0	0	1	122.251	-8.63568	BuildingS	122.251	-8.63567
D186	31	Buildings	0	0	1	0	0	0	1	122.251	-8.63597	BuildingS	122.251	-8.63567
D186	62	Buildings	0	0	1	0	0	0	1	122.252	-8.63587	BuildingS	122.251	-8.63567
D186	40	Buildings	0	0	1	0	0	0	1	122.251	-8.63571	BuildingS	122.251	-8.63567
D186	35	Buildings	0	0	1	0	0	0	1	122.251	-8.6358	BuildingS	122.251	-8.63567
D186	62	Buildings	0	0	1	0	0	0	1	122.252	-8.63582	BuildingS	122.251	-8.63567
D186	62	Buildings	0	0	1	0	0	0	1	122.251	-8.63581	BuildingS	122.251	-8.63567
D186	83	Buildings	0	0	1	0	0	0	1	122.252	-8.63578	BuildingS	122.251	-8.63567
D186	63	Buildings	0	0	1	0	0	0	1	122.251	-8.63582	BuildingS	122.251	-8.63567
D186	67	Buildings	0	0	1	0	0	0	1	122.251	-8.63577	BuildingS	122.251	-8.63567
D186	61	Buildings	0	0	1	0	0	0	1	122.252	-8.63588	BuildingS	122.251	-8.63567
D186	41	Buildings	0	0	1	0	0	0	1	122.251	-8.63568	BuildingS	122.251	-8.63567
D186	41	Buildings	0	0	1	0	0	0	1	122.251	-8.63572	BuildingS	122.251	-8.63567
D186	64	Buildings	0	0	1	0	0	0	1	122.251	-8.63583	BuildingS	122.251	-8.63567
D186	62	Buildings	0	0	1	0	0	0	1	122.252	-8.63569	BuildingS	122.251	-8.63567
D186	40	Buildings	0	0	1	0	0	0	1	122.251	-8.63565	BuildingS	122.251	-8.63567
D186	74	Buildings	0	0	1	0	0	0	1	122.251	-8.63588	BuildingS	122.251	-8.63567
D186	31	Buildings	0	0	1	0	0	0	1	122.252	-8.63582	BuildingS	122.251	-8.63567
D114	39	Buildings	0	0	1	0	0	0	1	122.251	-8.6361	BuildingS	122.255	-8.63491
D186	63	Buildings	0	0	1	0	0	0	1	122.251	-8.63567	BuildingS	122.251	-8.63567
D186	76	Buildings	0	0	1	0	0	0	1	122.252	-8.63595	BuildingS	122.251	-8.63567
D186	45	Buildings	0	0	1	0	0	0	1	122.251	-8.63571	BuildingS	122.251	-8.63567
D186	73	Buildings	0	0	1	0	0	0	1	122.251	-8.63582	BuildingS	122.251	-8.63567
D186	39	Buildings	0	0	1	0	0	0	1	122.251	-8.63568	BuildingS	122.251	-8.63567
D186	76	Buildings	0	0	1	0	0	0	1	122.251	-8.63591	BuildingS	122.251	-8.63567
D186	59	Buildings	0	0	1	0	0	0	1	122.251	-8.63579	BuildingS	122.251	-8.63567
D186	63	Buildings	0	0	1	0	0	0	1	122.252	-8.63593	BuildingS	122.251	-8.63567
D186	70	Buildings	0	0	1	0	0	0	1	122.251	-8.63573	BuildingS	122.251	-8.63567
D186	69	Buildings	0	0	1	0	0	0	1	122.251	-8.6358	BuildingS	122.251	-8.63567
D114	48	Buildings	0	0	1	0	0	0	1	122.251	-8.6361	BuildingS	122.255	-8.63491
D186	48	Buildings	0	0	1	0	0	0	1	122.251	-8.63585	BuildingS	122.251	-8.63567
D186	44	Buildings	0	0	1	0	0	0	1	122.251	-8.63577	BuildingS	122.251	-8.63567
D186	42	Buildings	0	0	1	0	0	0	1	122.251	-8.63573	BuildingS	122.251	-8.63567
D114	50	Buildings	0	0	1	0	0	0	1	122.251	-8.63582	BuildingS	122.255	-8.63491
D114	50	Buildings	0	0	1	0	0	0	1	122.251	-8.63601	BuildingS	122.255	-8.63491
D114	50	Buildings	0	0	1	0	0	0	1	122.252	-8.63596	BuildingS	122.255	-8.63491
D186	63	Buildings	0	0	1	0	0	0	1	122.251	-8.63592	BuildingS	122.251	-8.63567
D186	57	Buildings	0	0	1	0	0	0	1	122.252	-8.63575	BuildingS	122.251	-8.63567
D186	95	Buildings	0	0	1	0	0	0	1	122.252	-8.63585	BuildingS	122.251	-8.63567
D186	66	Buildings	0	0	1	0	0	0	1	122.251	-8.63575	BuildingS	122.251	-8.63567
D186	57	Buildings	0	0	1	0	0	0	1	122.251	-8.63589	BuildingS	122.251	-8.63567
D186	31	Buildings	0	0	1	0	0	0	1	122.251	-8.63595	BuildingS	122.251	-8.63567
D186	63	Buildings	0	0	1	0	0	0	1	122.252	-8.63578	BuildingS	122.251	-8.63567
D114	51	Buildings	0	0	1	0	0	0	1	122.252	-8.63603	BuildingS	122.255	-8.63491
D186	70	Buildings	0	0	1	0	0	0	1	122.251	-8.63571	BuildingS	122.251	-8.63567
D186	60	Buildings	0	0	1	0	0	0	1	122.252	-8.63582	BuildingS	122.251	-8.63567
D186	31	Buildings	0	0	1	0	0	0	1	122.252	-8.63577	BuildingS	122.251	-8.63567
D186	40	Buildings	0	0	1	0	0	0	1	122.251	-8.6357	BuildingS	122.251	-8.63567
D186	95	Buildings	0	0	1	0	0	0	1	122.251	-8.63594	BuildingS	122.251	-8.63567
D186	81	Buildings	0	0	1	0	0	0	1	122.252	-8.63575	BuildingS	122.251	-8.63567
D186	69	Buildings	0	0	1	0	0	0	1	122.251	-8.63585	BuildingS	122.251	-8.63567
D186	62	Buildings	0	0	1	0	0	0	1	122.252	-8.63601	BuildingS	122.251	-8.63567
D186	74	Buildings	0	0	1	0	0	0	1	122.252	-8.63581	BuildingS	122.251	-8.63567
D186	87	Buildings	0	0	1	0	0	0	1	122.251	-8.63588	BuildingS	122.251	-8.63567
D186	59	Buildings	0	0	1	0	0	0	1	122.251	-8.63592	BuildingS	122.251	-8.63567
D186	43	Buildings	0	0	1	0	0	0	1	122.251	-8.63573	BuildingS	122.251	-8.63567
D186	62	Buildings	0	0	1	0	0	0	1	122.252	-8.63577	BuildingS	122.251	-8.63567
D186	68	Buildings	0	0	1	0	0	0	1	122.252	-8.63585	BuildingS	122.251	-8.63567
D186	66	Buildings	0	0	1	0	0	0	1	122.251	-8.63584	BuildingS	122.251	-8.63567
D186	36	Buildings	0	0	1	0	0	0	1	122.251	-8.63589	BuildingS	122.251	-8.63567
D186	71	Buildings	0	0	1	0	0	0	1	122.252	-8.63598	BuildingS	122.251	-8.63567
D186	60	Buildings	0	0	1	0	0	0	1	122.251	-8.63581	BuildingS	122.251	-8.63567
D186	33	Buildings	0	0	1	0	0	0	1	122.252	-8.63594	BuildingS	122.251	-8.63567
D186	36	Buildings	0	0	1	0	0	0	1	122.252	-8.63585	BuildingS	122.251	-8.63567
D186	64	Buildings	0	0	1	0	0	0	1	122.251	-8.63573	BuildingS	122.251	-8.63567
D186	70	Buildings	0	0	1	0	0	0	1	122.251	-8.63571	BuildingS	122.251	-8.63567
D186	36	Buildings	0	0	1	0	0	0	1	122.251	-8.63581	BuildingS	122.251	-8.63567
D186	74	Buildings	0	0	1	0	0	0	1	122.251	-8.63581	BuildingS	122.251	-8.63567
D114	55	Buildings	0	0	1	0	0	0	1	122.251	-8.63591	BuildingS	122.255	-8.63491
D186	57	Buildings	0	0	1	0	0	0	1	122.251	-8.63579	BuildingS	122.251	-8.63567
D186	57	Buildings	0	0	1	0	0	0	1	122.251	-8.63588	BuildingS	122.251	-8.63567
D186	48	Buildings	0	0	1	0	0	0	1	122.251	-8.63574	BuildingS	122.251	-8.63567
D186	62	Buildings	0	0	1	0	0	0	1	122.251	-8.63578	BuildingS	122.251	-8.63567
D186	66	Buildings	0	0	1	0	0	0	1	122.251	-8.63593	BuildingS	122.251	-8.63567
D186	42	Buildings	0	0	1	0	0	0	1	122.251	-8.63575	BuildingS	122.251	-8.63567
D186	73	Buildings	0	0	1	0	0	0	1	122.252	-8.63582	BuildingS	122.251	-8.63567
D186	45	Buildings	0	0	1	0	0	0	1	122.251	-8.63572	BuildingS	122.251	-8.63567
D186	71	Buildings	0	0	1	0	0	0	1	122.251	-8.6359	BuildingS	122.251	-8.63567
D186	82	Buildings	0	0	1	0	0	0	1	122.252	-8.63573	BuildingS	122.251	-8.63567
D186	69	Buildings	0	0	1	0	0	0	1	122.252	-8.6357	BuildingS	122.251	-8.63567
D186	42	Buildings	0	0	1	0	0	0	1	122.251	-8.63568	BuildingS	122.251	-8.63567
D186	68	Buildings	0	0	1	0	0	0	1	122.251	-8.63577	BuildingS	122.251	-8.63567
D186	62	Buildings	0	0	1	0	0	0	1	122.252	-8.63581	BuildingS	122.251	-8.63567
D186	45	Buildings	0	0	1	0	0	0	1	122.251	-8.63572	BuildingS	122.251	-8.63567
D186	41	Buildings	0	0	1	0	0	0	1	122.251	-8.63578	BuildingS	122.251	-8.63567
D186	34	Buildings	0	0	1	0	0	0	1	122.251	-8.63585	BuildingS	122.251	-8.63567
D186	69	Buildings	0	0	1	0	0	0	1	122.251	-8.63576	BuildingS	122.251	-8.63567
D186	67	Buildings	0	0	1	0	0	0	1	122.252	-8.63578	BuildingS	122.251	-8.63567
D186	51	Buildings	0	0	1	0	0	0	1	122.251	-8.63577	BuildingS	122.251	-8.63567
D186	70	Buildings	0	0	1	0	0	0	1	122.251	-8.63584	BuildingS	122.251	-8.63567
D186	58	Buildings	0	0	1	0	0	0	1	122.252	-8.63599	BuildingS	122.251	-8.63567
D186	61	Buildings	0	0	1	0	0	0	1	122.251	-8.63573	BuildingS	122.251	-8.63567
D186	85	Buildings	0	0	1	0	0	0	1	122.251	-8.63586	BuildingS	122.251	-8.63567
D186	43	Buildings	0	0	1	0	0	0	1	122.251	-8.63566	BuildingS	122.251	-8.63567
D186	87	Buildings	0	0	1	0	0	0	1	122.252	-8.63574	BuildingS	122.251	-8.63567
D186	31	Buildings	0	0	1	0	0	0	1	122.252	-8.63577	BuildingS	122.251	-8.63567
D114	50	Buildings	0	0	1	0	0	0	1	122.252	-8.63586	BuildingS	122.255	-8.63491
D186	76	Buildings	0	0	1	0	0	0	1	122.251	-8.63584	BuildingS	122.251	-8.63567
D186	69	Buildings	0	0	1	0	0	0	1	122.252	-8.6358	BuildingS	122.251	-8.63567
D114	49	Buildings	0	0	1	0	0	0	1	122.251	-8.63582	BuildingS	122.255	-8.63491
D186	67	Buildings	0	0	1	0	0	0	1	122.251	-8.63585	BuildingS	122.251	-8.63567
D186	45	Buildings	0	0	1	0	0	0	1	122.251	-8.63571	BuildingS	122.251	-8.63567
D186	85	Buildings	0	0	1	0	0	0	1	122.251	-8.63579	BuildingS	122.251	-8.63567
D186	41	Buildings	0	0	1	0	0	0	1	122.251	-8.63567	BuildingS	122.251	-8.63567
D186	69	Buildings	0	0	1	0	0	0	1	122.252	-8.6359	BuildingS	122.251	-8.63567
D186	58	Buildings	0	0	1	0	0	0	1	122.251	-8.63568	BuildingS	122.251	-8.63567
D186	63	Buildings	0	0	1	0	0	0	1	122.252	-8.63573	BuildingS	122.251	-8.63567
D186	43	Buildings	0	0	1	0	0	0	1	122.252	-8.63579	BuildingS	122.251	-8.63567
D186	49	Buildings	0	0	1	0	0	0	1	122.252	-8.63592	BuildingS	122.251	-8.63567
D186	82	Buildings	0	0	1	0	0	0	1	122.252	-8.63609	BuildingS	122.251	-8.63567
D186	35	Buildings	0	0	1	0	0	0	1	122.252	-8.63588	BuildingS	122.251	-8.63567
D186	31	Buildings	0	0	1	0	0	0	1	122.252	-8.63587	BuildingS	122.251	-8.63567
D186	37	Buildings	0	0	1	0	0	0	1	122.252	-8.63596	BuildingS	122.251	-8.63567
D186	83	Buildings	0	0	1	0	0	0	1	122.252	-8.63597	BuildingS	122.251	-8.63567
D186	34	Buildings	0	0	1	0	0	0	1	122.251	-8.63566	BuildingS	122.251	-8.63567
D186	69	Buildings	0	0	1	0	0	0	1	122.252	-8.63578	BuildingS	122.251	-8.63567
D186	85	Buildings	0	0	1	0	0	0	1	122.251	-8.63595	BuildingS	122.251	-8.63567
D186	82	Buildings	0	0	1	0	0	0	1	122.252	-8.63597	BuildingS	122.251	-8.63567
D186	83	Buildings	0	0	1	0	0	0	1	122.251	-8.63585	BuildingS	122.251	-8.63567
D186	61	Buildings	0	0	1	0	0	0	1	122.251	-8.63601	BuildingS	122.251	-8.63567
D186	61	Buildings	0	0	1	0	0	0	1	122.252	-8.63579	BuildingS	122.251	-8.63567
D186	33	Buildings	0	0	1	0	0	0	1	122.252	-8.6358	BuildingS	122.251	-8.63567
D114	49	Buildings	0	0	1	0	0	0	1	122.252	-8.63575	BuildingS	122.255	-8.63491
D186	41	Buildings	0	0	1	0	0	0	1	122.251	-8.63572	BuildingS	122.251	-8.63567
D186	74	Buildings	0	0	1	0	0	0	1	122.252	-8.63576	BuildingS	122.251	-8.63567
D186	48	Buildings	0	0	1	0	0	0	1	122.252	-8.63579	BuildingS	122.251	-8.63567
D186	70	Buildings	0	0	1	0	0	0	1	122.251	-8.63579	BuildingS	122.251	-8.63567
D114	51	Buildings	0	0	1	0	0	0	1	122.251	-8.63604	BuildingS	122.255	-8.63491
D186	69	Buildings	0	0	1	0	0	0	1	122.251	-8.63579	BuildingS	122.251	-8.63567
D186	69	Buildings	0	0	1	0	0	0	1	122.252	-8.6358	BuildingS	122.251	-8.63567
D186	47	Buildings	0	0	1	0	0	0	1	122.251	-8.63567	BuildingS	122.251	-8.63567
D186	41	Buildings	0	0	1	0	0	0	1	122.251	-8.63565	BuildingS	122.251	-8.63567
D186	37	Buildings	0	0	1	0	0	0	1	122.252	-8.63595	BuildingS	122.251	-8.63567
D186	34	Buildings	0	0	1	0	0	0	1	122.251	-8.63581	BuildingS	122.251	-8.63567
D114	49	Buildings	0	0	1	0	0	0	1	122.251	-8.63578	BuildingS	122.255	-8.63491
D186	63	Buildings	0	0	1	0	0	0	1	122.251	-8.63587	BuildingS	122.251	-8.63567
D186	68	Buildings	0	0	1	0	0	0	1	122.252	-8.63577	BuildingS	122.251	-8.63567
D186	34	Buildings	0	0	1	0	0	0	1	122.252	-8.63567	BuildingS	122.251	-8.63567
D186	43	Buildings	0	0	1	0	0	0	1	122.251	-8.63574	BuildingS	122.251	-8.63567
D186	61	Buildings	0	0	1	0	0	0	1	122.251	-8.63578	BuildingS	122.251	-8.63567
D186	68	Buildings	0	0	1	0	0	0	1	122.251	-8.63586	BuildingS	122.251	-8.63567
D186	44	Buildings	0	0	1	0	0	0	1	122.251	-8.63583	BuildingS	122.251	-8.63567
D186	67	Buildings	0	0	1	0	0	0	1	122.252	-8.63582	BuildingS	122.251	-8.63567
D186	31	Buildings	0	0	1	0	0	0	1	122.251	-8.6359	BuildingS	122.251	-8.63567
D186	63	Buildings	0	0	1	0	0	0	1	122.251	-8.63583	BuildingS	122.251	-8.63567
D186	70	Buildings	0	0	1	0	0	0	1	122.251	-8.63582	BuildingS	122.251	-8.63567
D186	73	Buildings	0	0	1	0	0	0	1	122.252	-8.63582	BuildingS	122.251	-8.63567
D186	51	Buildings	0	0	1	0	0	0	1	122.251	-8.63577	BuildingS	122.251	-8.63567
D129	71	Buildings	0	0	1	0	0	0	1	122.252	-8.63604	BuildingS	122.251	-8.63633
D114	52	Buildings	0	0	1	0	0	0	1	122.251	-8.63601	BuildingS	122.255	-8.63491
D114	50	Buildings	0	0	1	0	0	0	1	122.251	-8.63605	BuildingS	122.255	-8.63491
D186	31	Buildings	0	0	1	0	0	0	1	122.251	-8.63574	BuildingS	122.251	-8.63567
D186	63	Buildings	0	0	1	0	0	0	1	122.251	-8.636	BuildingS	122.251	-8.63567
D186	68	Buildings	0	0	1	0	0	0	1	122.251	-8.63578	BuildingS	122.251	-8.63567
D186	67	Buildings	0	0	1	0	0	0	1	122.251	-8.6358	BuildingS	122.251	-8.63567
D186	59	Buildings	0	0	1	0	0	0	1	122.251	-8.63581	BuildingS	122.251	-8.63567
D186	73	Buildings	0	0	1	0	0	0	1	122.252	-8.63596	BuildingS	122.251	-8.63567
D186	70	Buildings	0	0	1	0	0	0	1	122.251	-8.6359	BuildingS	122.251	-8.63567
D186	62	Buildings	0	0	1	0	0	0	1	122.252	-8.63587	BuildingS	122.251	-8.63567
D186	74	Buildings	0	0	1	0	0	0	1	122.251	-8.63575	BuildingS	122.251	-8.63567
D186	86	Buildings	0	0	1	0	0	0	1	122.251	-8.63566	BuildingS	122.251	-8.63567
D186	62	Buildings	0	0	1	0	0	0	1	122.251	-8.63586	BuildingS	122.251	-8.63567
D186	48	Buildings	0	0	1	0	0	0	1	122.252	-8.63581	BuildingS	122.251	-8.63567
D186	46	Buildings	0	0	1	0	0	0	1	122.251	-8.63568	BuildingS	122.251	-8.63567
D186	34	Buildings	0	0	1	0	0	0	1	122.251	-8.6357	BuildingS	122.251	-8.63567
D114	51	Buildings	0	0	1	0	0	0	1	122.252	-8.63593	BuildingS	122.255	-8.63491
D186	63	Buildings	0	0	1	0	0	0	1	122.251	-8.63579	BuildingS	122.251	-8.63567
D186	39	Buildings	0	0	1	0	0	0	1	122.251	-8.63568	BuildingS	122.251	-8.63567
D186	58	Buildings	0	0	1	0	0	0	1	122.252	-8.63568	BuildingS	122.251	-8.63567
D186	71	Buildings	0	0	1	0	0	0	1	122.252	-8.63576	BuildingS	122.251	-8.63567
D186	83	Buildings	0	0	1	0	0	0	1	122.251	-8.63609	BuildingS	122.251	-8.63567
D186	76	Buildings	0	0	1	0	0	0	1	122.251	-8.63584	BuildingS	122.251	-8.63567
D186	70	Buildings	0	0	1	0	0	0	1	122.251	-8.63574	BuildingS	122.251	-8.63567
D186	39	Buildings	0	0	1	0	0	0	1	122.251	-8.63564	BuildingS	122.251	-8.63567
D186	31	Buildings	0	0	1	0	0	0	1	122.252	-8.63586	BuildingS	122.251	-8.63567
D186	35	Buildings	0	0	1	0	0	0	1	122.251	-8.63566	BuildingS	122.251	-8.63567
D186	69	Buildings	0	0	1	0	0	0	1	122.251	-8.63573	BuildingS	122.251	-8.63567
D186	45	Buildings	0	0	1	0	0	0	1	122.251	-8.63566	BuildingS	122.251	-8.63567
D186	69	Buildings	0	0	1	0	0	0	1	122.251	-8.63581	BuildingS	122.251	-8.63567
D186	31	Buildings	0	0	1	0	0	0	1	122.252	-8.63597	BuildingS	122.251	-8.63567
D114	51	Buildings	0	0	1	0	0	0	1	122.252	-8.63569	BuildingS	122.255	-8.63491
D186	36	Buildings	0	0	1	0	0	0	1	122.251	-8.63575	BuildingS	122.251	-8.63567
D186	49	Buildings	0	0	1	0	0	0	1	122.251	-8.6358	BuildingS	122.251	-8.63567
D186	57	Buildings	0	0	1	0	0	0	1	122.251	-8.63588	BuildingS	122.251	-8.63567
D186	31	Buildings	0	0	1	0	0	0	1	122.251	-8.63585	BuildingS	122.251	-8.63567
D186	84	Buildings	0	0	1	0	0	0	1	122.252	-8.63575	BuildingS	122.251	-8.63567
D186	71	Buildings	0	0	1	0	0	0	1	122.252	-8.63593	BuildingS	122.251	-8.63567
D129	63	Buildings	0	0	1	0	0	0	1	122.251	-8.636	BuildingS	122.251	-8.63633
D186	37	Buildings	0	0	1	0	0	0	1	122.252	-8.63575	BuildingS	122.251	-8.63567
D186	84	Buildings	0	0	1	0	0	0	1	122.251	-8.63568	BuildingS	122.251	-8.63567
D186	44	Buildings	0	0	1	0	0	0	1	122.251	-8.6357	BuildingS	122.251	-8.63567
D186	34	Buildings	0	0	1	0	0	0	1	122.252	-8.63574	BuildingS	122.251	-8.63567
D186	48	Buildings	0	0	1	0	0	0	1	122.252	-8.63588	BuildingS	122.251	-8.63567
D186	36	Buildings	0	0	1	0	0	0	1	122.251	-8.63567	BuildingS	122.251	-8.63567
D186	65	Buildings	0	0	1	0	0	0	1	122.251	-8.63566	BuildingS	122.251	-8.63567
D186	58	Buildings	0	0	1	0	0	0	1	122.251	-8.63579	BuildingS	122.251	-8.63567
D186	70	Buildings	0	0	1	0	0	0	1	122.251	-8.63578	BuildingS	122.251	-8.63567
D186	62	Buildings	0	0	1	0	0	0	1	122.251	-8.63583	BuildingS	122.251	-8.63567
D186	63	Buildings	0	0	1	0	0	0	1	122.251	-8.63599	BuildingS	122.251	-8.63567
D186	82	Buildings	0	0	1	0	0	0	1	122.252	-8.63586	BuildingS	122.251	-8.63567
D186	72	Buildings	0	0	1	0	0	0	1	122.251	-8.63607	BuildingS	122.251	-8.63567
D186	67	Buildings	0	0	1	0	0	0	1	122.252	-8.63579	BuildingS	122.251	-8.63567
D186	48	Buildings	0	0	1	0	0	0	1	122.251	-8.6359	BuildingS	122.251	-8.63567
D129	65	Buildings	0	0	1	0	0	0	1	122.252	-8.6361	BuildingS	122.251	-8.63633
D186	39	Buildings	0	0	1	0	0	0	1	122.251	-8.6357	BuildingS	122.251	-8.63567
D186	62	Buildings	0	0	1	0	0	0	1	122.252	-8.63586	BuildingS	122.251	-8.63567
D186	60	Buildings	0	0	1	0	0	0	1	122.251	-8.63585	BuildingS	122.251	-8.63567
D186	57	Buildings	0	0	1	0	0	0	1	122.252	-8.63585	BuildingS	122.251	-8.63567
D186	82	Buildings	0	0	1	0	0	0	1	122.251	-8.6358	BuildingS	122.251	-8.63567
D186	45	Buildings	0	0	1	0	0	0	1	122.251	-8.63568	BuildingS	122.251	-8.63567
D186	35	Buildings	0	0	1	0	0	0	1	122.252	-8.63605	BuildingS	122.251	-8.63567
D186	84	Buildings	0	0	1	0	0	0	1	122.251	-8.63568	BuildingS	122.251	-8.63567
D117	42	Buildings	0	0	1	0	0	0	1	122.251	-8.63603	BuildingS	122.251	-8.63633
D186	74	Buildings	0	0	1	0	0	0	1	122.252	-8.63594	BuildingS	122.251	-8.63567
D186	73	Buildings	0	0	1	0	0	0	1	122.251	-8.63585	BuildingS	122.251	-8.63567
D186	41	Buildings	0	0	1	0	0	0	1	122.251	-8.63581	BuildingS	122.251	-8.63567
D114	55	Buildings	0	0	1	0	0	0	1	122.252	-8.63588	BuildingS	122.255	-8.63491
D186	72	Buildings	0	0	1	0	0	0	1	122.251	-8.6358	BuildingS	122.251	-8.63567
D114	55	Buildings	0	0	1	0	0	0	1	122.252	-8.63601	BuildingS	122.255	-8.63491
D186	37	Buildings	0	0	1	0	0	0	1	122.252	-8.63573	BuildingS	122.251	-8.63567
D186	36	Buildings	0	0	1	0	0	0	1	122.251	-8.63572	BuildingS	122.251	-8.63567
D186	73	Buildings	0	0	1	0	0	0	1	122.252	-8.63586	BuildingS	122.251	-8.63567
D186	46	Buildings	0	0	1	0	0	0	1	122.252	-8.63583	BuildingS	122.251	-8.63567
D186	83	Buildings	0	0	1	0	0	0	1	122.251	-8.63567	BuildingS	122.251	-8.63567
D114	47	Buildings	0	0	1	0	0	0	1	122.252	-8.63579	BuildingS	122.255	-8.63491
D186	46	Buildings	0	0	1	0	0	0	1	122.252	-8.63599	BuildingS	122.251	-8.63567
D186	61	Buildings	0	0	1	0	0	0	1	122.252	-8.63592	BuildingS	122.251	-8.63567
D114	54	Buildings	0	0	1	0	0	0	1	122.251	-8.63605	BuildingS	122.255	-8.63491
D186	34	Buildings	0	0	1	0	0	0	1	122.251	-8.63583	BuildingS	122.251	-8.63567
D186	66	Buildings	0	0	1	0	0	0	1	122.251	-8.63595	BuildingS	122.251	-8.63567
D186	44	Buildings	0	0	1	0	0	0	1	122.251	-8.63577	BuildingS	122.251	-8.63567
D186	31	Buildings	0	0	1	0	0	0	1	122.251	-8.63585	BuildingS	122.251	-8.63567
D186	67	Buildings	0	0	1	0	0	0	1	122.251	-8.63578	BuildingS	122.251	-8.63567
D186	69	Buildings	0	0	1	0	0	0	1	122.252	-8.6357	BuildingS	122.251	-8.63567
D186	59	Buildings	0	0	1	0	0	0	1	122.252	-8.6358	BuildingS	122.251	-8.63567
D186	59	Buildings	0	0	1	0	0	0	1	122.251	-8.63576	BuildingS	122.251	-8.63567
D186	65	Buildings	0	0	1	0	0	0	1	122.252	-8.63586	BuildingS	122.251	-8.63567
D186	69	Buildings	0	0	1	0	0	0	1	122.251	-8.63582	BuildingS	122.251	-8.63567
D186	59	Buildings	0	0	1	0	0	0	1	122.252	-8.63587	BuildingS	122.251	-8.63567
D186	42	Buildings	0	0	1	0	0	0	1	122.251	-8.63571	BuildingS	122.251	-8.63567
D186	72	Buildings	0	0	1	0	0	0	1	122.251	-8.63565	BuildingS	122.251	-8.63567
D186	61	Buildings	0	0	1	0	0	0	1	122.251	-8.63569	BuildingS	122.251	-8.63567
D186	95	Buildings	0	0	1	0	0	0	1	122.251	-8.63569	BuildingS	122.251	-8.63567
D186	63	Buildings	0	0	1	0	0	0	1	122.252	-8.63595	BuildingS	122.251	-8.63567
D186	70	Buildings	0	0	1	0	0	0	1	122.251	-8.63575	BuildingS	122.251	-8.63567
D186	70	Buildings	0	0	1	0	0	0	1	122.251	-8.6357	BuildingS	122.251	-8.63567
D186	62	Buildings	0	0	1	0	0	0	1	122.251	-8.63578	BuildingS	122.251	-8.63567
D186	76	Buildings	0	0	1	0	0	0	1	122.251	-8.63587	BuildingS	122.251	-8.63567
D114	57	Buildings	0	0	1	0	0	0	1	122.251	-8.636	BuildingS	122.255	-8.63491
D186	48	Buildings	0	0	1	0	0	0	1	122.251	-8.63588	BuildingS	122.251	-8.63567
D186	62	Buildings	0	0	1	0	0	0	1	122.252	-8.63577	BuildingS	122.251	-8.63567
D186	68	Buildings	0	0	1	0	0	0	1	122.251	-8.63581	BuildingS	122.251	-8.63567
D186	65	Buildings	0	0	1	0	0	0	1	122.252	-8.63568	BuildingS	122.251	-8.63567
D186	48	Buildings	0	0	1	0	0	0	1	122.251	-8.63564	BuildingS	122.251	-8.63567
D186	84	Buildings	0	0	1	0	0	0	1	122.251	-8.63601	BuildingS	122.251	-8.63567
D186	84	Buildings	0	0	1	0	0	0	1	122.251	-8.63574	BuildingS	122.251	-8.63567
D186	67	Buildings	0	0	1	0	0	0	1	122.251	-8.63583	BuildingS	122.251	-8.63567
D186	57	Buildings	0	0	1	0	0	0	1	122.251	-8.63604	BuildingS	122.251	-8.63567
D186	73	Buildings	0	0	1	0	0	0	1	122.251	-8.63583	BuildingS	122.251	-8.63567
D186	36	Buildings	0	0	1	0	0	0	1	122.251	-8.63581	BuildingS	122.251	-8.63567
D186	82	Buildings	0	0	1	0	0	0	1	122.252	-8.63572	BuildingS	122.251	-8.63567
D114	60	Buildings	0	0	1	0	0	0	1	122.251	-8.63607	BuildingS	122.255	-8.63491
D186	84	Buildings	0	0	1	0	0	0	1	122.251	-8.63581	BuildingS	122.251	-8.63567
D186	68	Buildings	0	0	1	0	0	0	1	122.251	-8.63597	BuildingS	122.251	-8.63567
D186	74	Buildings	0	0	1	0	0	0	1	122.251	-8.63582	BuildingS	122.251	-8.63567
D186	68	Buildings	0	0	1	0	0	0	1	122.251	-8.6358	BuildingS	122.251	-8.63567
D186	62	Buildings	0	0	1	0	0	0	1	122.252	-8.63579	BuildingS	122.251	-8.63567
D186	76	Buildings	0	0	1	0	0	0	1	122.251	-8.63585	BuildingS	122.251	-8.63567
D186	42	Buildings	0	0	1	0	0	0	1	122.251	-8.63566	BuildingS	122.251	-8.63567
D186	63	Buildings	0	0	1	0	0	0	1	122.251	-8.63576	BuildingS	122.251	-8.63567
D114	49	Buildings	0	0	1	0	0	0	1	122.252	-8.63585	BuildingS	122.255	-8.63491
D186	67	Buildings	0	0	1	0	0	0	1	122.251	-8.63569	BuildingS	122.251	-8.63567
D186	84	Buildings	0	0	1	0	0	0	1	122.251	-8.63573	BuildingS	122.251	-8.63567
D186	73	Buildings	0	0	1	0	0	0	1	122.252	-8.63584	BuildingS	122.251	-8.63567
D186	69	Buildings	0	0	1	0	0	0	1	122.252	-8.63573	BuildingS	122.251	-8.63567
D186	68	Buildings	0	0	1	0	0	0	1	122.251	-8.63575	BuildingS	122.251	-8.63567
D186	46	Buildings	0	0	1	0	0	0	1	122.251	-8.63567	BuildingS	122.251	-8.63567
D186	31	Buildings	0	0	1	0	0	0	1	122.251	-8.63576	BuildingS	122.251	-8.63567
D186	62	Buildings	0	0	1	0	0	0	1	122.251	-8.63587	BuildingS	122.251	-8.63567
D186	70	Buildings	0	0	1	0	0	0	1	122.251	-8.63583	BuildingS	122.251	-8.63567
D186	73	Buildings	0	0	1	0	0	0	1	122.251	-8.63592	BuildingS	122.251	-8.63567
D186	73	Buildings	0	0	1	0	0	0	1	122.252	-8.63585	BuildingS	122.251	-8.63567
D186	63	Buildings	0	0	1	0	0	0	1	122.252	-8.63579	BuildingS	122.251	-8.63567
D186	68	Buildings	0	0	1	0	0	0	1	122.251	-8.63571	BuildingS	122.251	-8.63567
D114	50	Buildings	0	0	1	0	0	0	1	122.251	-8.63605	BuildingS	122.255	-8.63491
D186	71	Buildings	0	0	1	0	0	0	1	122.252	-8.63603	BuildingS	122.251	-8.63567
D186	43	Buildings	0	0	1	0	0	0	1	122.251	-8.63566	BuildingS	122.251	-8.63567
D186	62	Buildings	0	0	1	0	0	0	1	122.252	-8.63577	BuildingS	122.251	-8.63567
D186	63	Buildings	0	0	1	0	0	0	1	122.251	-8.63583	BuildingS	122.251	-8.63567
D186	58	Buildings	0	0	1	0	0	0	1	122.251	-8.6357	BuildingS	122.251	-8.63567
D186	34	Buildings	0	0	1	0	0	0	1	122.251	-8.6357	BuildingS	122.251	-8.63567
D186	34	Buildings	0	0	1	0	0	0	1	122.251	-8.63576	BuildingS	122.251	-8.63567
D186	40	Buildings	0	0	1	0	0	0	1	122.251	-8.63565	BuildingS	122.251	-8.63567
D186	74	Buildings	0	0	1	0	0	0	1	122.251	-8.6359	BuildingS	122.251	-8.63567
D186	65	Buildings	0	0	1	0	0	0	1	122.251	-8.63565	BuildingS	122.251	-8.63567
D186	31	Buildings	0	0	1	0	0	0	1	122.252	-8.63585	BuildingS	122.251	-8.63567
D186	59	Buildings	0	0	1	0	0	0	1	122.251	-8.63585	BuildingS	122.251	-8.63567
D186	41	Buildings	0	0	1	0	0	0	1	122.251	-8.63565	BuildingS	122.251	-8.63567
D114	52	Buildings	0	0	1	0	0	0	1	122.251	-8.63597	BuildingS	122.255	-8.63491
D186	36	Buildings	0	0	1	0	0	0	1	122.252	-8.63569	BuildingS	122.251	-8.63567
D186	50	Buildings	0	0	1	0	0	0	1	122.251	-8.63585	BuildingS	122.251	-8.63567
D186	67	Buildings	0	0	1	0	0	0	1	122.251	-8.63608	BuildingS	122.251	-8.63567
D186	34	Buildings	0	0	1	0	0	0	1	122.252	-8.63586	BuildingS	122.251	-8.63567
D186	69	Buildings	0	0	1	0	0	0	1	122.251	-8.63589	BuildingS	122.251	-8.63567
D186	71	Buildings	0	0	1	0	0	0	1	122.251	-8.63572	BuildingS	122.251	-8.63567
D186	67	Buildings	0	0	1	0	0	0	1	122.251	-8.63581	BuildingS	122.251	-8.63567
D186	45	Buildings	0	0	1	0	0	0	1	122.251	-8.63566	BuildingS	122.251	-8.63567
D186	68	Buildings	0	0	1	0	0	0	1	122.252	-8.63612	BuildingS	122.251	-8.63567
D186	68	Buildings	0	0	1	0	0	0	1	122.252	-8.63578	BuildingS	122.251	-8.63567
D186	45	Buildings	0	0	1	0	0	0	1	122.251	-8.63569	BuildingS	122.251	-8.63567
D186	61	Buildings	0	0	1	0	0	0	1	122.252	-8.63587	BuildingS	122.251	-8.63567
D186	34	Buildings	0	0	1	0	0	0	1	122.251	-8.63574	BuildingS	122.251	-8.63567
D186	40	Buildings	0	0	1	0	0	0	1	122.251	-8.63565	BuildingS	122.251	-8.63567
D186	87	Buildings	0	0	1	0	0	0	1	122.251	-8.6357	BuildingS	122.251	-8.63567
D186	87	Buildings	0	0	1	0	0	0	1	122.251	-8.63565	BuildingS	122.251	-8.63567
D186	62	Buildings	0	0	1	0	0	0	1	122.251	-8.6358	BuildingS	122.251	-8.63567
D186	34	Buildings	0	0	1	0	0	0	1	122.252	-8.63569	BuildingS	122.251	-8.63567
D114	50	Buildings	0	0	1	0	0	0	1	122.251	-8.63596	BuildingS	122.255	-8.63491
D186	73	Buildings	0	0	1	0	0	0	1	122.252	-8.63587	BuildingS	122.251	-8.63567
D186	65	Buildings	0	0	1	0	0	0	1	122.252	-8.63576	BuildingS	122.251	-8.63567
D186	74	Buildings	0	0	1	0	0	0	1	122.251	-8.63575	BuildingS	122.251	-8.63567
D186	65	Buildings	0	0	1	0	0	0	1	122.251	-8.63565	BuildingS	122.251	-8.63567
D186	67	Buildings	0	0	1	0	0	0	1	122.251	-8.63595	BuildingS	122.251	-8.63567
D114	49	Buildings	0	0	1	0	0	0	1	122.251	-8.63593	BuildingS	122.255	-8.63491
D186	62	Buildings	0	0	1	0	0	0	1	122.251	-8.63584	BuildingS	122.251	-8.63567
D186	41	Buildings	0	0	1	0	0	0	1	122.251	-8.63567	BuildingS	122.251	-8.63567
D186	40	Buildings	0	0	1	0	0	0	1	122.251	-8.63566	BuildingS	122.251	-8.63567
D186	46	Buildings	0	0	1	0	0	0	1	122.251	-8.63581	BuildingS	122.251	-8.63567
D186	69	Buildings	0	0	1	0	0	0	1	122.251	-8.63593	BuildingS	122.251	-8.63567
D186	31	Buildings	0	0	1	0	0	0	1	122.252	-8.6361	BuildingS	122.251	-8.63567
D186	76	Buildings	0	0	1	0	0	0	1	122.251	-8.63586	BuildingS	122.251	-8.63567
D186	37	Buildings	0	0	1	0	0	0	1	122.252	-8.63582	BuildingS	122.251	-8.63567
D186	85	Buildings	0	0	1	0	0	0	1	122.252	-8.63578	BuildingS	122.251	-8.63567
D186	85	Buildings	0	0	1	0	0	0	1	122.251	-8.63579	BuildingS	122.251	-8.63567
D186	69	Buildings	0	0	1	0	0	0	1	122.252	-8.6358	BuildingS	122.251	-8.63567
D186	60	Buildings	0	0	1	0	0	0	1	122.251	-8.63565	BuildingS	122.251	-8.63567
D186	72	Buildings	0	0	1	0	0	0	1	122.251	-8.63583	BuildingS	122.251	-8.63567
D186	58	Buildings	0	0	1	0	0	0	1	122.251	-8.63577	BuildingS	122.251	-8.63567
D186	62	Buildings	0	0	1	0	0	0	1	122.252	-8.63585	BuildingS	122.251	-8.63567
D186	84	Buildings	0	0	1	0	0	0	1	122.251	-8.63571	BuildingS	122.251	-8.63567
D186	37	Buildings	0	0	1	0	0	0	1	122.251	-8.63585	BuildingS	122.251	-8.63567
D186	58	Buildings	0	0	1	0	0	0	1	122.251	-8.63575	BuildingS	122.251	-8.63567
D186	34	Buildings	0	0	1	0	0	0	1	122.251	-8.63598	BuildingS	122.251	-8.63567
D186	82	Buildings	0	0	1	0	0	0	1	122.251	-8.63607	BuildingS	122.251	-8.63567
D186	76	Buildings	0	0	1	0	0	0	1	122.251	-8.63589	BuildingS	122.251	-8.63567
D186	63	Buildings	0	0	1	0	0	0	1	122.251	-8.63569	BuildingS	122.251	-8.63567
D186	72	Buildings	0	0	1	0	0	0	1	122.251	-8.63587	BuildingS	122.251	-8.63567
D186	47	Buildings	0	0	1	0	0	0	1	122.251	-8.63566	BuildingS	122.251	-8.63567
D186	69	Buildings	0	0	1	0	0	0	1	122.251	-8.63569	BuildingS	122.251	-8.63567
D186	41	Buildings	0	0	1	0	0	0	1	122.251	-8.63579	BuildingS	122.251	-8.63567
D186	42	Buildings	0	0	1	0	0	0	1	122.251	-8.63565	BuildingS	122.251	-8.63567
D186	47	Buildings	0	0	1	0	0	0	1	122.252	-8.63573	BuildingS	122.251	-8.63567
D186	35	Buildings	0	0	1	0	0	0	1	122.252	-8.6359	BuildingS	122.251	-8.63567
D186	68	Buildings	0	0	1	0	0	0	1	122.251	-8.63571	BuildingS	122.251	-8.63567
D114	52	Buildings	0	0	1	0	0	0	1	122.251	-8.63602	BuildingS	122.255	-8.63491
D129	64	Buildings	0	0	1	0	0	0	1	122.251	-8.63564	BuildingS	122.251	-8.63633
D186	61	Buildings	0	0	1	0	0	0	1	122.252	-8.63571	BuildingS	122.251	-8.63567
D186	68	Buildings	0	0	1	0	0	0	1	122.252	-8.63593	BuildingS	122.251	-8.63567
D186	50	Buildings	0	0	1	0	0	0	1	122.251	-8.63578	BuildingS	122.251	-8.63567
D186	83	Buildings	0	0	1	0	0	0	1	122.252	-8.63584	BuildingS	122.251	-8.63567
D186	73	Buildings	0	0	1	0	0	0	1	122.252	-8.63586	BuildingS	122.251	-8.63567
D186	36	Buildings	0	0	1	0	0	0	1	122.252	-8.63573	BuildingS	122.251	-8.63567
D186	85	Buildings	0	0	1	0	0	0	1	122.251	-8.63581	BuildingS	122.251	-8.63567
D186	31	Buildings	0	0	1	0	0	0	1	122.251	-8.63581	BuildingS	122.251	-8.63567
D186	68	Buildings	0	0	1	0	0	0	1	122.251	-8.63578	BuildingS	122.251	-8.63567
D054	65	Buildings	0	0	1	0	0	0	1	122.251	-8.6358	BuildingS	122.254	-8.6357
D186	48	Buildings	0	0	1	0	0	0	1	122.252	-8.63575	BuildingS	122.251	-8.63567
D186	60	Buildings	0	0	1	0	0	0	1	122.251	-8.63588	BuildingS	122.251	-8.63567
D186	67	Buildings	0	0	1	0	0	0	1	122.251	-8.63582	BuildingS	122.251	-8.63567
D186	70	Buildings	0	0	1	0	0	0	1	122.251	-8.63578	BuildingS	122.251	-8.63567
D186	67	Buildings	0	0	1	0	0	0	1	122.252	-8.63599	BuildingS	122.251	-8.63567
D186	83	Buildings	0	0	1	0	0	0	1	122.251	-8.63569	BuildingS	122.251	-8.63567
D186	47	Buildings	0	0	1	0	0	0	1	122.252	-8.63575	BuildingS	122.251	-8.63567
D186	39	Buildings	0	0	1	0	0	0	1	122.251	-8.63568	BuildingS	122.251	-8.63567
D186	66	Buildings	0	0	1	0	0	0	1	122.252	-8.63584	BuildingS	122.251	-8.63567
D186	60	Buildings	0	0	1	0	0	0	1	122.251	-8.63576	BuildingS	122.251	-8.63567
D186	59	Buildings	0	0	1	0	0	0	1	122.252	-8.63578	BuildingS	122.251	-8.63567
D186	41	Buildings	0	0	1	0	0	0	1	122.251	-8.63565	BuildingS	122.251	-8.63567
D186	41	Buildings	0	0	1	0	0	0	1	122.251	-8.63566	BuildingS	122.251	-8.63567
D186	94	Buildings	0	0	1	0	0	0	1	122.251	-8.63594	BuildingS	122.251	-8.63567
D186	36	Buildings	0	0	1	0	0	0	1	122.251	-8.63575	BuildingS	122.251	-8.63567
D114	60	Buildings	0	0	1	0	0	0	1	122.251	-8.63601	BuildingS	122.255	-8.63491
D186	82	Buildings	0	0	1	0	0	0	1	122.252	-8.63604	BuildingS	122.251	-8.63567
D186	70	Buildings	0	0	1	0	0	0	1	122.251	-8.63579	BuildingS	122.251	-8.63567
D186	42	Buildings	0	0	1	0	0	0	1	122.251	-8.63568	BuildingS	122.251	-8.63567
D186	67	Buildings	0	0	1	0	0	0	1	122.252	-8.63589	BuildingS	122.251	-8.63567
D186	72	Buildings	0	0	1	0	0	0	1	122.252	-8.63585	BuildingS	122.251	-8.63567
D114	51	Buildings	0	0	1	0	0	0	1	122.251	-8.63576	BuildingS	122.255	-8.63491
D186	84	Buildings	0	0	1	0	0	0	1	122.252	-8.63576	BuildingS	122.251	-8.63567
D186	57	Buildings	0	0	1	0	0	0	1	122.251	-8.63584	BuildingS	122.251	-8.63567
D186	73	Buildings	0	0	1	0	0	0	1	122.252	-8.63584	BuildingS	122.251	-8.63567
D186	62	Buildings	0	0	1	0	0	0	1	122.252	-8.63586	BuildingS	122.251	-8.63567
D186	94	Buildings	0	0	1	0	0	0	1	122.251	-8.63594	BuildingS	122.251	-8.63567
D186	46	Buildings	0	0	1	0	0	0	1	122.251	-8.63568	BuildingS	122.251	-8.63567
D186	73	Buildings	0	0	1	0	0	0	1	122.251	-8.63592	BuildingS	122.251	-8.63567
D186	34	Buildings	0	0	1	0	0	0	1	122.252	-8.63577	BuildingS	122.251	-8.63567
D186	84	Buildings	0	0	1	0	0	0	1	122.251	-8.63571	BuildingS	122.251	-8.63567
D186	68	Buildings	0	0	1	0	0	0	1	122.251	-8.63581	BuildingS	122.251	-8.63567
D186	48	Buildings	0	0	1	0	0	0	1	122.252	-8.63571	BuildingS	122.251	-8.63567
D186	70	Buildings	0	0	1	0	0	0	1	122.251	-8.63586	BuildingS	122.251	-8.63567
D186	69	Buildings	0	0	1	0	0	0	1	122.251	-8.63587	BuildingS	122.251	-8.63567
D186	34	Buildings	0	0	1	0	0	0	1	122.252	-8.63573	BuildingS	122.251	-8.63567
D186	61	Buildings	0	0	1	0	0	0	1	122.251	-8.63576	BuildingS	122.251	-8.63567
D186	61	Buildings	0	0	1	0	0	0	1	122.251	-8.63584	BuildingS	122.251	-8.63567
D186	82	Buildings	0	0	1	0	0	0	1	122.252	-8.63574	BuildingS	122.251	-8.63567
D186	67	Buildings	0	0	1	0	0	0	1	122.251	-8.63582	BuildingS	122.251	-8.63567
D186	68	Buildings	0	0	1	0	0	0	1	122.251	-8.63584	BuildingS	122.251	-8.63567
D186	40	Buildings	0	0	1	0	0	0	1	122.251	-8.63568	BuildingS	122.251	-8.63567
D186	37	Buildings	0	0	1	0	0	0	1	122.252	-8.6358	BuildingS	122.251	-8.63567
D186	61	Buildings	0	0	1	0	0	0	1	122.251	-8.63567	BuildingS	122.251	-8.63567
D186	67	Buildings	0	0	1	0	0	0	1	122.251	-8.63581	BuildingS	122.251	-8.63567
D186	76	Buildings	0	0	1	0	0	0	1	122.251	-8.63583	BuildingS	122.251	-8.63567
D186	41	Buildings	0	0	1	0	0	0	1	122.251	-8.63565	BuildingS	122.251	-8.63567
D186	42	Buildings	0	0	1	0	0	0	1	122.251	-8.63568	BuildingS	122.251	-8.63567
D186	69	Buildings	0	0	1	0	0	0	1	122.251	-8.63587	BuildingS	122.251	-8.63567
D186	62	Buildings	0	0	1	0	0	0	1	122.252	-8.63596	BuildingS	122.251	-8.63567
D186	31	Buildings	0	0	1	0	0	0	1	122.251	-8.6358	BuildingS	122.251	-8.63567
D186	44	Buildings	0	0	1	0	0	0	1	122.251	-8.63575	BuildingS	122.251	-8.63567
D186	68	Buildings	0	0	1	0	0	0	1	122.251	-8.63585	BuildingS	122.251	-8.63567
D186	62	Buildings	0	0	1	0	0	0	1	122.252	-8.63581	BuildingS	122.251	-8.63567
D186	85	Buildings	0	0	1	0	0	0	1	122.251	-8.63582	BuildingS	122.251	-8.63567
D186	50	Buildings	0	0	1	0	0	0	1	122.252	-8.63578	BuildingS	122.251	-8.63567
D186	35	Buildings	0	0	1	0	0	0	1	122.251	-8.63565	BuildingS	122.251	-8.63567
D186	69	Buildings	0	0	1	0	0	0	1	122.251	-8.63588	BuildingS	122.251	-8.63567
D186	40	Buildings	0	0	1	0	0	0	1	122.251	-8.63573	BuildingS	122.251	-8.63567
D186	85	Buildings	0	0	1	0	0	0	1	122.251	-8.63579	BuildingS	122.251	-8.63567
D186	46	Buildings	0	0	1	0	0	0	1	122.252	-8.63577	BuildingS	122.251	-8.63567
D186	40	Buildings	0	0	1	0	0	0	1	122.252	-8.63568	BuildingS	122.251	-8.63567
D186	72	Buildings	0	0	1	0	0	0	1	122.252	-8.6359	BuildingS	122.251	-8.63567
D186	69	Buildings	0	0	1	0	0	0	1	122.251	-8.63589	BuildingS	122.251	-8.63567
D186	72	Buildings	0	0	1	0	0	0	1	122.251	-8.63592	BuildingS	122.251	-8.63567
D186	45	Buildings	0	0	1	0	0	0	1	122.251	-8.63565	BuildingS	122.251	-8.63567
D114	55	Buildings	0	0	1	0	0	0	1	122.251	-8.6359	BuildingS	122.255	-8.63491
D186	59	Buildings	0	0	1	0	0	0	1	122.251	-8.63576	BuildingS	122.251	-8.63567
D114	50	Buildings	0	0	1	0	0	0	1	122.251	-8.63605	BuildingS	122.255	-8.63491
D186	85	Buildings	0	0	1	0	0	0	1	122.251	-8.63582	BuildingS	122.251	-8.63567
D186	37	Buildings	0	0	1	0	0	0	1	122.251	-8.63578	BuildingS	122.251	-8.63567
D186	61	Buildings	0	0	1	0	0	0	1	122.252	-8.6358	BuildingS	122.251	-8.63567
D186	73	Buildings	0	0	1	0	0	0	1	122.252	-8.63589	BuildingS	122.251	-8.63567
D186	62	Buildings	0	0	1	0	0	0	1	122.252	-8.63582	BuildingS	122.251	-8.63567
D186	62	Buildings	0	0	1	0	0	0	1	122.251	-8.63588	BuildingS	122.251	-8.63567
D186	57	Buildings	0	0	1	0	0	0	1	122.252	-8.63582	BuildingS	122.251	-8.63567
D186	95	Buildings	0	0	1	0	0	0	1	122.252	-8.63589	BuildingS	122.251	-8.63567
D186	66	Buildings	0	0	1	0	0	0	1	122.252	-8.63588	BuildingS	122.251	-8.63567
D186	50	Buildings	0	0	1	0	0	0	1	122.251	-8.63582	BuildingS	122.251	-8.63567
D114	55	Buildings	0	0	1	0	0	0	1	122.251	-8.63593	BuildingS	122.255	-8.63491
D114	56	Buildings	0	0	1	0	0	0	1	122.252	-8.63602	BuildingS	122.255	-8.63491
D186	68	Buildings	0	0	1	0	0	0	1	122.251	-8.63585	BuildingS	122.251	-8.63567
D186	70	Buildings	0	0	1	0	0	0	1	122.251	-8.63574	BuildingS	122.251	-8.63567
D186	76	Buildings	0	0	1	0	0	0	1	122.252	-8.63586	BuildingS	122.251	-8.63567
D186	84	Buildings	0	0	1	0	0	0	1	122.251	-8.63584	BuildingS	122.251	-8.63567
D186	49	Buildings	0	0	1	0	0	0	1	122.252	-8.63575	BuildingS	122.251	-8.63567
D186	40	Buildings	0	0	1	0	0	0	1	122.251	-8.63568	BuildingS	122.251	-8.63567
D186	95	Buildings	0	0	1	0	0	0	1	122.252	-8.63578	BuildingS	122.251	-8.63567
D186	70	Buildings	0	0	1	0	0	0	1	122.251	-8.63575	BuildingS	122.251	-8.63567
D186	67	Buildings	0	0	1	0	0	0	1	122.251	-8.63587	BuildingS	122.251	-8.63567
D186	66	Buildings	0	0	1	0	0	0	1	122.252	-8.63577	BuildingS	122.251	-8.63567
D186	73	Buildings	0	0	1	0	0	0	1	122.252	-8.63585	BuildingS	122.251	-8.63567
D186	36	Buildings	0	0	1	0	0	0	1	122.251	-8.63584	BuildingS	122.251	-8.63567
D186	76	Buildings	0	0	1	0	0	0	1	122.252	-8.63591	BuildingS	122.251	-8.63567
D186	68	Buildings	0	0	1	0	0	0	1	122.251	-8.63576	BuildingS	122.251	-8.63567
D186	73	Buildings	0	0	1	0	0	0	1	122.252	-8.63582	BuildingS	122.251	-8.63567
D186	95	Buildings	0	0	1	0	0	0	1	122.251	-8.63583	BuildingS	122.251	-8.63567
D186	95	Buildings	0	0	1	0	0	0	1	122.251	-8.63577	BuildingS	122.251	-8.63567
D186	37	Buildings	0	0	1	0	0	0	1	122.252	-8.63582	BuildingS	122.251	-8.63567
D186	84	Buildings	0	0	1	0	0	0	1	122.251	-8.63598	BuildingS	122.251	-8.63567
D186	65	Buildings	0	0	1	0	0	0	1	122.252	-8.63584	BuildingS	122.251	-8.63567
D186	95	Buildings	0	0	1	0	0	0	1	122.252	-8.63583	BuildingS	122.251	-8.63567
D186	46	Buildings	0	0	1	0	0	0	1	122.251	-8.63595	BuildingS	122.251	-8.63567
D186	31	Buildings	0	0	1	0	0	0	1	122.251	-8.63599	BuildingS	122.251	-8.63567
D186	69	Buildings	0	0	1	0	0	0	1	122.251	-8.63578	BuildingS	122.251	-8.63567
D186	40	Buildings	0	0	1	0	0	0	1	122.251	-8.63569	BuildingS	122.251	-8.63567
D180	67	Buildings	0	0	1	0	0	0	1	122.251	-8.63567	BuildingS	122.254	-8.6357
D186	70	Buildings	0	0	1	0	0	0	1	122.251	-8.63583	BuildingS	122.251	-8.63567
D186	86	Buildings	0	0	1	0	0	0	1	122.251	-8.63567	BuildingS	122.251	-8.63567
D186	83	Buildings	0	0	1	0	0	0	1	122.252	-8.63579	BuildingS	122.251	-8.63567
D186	85	Buildings	0	0	1	0	0	0	1	122.251	-8.63581	BuildingS	122.251	-8.63567
D186	85	Buildings	0	0	1	0	0	0	1	122.251	-8.63575	BuildingS	122.251	-8.63567
D186	67	Buildings	0	0	1	0	0	0	1	122.251	-8.6358	BuildingS	122.251	-8.63567
D186	74	Buildings	0	0	1	0	0	0	1	122.252	-8.63584	BuildingS	122.251	-8.63567
D186	85	Buildings	0	0	1	0	0	0	1	122.252	-8.63581	BuildingS	122.251	-8.63567
D186	69	Buildings	0	0	1	0	0	0	1	122.251	-8.6358	BuildingS	122.251	-8.63567
D186	61	Buildings	0	0	1	0	0	0	1	122.251	-8.63579	BuildingS	122.251	-8.63567
D114	55	Buildings	0	0	1	0	0	0	1	122.252	-8.63608	BuildingS	122.255	-8.63491
D186	58	Buildings	0	0	1	0	0	0	1	122.251	-8.63571	BuildingS	122.251	-8.63567
D186	72	Buildings	0	0	1	0	0	0	1	122.251	-8.63593	BuildingS	122.251	-8.63567
D186	65	Buildings	0	0	1	0	0	0	1	122.251	-8.63567	BuildingS	122.251	-8.63567
D186	67	Buildings	0	0	1	0	0	0	1	122.251	-8.63581	BuildingS	122.251	-8.63567
D186	63	Buildings	0	0	1	0	0	0	1	122.252	-8.63585	BuildingS	122.251	-8.63567
D186	71	Buildings	0	0	1	0	0	0	1	122.252	-8.63602	BuildingS	122.251	-8.63567
D186	71	Buildings	0	0	1	0	0	0	1	122.251	-8.63576	BuildingS	122.251	-8.63567
D186	83	Buildings	0	0	1	0	0	0	1	122.251	-8.63575	BuildingS	122.251	-8.63567
D186	40	Buildings	0	0	1	0	0	0	1	122.251	-8.6357	BuildingS	122.251	-8.63567
D186	67	Buildings	0	0	1	0	0	0	1	122.252	-8.63612	BuildingS	122.251	-8.63567
D186	33	Buildings	0	0	1	0	0	0	1	122.252	-8.63573	BuildingS	122.251	-8.63567
D114	50	Buildings	0	0	1	0	0	0	1	122.251	-8.63601	BuildingS	122.255	-8.63491
D186	82	Buildings	0	0	1	0	0	0	1	122.251	-8.6359	BuildingS	122.251	-8.63567
D186	88	Buildings	0	0	1	0	0	0	1	122.251	-8.63576	BuildingS	122.251	-8.63567
D186	60	Buildings	0	0	1	0	0	0	1	122.251	-8.63585	BuildingS	122.251	-8.63567
D129	90	Buildings	0	0	1	0	0	0	1	122.252	-8.63574	BuildingS	122.251	-8.63633
D186	95	Buildings	0	0	1	0	0	0	1	122.251	-8.6358	BuildingS	122.251	-8.63567
D186	69	Buildings	0	0	1	0	0	0	1	122.251	-8.63576	BuildingS	122.251	-8.63567
D186	76	Buildings	0	0	1	0	0	0	1	122.251	-8.63593	BuildingS	122.251	-8.63567
D186	62	Buildings	0	0	1	0	0	0	1	122.252	-8.63582	BuildingS	122.251	-8.63567
D186	33	Buildings	0	0	1	0	0	0	1	122.252	-8.63582	BuildingS	122.251	-8.63567
D186	47	Buildings	0	0	1	0	0	0	1	122.251	-8.63578	BuildingS	122.251	-8.63567
D186	83	Buildings	0	0	1	0	0	0	1	122.251	-8.63585	BuildingS	122.251	-8.63567
D186	43	Buildings	0	0	1	0	0	0	1	122.251	-8.63569	BuildingS	122.251	-8.63567
D186	49	Buildings	0	0	1	0	0	0	1	122.251	-8.63586	BuildingS	122.251	-8.63567
D186	70	Buildings	0	0	1	0	0	0	1	122.251	-8.63586	BuildingS	122.251	-8.63567
D186	58	Buildings	0	0	1	0	0	0	1	122.252	-8.63591	BuildingS	122.251	-8.63567
D186	70	Buildings	0	0	1	0	0	0	1	122.251	-8.63584	BuildingS	122.251	-8.63567
D186	63	Buildings	0	0	1	0	0	0	1	122.252	-8.63585	BuildingS	122.251	-8.63567
D186	95	Buildings	0	0	1	0	0	0	1	122.251	-8.63567	BuildingS	122.251	-8.63567
D186	68	Buildings	0	0	1	0	0	0	1	122.251	-8.63581	BuildingS	122.251	-8.63567
D186	70	Buildings	0	0	1	0	0	0	1	122.251	-8.63587	BuildingS	122.251	-8.63567
D186	31	Buildings	0	0	1	0	0	0	1	122.252	-8.63584	BuildingS	122.251	-8.63567
D186	66	Buildings	0	0	1	0	0	0	1	122.251	-8.63606	BuildingS	122.251	-8.63567
D186	39	Buildings	0	0	1	0	0	0	1	122.251	-8.63566	BuildingS	122.251	-8.63567
D186	61	Buildings	0	0	1	0	0	0	1	122.251	-8.63569	BuildingS	122.251	-8.63567
D186	62	Buildings	0	0	1	0	0	0	1	122.252	-8.63585	BuildingS	122.251	-8.63567
D186	68	Buildings	0	0	1	0	0	0	1	122.252	-8.6358	BuildingS	122.251	-8.63567
D186	36	Buildings	0	0	1	0	0	0	1	122.251	-8.6358	BuildingS	122.251	-8.63567
D186	73	Buildings	0	0	1	0	0	0	1	122.251	-8.63586	BuildingS	122.251	-8.63567
D186	35	Buildings	0	0	1	0	0	0	1	122.251	-8.63571	BuildingS	122.251	-8.63567
D186	62	Buildings	0	0	1	0	0	0	1	122.251	-8.63586	BuildingS	122.251	-8.63567
D186	64	Buildings	0	0	1	0	0	0	1	122.251	-8.63574	BuildingS	122.251	-8.63567
D186	94	Buildings	0	0	1	0	0	0	1	122.251	-8.63591	BuildingS	122.251	-8.63567
D186	31	Buildings	0	0	1	0	0	0	1	122.251	-8.63608	BuildingS	122.251	-8.63567
D186	85	Buildings	0	0	1	0	0	0	1	122.251	-8.63577	BuildingS	122.251	-8.63567
D186	48	Buildings	0	0	1	0	0	0	1	122.252	-8.63576	BuildingS	122.251	-8.63567
D186	84	Buildings	0	0	1	0	0	0	1	122.251	-8.63575	BuildingS	122.251	-8.63567
D186	68	Buildings	0	0	1	0	0	0	1	122.251	-8.6359	BuildingS	122.251	-8.63567
D186	74	Buildings	0	0	1	0	0	0	1	122.252	-8.63586	BuildingS	122.251	-8.63567
D186	34	Buildings	0	0	1	0	0	0	1	122.252	-8.63569	BuildingS	122.251	-8.63567
D186	73	Buildings	0	0	1	0	0	0	1	122.251	-8.63585	BuildingS	122.251	-8.63567
D186	46	Buildings	0	0	1	0	0	0	1	122.251	-8.63568	BuildingS	122.251	-8.63567
D186	52	Buildings	0	0	1	0	0	0	1	122.251	-8.63597	BuildingS	122.251	-8.63567
D114	50	Buildings	0	0	1	0	0	0	1	122.251	-8.63599	BuildingS	122.255	-8.63491
D186	67	Buildings	0	0	1	0	0	0	1	122.251	-8.6358	BuildingS	122.251	-8.63567
D186	70	Buildings	0	0	1	0	0	0	1	122.251	-8.63586	BuildingS	122.251	-8.63567
D114	49	Buildings	0	0	1	0	0	0	1	122.251	-8.63601	BuildingS	122.255	-8.63491
D180	67	Buildings	0	0	1	0	0	0	1	122.251	-8.6357	BuildingS	122.254	-8.6357
D186	86	Buildings	0	0	1	0	0	0	1	122.251	-8.63586	BuildingS	122.251	-8.63567
D186	42	Buildings	0	0	1	0	0	0	1	122.251	-8.63568	BuildingS	122.251	-8.63567
D186	63	Buildings	0	0	1	0	0	0	1	122.251	-8.63575	BuildingS	122.251	-8.63567
D186	73	Buildings	0	0	1	0	0	0	1	122.252	-8.63584	BuildingS	122.251	-8.63567
D186	34	Buildings	0	0	1	0	0	0	1	122.251	-8.63571	BuildingS	122.251	-8.63567
D186	74	Buildings	0	0	1	0	0	0	1	122.251	-8.63584	BuildingS	122.251	-8.63567
D186	41	Buildings	0	0	1	0	0	0	1	122.251	-8.63577	BuildingS	122.251	-8.63567
D114	47	Buildings	0	0	1	0	0	0	1	122.251	-8.63607	BuildingS	122.255	-8.63491
D186	83	Buildings	0	0	1	0	0	0	1	122.251	-8.63568	BuildingS	122.251	-8.63567
D186	73	Buildings	0	0	1	0	0	0	1	122.252	-8.63583	BuildingS	122.251	-8.63567
D186	35	Buildings	0	0	1	0	0	0	1	122.251	-8.63571	BuildingS	122.251	-8.63567
D186	86	Buildings	0	0	1	0	0	0	1	122.251	-8.63574	BuildingS	122.251	-8.63567
D186	65	Buildings	0	0	1	0	0	0	1	122.251	-8.63564	BuildingS	122.251	-8.63567
D186	73	Buildings	0	0	1	0	0	0	1	122.252	-8.63585	BuildingS	122.251	-8.63567
D186	65	Buildings	0	0	1	0	0	0	1	122.252	-8.63573	BuildingS	122.251	-8.63567
D186	50	Buildings	0	0	1	0	0	0	1	122.251	-8.63583	BuildingS	122.251	-8.63567
D186	69	Buildings	0	0	1	0	0	0	1	122.252	-8.63574	BuildingS	122.251	-8.63567
D186	46	Buildings	0	0	1	0	0	0	1	122.251	-8.63604	BuildingS	122.251	-8.63567
D186	62	Buildings	0	0	1	0	0	0	1	122.251	-8.63584	BuildingS	122.251	-8.63567
D186	73	Buildings	0	0	1	0	0	0	1	122.252	-8.63585	BuildingS	122.251	-8.63567
D186	61	Buildings	0	0	1	0	0	0	1	122.251	-8.63568	BuildingS	122.251	-8.63567
D186	58	Buildings	0	0	1	0	0	0	1	122.251	-8.63578	BuildingS	122.251	-8.63567
D186	49	Buildings	0	0	1	0	0	0	1	122.251	-8.63582	BuildingS	122.251	-8.63567
D186	69	Buildings	0	0	1	0	0	0	1	122.251	-8.63577	BuildingS	122.251	-8.63567
D186	33	Buildings	0	0	1	0	0	0	1	122.252	-8.63575	BuildingS	122.251	-8.63567
D186	82	Buildings	0	0	1	0	0	0	1	122.252	-8.63572	BuildingS	122.251	-8.63567
D186	69	Buildings	0	0	1	0	0	0	1	122.251	-8.63583	BuildingS	122.251	-8.63567
D186	62	Buildings	0	0	1	0	0	0	1	122.252	-8.6359	BuildingS	122.251	-8.63567
D186	73	Buildings	0	0	1	0	0	0	1	122.252	-8.63584	BuildingS	122.251	-8.63567
D186	67	Buildings	0	0	1	0	0	0	1	122.251	-8.63578	BuildingS	122.251	-8.63567
D186	52	Buildings	0	0	1	0	0	0	1	122.251	-8.63609	BuildingS	122.251	-8.63567
D186	34	Buildings	0	0	1	0	0	0	1	122.252	-8.63574	BuildingS	122.251	-8.63567
D186	49	Buildings	0	0	1	0	0	0	1	122.251	-8.6359	BuildingS	122.251	-8.63567
D186	48	Buildings	0	0	1	0	0	0	1	122.252	-8.63577	BuildingS	122.251	-8.63567
D186	74	Buildings	0	0	1	0	0	0	1	122.252	-8.63583	BuildingS	122.251	-8.63567
D186	82	Buildings	0	0	1	0	0	0	1	122.252	-8.63568	BuildingS	122.251	-8.63567
D186	67	Buildings	0	0	1	0	0	0	1	122.251	-8.63582	BuildingS	122.251	-8.63567
D186	66	Buildings	0	0	1	0	0	0	1	122.252	-8.63575	BuildingS	122.251	-8.63567
D186	42	Buildings	0	0	1	0	0	0	1	122.251	-8.63566	BuildingS	122.251	-8.63567
D129	70	Buildings	0	0	1	0	0	0	1	122.251	-8.63599	BuildingS	122.251	-8.63633
D186	48	Buildings	0	0	1	0	0	0	1	122.251	-8.63586	BuildingS	122.251	-8.63567
D186	70	Buildings	0	0	1	0	0	0	1	122.251	-8.63585	BuildingS	122.251	-8.63567
D186	70	Buildings	0	0	1	0	0	0	1	122.251	-8.63576	BuildingS	122.251	-8.63567
D186	44	Buildings	0	0	1	0	0	0	1	122.251	-8.63567	BuildingS	122.251	-8.63567
D186	68	Buildings	0	0	1	0	0	0	1	122.251	-8.6358	BuildingS	122.251	-8.63567
D186	69	Buildings	0	0	1	0	0	0	1	122.251	-8.63576	BuildingS	122.251	-8.63567
D186	68	Buildings	0	0	1	0	0	0	1	122.251	-8.63595	BuildingS	122.251	-8.63567
D186	83	Buildings	0	0	1	0	0	0	1	122.251	-8.63605	BuildingS	122.251	-8.63567
D186	40	Buildings	0	0	1	0	0	0	1	122.251	-8.6357	BuildingS	122.251	-8.63567
D186	35	Buildings	0	0	1	0	0	0	1	122.252	-8.63576	BuildingS	122.251	-8.63567
D186	51	Buildings	0	0	1	0	0	0	1	122.251	-8.63579	BuildingS	122.251	-8.63567
D186	70	Buildings	0	0	1	0	0	0	1	122.251	-8.63575	BuildingS	122.251	-8.63567
D186	84	Buildings	0	0	1	0	0	0	1	122.252	-8.63568	BuildingS	122.251	-8.63567
D186	86	Buildings	0	0	1	0	0	0	1	122.251	-8.6358	BuildingS	122.251	-8.63567
D186	69	Buildings	0	0	1	0	0	0	1	122.251	-8.63582	BuildingS	122.251	-8.63567
D186	62	Buildings	0	0	1	0	0	0	1	122.252	-8.63583	BuildingS	122.251	-8.63567
D186	71	Buildings	0	0	1	0	0	0	1	122.252	-8.63596	BuildingS	122.251	-8.63567
D186	57	Buildings	0	0	1	0	0	0	1	122.251	-8.63571	BuildingS	122.251	-8.63567
D186	46	Buildings	0	0	1	0	0	0	1	122.251	-8.63565	BuildingS	122.251	-8.63567
D186	36	Buildings	0	0	1	0	0	0	1	122.251	-8.63607	BuildingS	122.251	-8.63567
D186	85	Buildings	0	0	1	0	0	0	1	122.252	-8.63584	BuildingS	122.251	-8.63567
D114	51	Buildings	0	0	1	0	0	0	1	122.251	-8.63575	BuildingS	122.255	-8.63491
D186	85	Buildings	0	0	1	0	0	0	1	122.251	-8.63566	BuildingS	122.251	-8.63567
D186	57	Buildings	0	0	1	0	0	0	1	122.252	-8.63583	BuildingS	122.251	-8.63567
D054	115	Buildings	0	0	1	0	0	0	1	122.252	-8.63597	BuildingS	122.254	-8.6357
D186	94	Buildings	0	0	1	0	0	0	1	122.252	-8.63592	BuildingS	122.251	-8.63567
D186	59	Buildings	0	0	1	0	0	0	1	122.252	-8.63573	BuildingS	122.251	-8.63567
D186	45	Buildings	0	0	1	0	0	0	1	122.251	-8.63568	BuildingS	122.251	-8.63567
D186	84	Buildings	0	0	1	0	0	0	1	122.251	-8.63581	BuildingS	122.251	-8.63567
D186	44	Buildings	0	0	1	0	0	0	1	122.251	-8.63582	BuildingS	122.251	-8.63567
D186	62	Buildings	0	0	1	0	0	0	1	122.252	-8.63583	BuildingS	122.251	-8.63567
D186	71	Buildings	0	0	1	0	0	0	1	122.252	-8.6361	BuildingS	122.251	-8.63567
D186	82	Buildings	0	0	1	0	0	0	1	122.251	-8.63575	BuildingS	122.251	-8.63567
D186	42	Buildings	0	0	1	0	0	0	1	122.251	-8.63574	BuildingS	122.251	-8.63567
D186	44	Buildings	0	0	1	0	0	0	1	122.251	-8.63567	BuildingS	122.251	-8.63567
D186	74	Buildings	0	0	1	0	0	0	1	122.251	-8.63581	BuildingS	122.251	-8.63567
D114	49	Buildings	0	0	1	0	0	0	1	122.251	-8.63582	BuildingS	122.255	-8.63491
D186	74	Buildings	0	0	1	0	0	0	1	122.251	-8.63583	BuildingS	122.251	-8.63567
D114	56	Buildings	0	0	1	0	0	0	1	122.252	-8.63611	BuildingS	122.255	-8.63491
D186	87	Buildings	0	0	1	0	0	0	1	122.251	-8.63567	BuildingS	122.251	-8.63567
D186	45	Buildings	0	0	1	0	0	0	1	122.251	-8.63569	BuildingS	122.251	-8.63567
D186	50	Buildings	0	0	1	0	0	0	1	122.252	-8.63575	BuildingS	122.251	-8.63567
D186	43	Buildings	0	0	1	0	0	0	1	122.251	-8.63571	BuildingS	122.251	-8.63567
D186	94	Buildings	0	0	1	0	0	0	1	122.251	-8.63612	BuildingS	122.251	-8.63567
D186	82	Buildings	0	0	1	0	0	0	1	122.252	-8.63567	BuildingS	122.251	-8.63567
D186	41	Buildings	0	0	1	0	0	0	1	122.251	-8.63568	BuildingS	122.251	-8.63567
D186	82	Buildings	0	0	1	0	0	0	1	122.252	-8.63612	BuildingS	122.251	-8.63567
D186	81	Buildings	0	0	1	0	0	0	1	122.252	-8.63612	BuildingS	122.251	-8.63567
D186	62	Buildings	0	0	1	0	0	0	1	122.252	-8.63578	BuildingS	122.251	-8.63567
D186	34	Buildings	0	0	1	0	0	0	1	122.252	-8.63578	BuildingS	122.251	-8.63567
D186	62	Buildings	0	0	1	0	0	0	1	122.252	-8.63583	BuildingS	122.251	-8.63567
D186	72	Buildings	0	0	1	0	0	0	1	122.251	-8.63583	BuildingS	122.251	-8.63567
D186	36	Buildings	0	0	1	0	0	0	1	122.251	-8.63576	BuildingS	122.251	-8.63567
D186	69	Buildings	0	0	1	0	0	0	1	122.252	-8.63578	BuildingS	122.251	-8.63567
D129	39	Buildings	0	0	1	0	0	0	1	122.251	-8.63596	BuildingS	122.251	-8.63633
D186	74	Buildings	0	0	1	0	0	0	1	122.251	-8.63593	BuildingS	122.251	-8.63567
D186	62	Buildings	0	0	1	0	0	0	1	122.252	-8.63576	BuildingS	122.251	-8.63567
D186	83	Buildings	0	0	1	0	0	0	1	122.251	-8.6357	BuildingS	122.251	-8.63567
D186	42	Buildings	0	0	1	0	0	0	1	122.251	-8.63567	BuildingS	122.251	-8.63567
D186	83	Buildings	0	0	1	0	0	0	1	122.251	-8.63595	BuildingS	122.251	-8.63567
D186	86	Buildings	0	0	1	0	0	0	1	122.251	-8.63569	BuildingS	122.251	-8.63567
D186	73	Buildings	0	0	1	0	0	0	1	122.252	-8.63584	BuildingS	122.251	-8.63567
D186	46	Buildings	0	0	1	0	0	0	1	122.251	-8.6357	BuildingS	122.251	-8.63567
D186	58	Buildings	0	0	1	0	0	0	1	122.252	-8.63582	BuildingS	122.251	-8.63567
D186	67	Buildings	0	0	1	0	0	0	1	122.251	-8.63579	BuildingS	122.251	-8.63567
D186	63	Buildings	0	0	1	0	0	0	1	122.251	-8.63569	BuildingS	122.251	-8.63567
D186	50	Buildings	0	0	1	0	0	0	1	122.251	-8.63577	BuildingS	122.251	-8.63567
D114	21	Buildings	0	0	1	0	0	0	1	122.252	-8.63574	BuildingS	122.255	-8.63491
D186	42	Buildings	0	0	1	0	0	0	1	122.251	-8.63565	BuildingS	122.251	-8.63567
D186	84	Buildings	0	0	1	0	0	0	1	122.252	-8.63581	BuildingS	122.251	-8.63567
D186	68	Buildings	0	0	1	0	0	0	1	122.251	-8.63581	BuildingS	122.251	-8.63567
D186	85	Buildings	0	0	1	0	0	0	1	122.252	-8.63584	BuildingS	122.251	-8.63567
D186	85	Buildings	0	0	1	0	0	0	1	122.251	-8.63583	BuildingS	122.251	-8.63567
D186	68	Buildings	0	0	1	0	0	0	1	122.251	-8.6358	BuildingS	122.251	-8.63567
D186	58	Buildings	0	0	1	0	0	0	1	122.251	-8.63583	BuildingS	122.251	-8.63567
D186	67	Buildings	0	0	1	0	0	0	1	122.251	-8.63598	BuildingS	122.251	-8.63567
D186	63	Buildings	0	0	1	0	0	0	1	122.252	-8.63578	BuildingS	122.251	-8.63567
D186	82	Buildings	0	0	1	0	0	0	1	122.252	-8.6357	BuildingS	122.251	-8.63567
D186	68	Buildings	0	0	1	0	0	0	1	122.251	-8.63582	BuildingS	122.251	-8.63567
D114	55	Buildings	0	0	1	0	0	0	1	122.252	-8.63612	BuildingS	122.255	-8.63491
D186	37	Buildings	0	0	1	0	0	0	1	122.252	-8.63583	BuildingS	122.251	-8.63567
D186	48	Buildings	0	0	1	0	0	0	1	122.251	-8.636	BuildingS	122.251	-8.63567
D114	21	Buildings	0	0	1	0	0	0	1	122.252	-8.6361	BuildingS	122.255	-8.63491
D186	48	Buildings	0	0	1	0	0	0	1	122.252	-8.63591	BuildingS	122.251	-8.63567
D186	47	Buildings	0	0	1	0	0	0	1	122.251	-8.63578	BuildingS	122.251	-8.63567
D186	41	Buildings	0	0	1	0	0	0	1	122.252	-8.6357	BuildingS	122.251	-8.63567
D186	46	Buildings	0	0	1	0	0	0	1	122.251	-8.63566	BuildingS	122.251	-8.63567
D186	57	Buildings	0	0	1	0	0	0	1	122.251	-8.63582	BuildingS	122.251	-8.63567
D186	94	Buildings	0	0	1	0	0	0	1	122.251	-8.63572	BuildingS	122.251	-8.63567
D186	71	Buildings	0	0	1	0	0	0	1	122.251	-8.63583	BuildingS	122.251	-8.63567
D186	60	Buildings	0	0	1	0	0	0	1	122.251	-8.63583	BuildingS	122.251	-8.63567
D114	49	Buildings	0	0	1	0	0	0	1	122.252	-8.63609	BuildingS	122.255	-8.63491
D186	63	Buildings	0	0	1	0	0	0	1	122.251	-8.63594	BuildingS	122.251	-8.63567
D186	46	Buildings	0	0	1	0	0	0	1	122.252	-8.63574	BuildingS	122.251	-8.63567
D186	33	Buildings	0	0	1	0	0	0	1	122.252	-8.63568	BuildingS	122.251	-8.63567
D186	68	Buildings	0	0	1	0	0	0	1	122.251	-8.63583	BuildingS	122.251	-8.63567
D186	52	Buildings	0	0	1	0	0	0	1	122.251	-8.63581	BuildingS	122.251	-8.63567
D186	86	Buildings	0	0	1	0	0	0	1	122.251	-8.63573	BuildingS	122.251	-8.63567
D186	69	Buildings	0	0	1	0	0	0	1	122.251	-8.63583	BuildingS	122.251	-8.63567
D186	48	Buildings	0	0	1	0	0	0	1	122.252	-8.63584	BuildingS	122.251	-8.63567
D186	63	Buildings	0	0	1	0	0	0	1	122.251	-8.63571	BuildingS	122.251	-8.63567
D186	70	Buildings	0	0	1	0	0	0	1	122.251	-8.63581	BuildingS	122.251	-8.63567
D114	50	Buildings	0	0	1	0	0	0	1	122.251	-8.63599	BuildingS	122.255	-8.63491
D186	31	Buildings	0	0	1	0	0	0	1	122.252	-8.63585	BuildingS	122.251	-8.63567
D186	83	Buildings	0	0	1	0	0	0	1	122.252	-8.63577	BuildingS	122.251	-8.63567
D186	36	Buildings	0	0	1	0	0	0	1	122.252	-8.63573	BuildingS	122.251	-8.63567
D186	95	Buildings	0	0	1	0	0	0	1	122.252	-8.63571	BuildingS	122.251	-8.63567
D186	68	Buildings	0	0	1	0	0	0	1	122.251	-8.63576	BuildingS	122.251	-8.63567
D114	55	Buildings	0	0	1	0	0	0	1	122.252	-8.63606	BuildingS	122.255	-8.63491
D186	74	Buildings	0	0	1	0	0	0	1	122.252	-8.63581	BuildingS	122.251	-8.63567
D186	69	Buildings	0	0	1	0	0	0	1	122.251	-8.6359	BuildingS	122.251	-8.63567
D186	42	Buildings	0	0	1	0	0	0	1	122.251	-8.63568	BuildingS	122.251	-8.63567
D186	64	Buildings	0	0	1	0	0	0	1	122.251	-8.63566	BuildingS	122.251	-8.63567
D186	66	Buildings	0	0	1	0	0	0	1	122.252	-8.63591	BuildingS	122.251	-8.63567
D186	85	Buildings	0	0	1	0	0	0	1	122.252	-8.63574	BuildingS	122.251	-8.63567
D186	63	Buildings	0	0	1	0	0	0	1	122.251	-8.63576	BuildingS	122.251	-8.63567
D186	52	Buildings	0	0	1	0	0	0	1	122.251	-8.63613	BuildingS	122.251	-8.63567
D186	95	Buildings	0	0	1	0	0	0	1	122.252	-8.63576	BuildingS	122.251	-8.63567
D186	70	Buildings	0	0	1	0	0	0	1	122.251	-8.63577	BuildingS	122.251	-8.63567
D186	61	Buildings	0	0	1	0	0	0	1	122.251	-8.63566	BuildingS	122.251	-8.63567
D186	94	Buildings	0	0	1	0	0	0	1	122.251	-8.63585	BuildingS	122.251	-8.63567
D186	31	Buildings	0	0	1	0	0	0	1	122.252	-8.6359	BuildingS	122.251	-8.63567
D114	55	Buildings	0	0	1	0	0	0	1	122.251	-8.63611	BuildingS	122.255	-8.63491
D129	63	Buildings	0	0	1	0	0	0	1	122.252	-8.6357	BuildingS	122.251	-8.63633
D186	84	Buildings	0	0	1	0	0	0	1	122.251	-8.63594	BuildingS	122.251	-8.63567
D186	34	Buildings	0	0	1	0	0	0	1	122.252	-8.63581	BuildingS	122.251	-8.63567
D186	69	Buildings	0	0	1	0	0	0	1	122.251	-8.63571	BuildingS	122.251	-8.63567
D186	37	Buildings	0	0	1	0	0	0	1	122.252	-8.63584	BuildingS	122.251	-8.63567
D186	83	Buildings	0	0	1	0	0	0	1	122.252	-8.63572	BuildingS	122.251	-8.63567
D186	83	Buildings	0	0	1	0	0	0	1	122.251	-8.63592	BuildingS	122.251	-8.63567
D186	37	Buildings	0	0	1	0	0	0	1	122.252	-8.63591	BuildingS	122.251	-8.63567
D186	74	Buildings	0	0	1	0	0	0	1	122.252	-8.63583	BuildingS	122.251	-8.63567
D186	83	Buildings	0	0	1	0	0	0	1	122.252	-8.63597	BuildingS	122.251	-8.63567
D186	68	Buildings	0	0	1	0	0	0	1	122.251	-8.6358	BuildingS	122.251	-8.63567
D186	69	Buildings	0	0	1	0	0	0	1	122.251	-8.63586	BuildingS	122.251	-8.63567
D186	70	Buildings	0	0	1	0	0	0	1	122.251	-8.63585	BuildingS	122.251	-8.63567
D186	35	Buildings	0	0	1	0	0	0	1	122.252	-8.63585	BuildingS	122.251	-8.63567
D186	35	Buildings	0	0	1	0	0	0	1	122.252	-8.63596	BuildingS	122.251	-8.63567
D186	42	Buildings	0	0	1	0	0	0	1	122.251	-8.6357	BuildingS	122.251	-8.63567
D129	63	Buildings	0	0	1	0	0	0	1	122.251	-8.63598	BuildingS	122.251	-8.63633
D186	84	Buildings	0	0	1	0	0	0	1	122.252	-8.63569	BuildingS	122.251	-8.63567
D186	35	Buildings	0	0	1	0	0	0	1	122.251	-8.63566	BuildingS	122.251	-8.63567
D186	48	Buildings	0	0	1	0	0	0	1	122.252	-8.63573	BuildingS	122.251	-8.63567
D186	34	Buildings	0	0	1	0	0	0	1	122.252	-8.63598	BuildingS	122.251	-8.63567
D186	61	Buildings	0	0	1	0	0	0	1	122.252	-8.63581	BuildingS	122.251	-8.63567
D186	49	Buildings	0	0	1	0	0	0	1	122.251	-8.63581	BuildingS	122.251	-8.63567
D186	83	Buildings	0	0	1	0	0	0	1	122.252	-8.63572	BuildingS	122.251	-8.63567
D186	73	Buildings	0	0	1	0	0	0	1	122.252	-8.63584	BuildingS	122.251	-8.63567
D186	60	Buildings	0	0	1	0	0	0	1	122.251	-8.63594	BuildingS	122.251	-8.63567
D186	37	Buildings	0	0	1	0	0	0	1	122.252	-8.63585	BuildingS	122.251	-8.63567
D114	57	Buildings	0	0	1	0	0	0	1	122.252	-8.63601	BuildingS	122.255	-8.63491
D186	43	Buildings	0	0	1	0	0	0	1	122.251	-8.63568	BuildingS	122.251	-8.63567
D186	63	Buildings	0	0	1	0	0	0	1	122.251	-8.6357	BuildingS	122.251	-8.63567
D186	43	Buildings	0	0	1	0	0	0	1	122.251	-8.6357	BuildingS	122.251	-8.63567
D186	39	Buildings	0	0	1	0	0	0	1	122.251	-8.63568	BuildingS	122.251	-8.63567
D186	66	Buildings	0	0	1	0	0	0	1	122.251	-8.63586	BuildingS	122.251	-8.63567
D186	67	Buildings	0	0	1	0	0	0	1	122.252	-8.63584	BuildingS	122.251	-8.63567
D186	31	Buildings	0	0	1	0	0	0	1	122.251	-8.63585	BuildingS	122.251	-8.63567
D186	57	Buildings	0	0	1	0	0	0	1	122.252	-8.63576	BuildingS	122.251	-8.63567
D186	68	Buildings	0	0	1	0	0	0	1	122.251	-8.63584	BuildingS	122.251	-8.63567
D186	34	Buildings	0	0	1	0	0	0	1	122.252	-8.63587	BuildingS	122.251	-8.63567
D186	40	Buildings	0	0	1	0	0	0	1	122.251	-8.63572	BuildingS	122.251	-8.63567
D186	94	Buildings	0	0	1	0	0	0	1	122.252	-8.63593	BuildingS	122.251	-8.63567
D186	61	Buildings	0	0	1	0	0	0	1	122.252	-8.63581	BuildingS	122.251	-8.63567
D186	57	Buildings	0	0	1	0	0	0	1	122.252	-8.63577	BuildingS	122.251	-8.63567
D186	84	Buildings	0	0	1	0	0	0	1	122.251	-8.63575	BuildingS	122.251	-8.63567
D186	41	Buildings	0	0	1	0	0	0	1	122.251	-8.63577	BuildingS	122.251	-8.63567
D186	49	Buildings	0	0	1	0	0	0	1	122.251	-8.63591	BuildingS	122.251	-8.63567
D114	60	Buildings	0	0	1	0	0	0	1	122.252	-8.63594	BuildingS	122.255	-8.63491
D114	55	Buildings	0	0	1	0	0	0	1	122.252	-8.63608	BuildingS	122.255	-8.63491
D186	46	Buildings	0	0	1	0	0	0	1	122.251	-8.63609	BuildingS	122.251	-8.63567
D186	41	Buildings	0	0	1	0	0	0	1	122.252	-8.63571	BuildingS	122.251	-8.63567
D186	70	Buildings	0	0	1	0	0	0	1	122.251	-8.63572	BuildingS	122.251	-8.63567
D186	95	Buildings	0	0	1	0	0	0	1	122.252	-8.63571	BuildingS	122.251	-8.63567
D186	44	Buildings	0	0	1	0	0	0	1	122.252	-8.63571	BuildingS	122.251	-8.63567
D186	68	Buildings	0	0	1	0	0	0	1	122.251	-8.63583	BuildingS	122.251	-8.63567
D186	31	Buildings	0	0	1	0	0	0	1	122.252	-8.63582	BuildingS	122.251	-8.63567
D186	40	Buildings	0	0	1	0	0	0	1	122.252	-8.63568	BuildingS	122.251	-8.63567
D186	41	Buildings	0	0	1	0	0	0	1	122.252	-8.63577	BuildingS	122.251	-8.63567
D186	72	Buildings	0	0	1	0	0	0	1	122.252	-8.63586	BuildingS	122.251	-8.63567
D114	52	Buildings	0	0	1	0	0	0	1	122.251	-8.63604	BuildingS	122.255	-8.63491
D186	68	Buildings	0	0	1	0	0	0	1	122.252	-8.63611	BuildingS	122.251	-8.63567
D186	74	Buildings	0	0	1	0	0	0	1	122.252	-8.6358	BuildingS	122.251	-8.63567
D186	94	Buildings	0	0	1	0	0	0	1	122.252	-8.63594	BuildingS	122.251	-8.63567
D186	63	Buildings	0	0	1	0	0	0	1	122.252	-8.63582	BuildingS	122.251	-8.63567
D186	48	Buildings	0	0	1	0	0	0	1	122.252	-8.63576	BuildingS	122.251	-8.63567
D186	62	Buildings	0	0	1	0	0	0	1	122.252	-8.63582	BuildingS	122.251	-8.63567
D186	70	Buildings	0	0	1	0	0	0	1	122.251	-8.63583	BuildingS	122.251	-8.63567
D186	43	Buildings	0	0	1	0	0	0	1	122.251	-8.63565	BuildingS	122.251	-8.63567
D186	61	Buildings	0	0	1	0	0	0	1	122.252	-8.63587	BuildingS	122.251	-8.63567
D186	48	Buildings	0	0	1	0	0	0	1	122.252	-8.63574	BuildingS	122.251	-8.63567
D186	74	Buildings	0	0	1	0	0	0	1	122.251	-8.63584	BuildingS	122.251	-8.63567
D186	76	Buildings	0	0	1	0	0	0	1	122.252	-8.63589	BuildingS	122.251	-8.63567
D186	95	Buildings	0	0	1	0	0	0	1	122.252	-8.63579	BuildingS	122.251	-8.63567
D186	45	Buildings	0	0	1	0	0	0	1	122.251	-8.63565	BuildingS	122.251	-8.63567
D186	72	Buildings	0	0	1	0	0	0	1	122.252	-8.6359	BuildingS	122.251	-8.63567
D186	83	Buildings	0	0	1	0	0	0	1	122.252	-8.6358	BuildingS	122.251	-8.63567
D186	70	Buildings	0	0	1	0	0	0	1	122.251	-8.63579	BuildingS	122.251	-8.63567
D186	69	Buildings	0	0	1	0	0	0	1	122.251	-8.63584	BuildingS	122.251	-8.63567
D186	73	Buildings	0	0	1	0	0	0	1	122.252	-8.63586	BuildingS	122.251	-8.63567
D186	41	Buildings	0	0	1	0	0	0	1	122.251	-8.63567	BuildingS	122.251	-8.63567
D114	50	Buildings	0	0	1	0	0	0	1	122.251	-8.636	BuildingS	122.255	-8.63491
D186	43	Buildings	0	0	1	0	0	0	1	122.251	-8.63574	BuildingS	122.251	-8.63567
D186	36	Buildings	0	0	1	0	0	0	1	122.251	-8.63585	BuildingS	122.251	-8.63567
D186	62	Buildings	0	0	1	0	0	0	1	122.252	-8.63584	BuildingS	122.251	-8.63567
D186	52	Buildings	0	0	1	0	0	0	1	122.252	-8.63601	BuildingS	122.251	-8.63567
D186	44	Buildings	0	0	1	0	0	0	1	122.251	-8.63567	BuildingS	122.251	-8.63567
D186	69	Buildings	0	0	1	0	0	0	1	122.251	-8.63583	BuildingS	122.251	-8.63567
D186	66	Buildings	0	0	1	0	0	0	1	122.252	-8.63586	BuildingS	122.251	-8.63567
D186	68	Buildings	0	0	1	0	0	0	1	122.252	-8.63577	BuildingS	122.251	-8.63567
D186	70	Buildings	0	0	1	0	0	0	1	122.251	-8.63575	BuildingS	122.251	-8.63567
D186	73	Buildings	0	0	1	0	0	0	1	122.252	-8.63585	BuildingS	122.251	-8.63567
D186	73	Buildings	0	0	1	0	0	0	1	122.252	-8.63584	BuildingS	122.251	-8.63567
D186	70	Buildings	0	0	1	0	0	0	1	122.251	-8.63589	BuildingS	122.251	-8.63567
D114	50	Buildings	0	0	1	0	0	0	1	122.251	-8.63606	BuildingS	122.255	-8.63491
D129	70	Buildings	0	0	1	0	0	0	1	122.252	-8.63607	BuildingS	122.251	-8.63633
D186	61	Buildings	0	0	1	0	0	0	1	122.252	-8.63576	BuildingS	122.251	-8.63567
D186	74	Buildings	0	0	1	0	0	0	1	122.252	-8.63584	BuildingS	122.251	-8.63567
D186	73	Buildings	0	0	1	0	0	0	1	122.252	-8.63586	BuildingS	122.251	-8.63567
D186	85	Buildings	0	0	1	0	0	0	1	122.251	-8.63582	BuildingS	122.251	-8.63567
D186	73	Buildings	0	0	1	0	0	0	1	122.252	-8.63585	BuildingS	122.251	-8.63567
D186	61	Buildings	0	0	1	0	0	0	1	122.252	-8.6358	BuildingS	122.251	-8.63567
D186	73	Buildings	0	0	1	0	0	0	1	122.252	-8.63584	BuildingS	122.251	-8.63567
D129	67	Buildings	0	0	1	0	0	0	1	122.251	-8.63565	BuildingS	122.251	-8.63633
D186	43	Buildings	0	0	1	0	0	0	1	122.251	-8.63564	BuildingS	122.251	-8.63567
D114	54	Buildings	0	0	1	0	0	0	1	122.251	-8.63563	BuildingS	122.255	-8.63491
D114	49	Buildings	0	0	1	0	0	0	1	122.251	-8.6356	BuildingS	122.255	-8.63491
D062	83	Buildings	0	0	1	0	0	0	1	122.251	-8.63571	BuildingS	122.25	-8.63533
D114	34	Buildings	0	0	1	0	0	0	1	122.251	-8.63567	BuildingS	122.255	-8.63491
D129	66	Buildings	0	0	1	0	0	0	1	122.251	-8.63566	BuildingS	122.251	-8.63633
D186	84	Buildings	0	0	1	0	0	0	1	122.251	-8.6357	BuildingS	122.251	-8.63567
D186	43	Buildings	0	0	1	0	0	0	1	122.251	-8.63572	BuildingS	122.251	-8.63567
D129	74	Buildings	0	0	1	0	0	0	1	122.251	-8.63647	BuildingS	122.251	-8.63633
D117	32	Buildings	0	0	1	0	0	0	1	122.251	-8.63649	BuildingS	122.251	-8.63633
D114	22	Buildings	0	0	1	0	0	0	1	122.251	-8.63666	BuildingS	122.255	-8.63491
D117	73	Buildings	0	0	1	0	0	0	1	122.251	-8.63648	BuildingS	122.251	-8.63633
D114	17	Buildings	0	0	1	0	0	0	1	122.251	-8.63644	BuildingS	122.255	-8.63491
D114	40	Buildings	0	0	1	0	0	0	1	122.251	-8.63647	BuildingS	122.255	-8.63491
D114	28	Buildings	0	0	1	0	0	0	1	122.251	-8.63648	BuildingS	122.255	-8.63491
D117	41	Buildings	0	0	1	0	0	0	1	122.251	-8.63644	BuildingS	122.251	-8.63633
D117	67	Buildings	0	0	1	0	0	0	1	122.251	-8.63654	BuildingS	122.251	-8.63633
D117	41	Buildings	0	0	1	0	0	0	1	122.251	-8.63649	BuildingS	122.251	-8.63633
D117	10	Buildings	0	0	1	0	0	0	1	122.251	-8.63654	BuildingS	122.251	-8.63633
D117	55	Buildings	0	0	1	0	0	0	1	122.251	-8.63666	BuildingS	122.251	-8.63633
D117	65	Buildings	0	0	1	0	0	0	1	122.251	-8.63643	BuildingS	122.251	-8.63633
D114	32	Buildings	0	0	1	0	0	0	1	122.251	-8.63661	BuildingS	122.255	-8.63491
D114	27	Buildings	0	0	1	0	0	0	1	122.251	-8.63662	BuildingS	122.255	-8.63491
D129	84	Buildings	0	0	1	0	0	0	1	122.251	-8.6366	BuildingS	122.251	-8.63633
D129	74	Buildings	0	0	1	0	0	0	1	122.251	-8.63661	BuildingS	122.251	-8.63633
D129	75	Buildings	0	0	1	0	0	0	1	122.251	-8.63651	BuildingS	122.251	-8.63633
D117	58	Buildings	0	0	1	0	0	0	1	122.251	-8.63647	BuildingS	122.251	-8.63633
D117	56	Buildings	0	0	1	0	0	0	1	122.251	-8.63667	BuildingS	122.251	-8.63633
D186	56	Buildings	0	0	1	0	0	0	1	122.251	-8.63651	BuildingS	122.251	-8.63567
D129	63	Buildings	0	0	1	0	0	0	1	122.251	-8.63649	BuildingS	122.251	-8.63633
D114	39	Buildings	0	0	1	0	0	0	1	122.251	-8.63645	BuildingS	122.255	-8.63491
D114	45	Buildings	0	0	1	0	0	0	1	122.251	-8.63665	BuildingS	122.255	-8.63491
D117	51	Buildings	0	0	1	0	0	0	1	122.251	-8.63667	BuildingS	122.251	-8.63633
D117	69	Buildings	0	0	1	0	0	0	1	122.251	-8.6366	BuildingS	122.251	-8.63633
D117	60	Buildings	0	0	1	0	0	0	1	122.251	-8.63656	BuildingS	122.251	-8.63633
D114	62	Buildings	0	0	1	0	0	0	1	122.251	-8.63651	BuildingS	122.255	-8.63491
D117	41	Buildings	0	0	1	0	0	0	1	122.251	-8.63653	BuildingS	122.251	-8.63633
D129	38	Buildings	0	0	1	0	0	0	1	122.251	-8.6366	BuildingS	122.251	-8.63633
D117	31	Buildings	0	0	1	0	0	0	1	122.251	-8.63659	BuildingS	122.251	-8.63633
D114	27	Buildings	0	0	1	0	0	0	1	122.251	-8.63669	BuildingS	122.255	-8.63491
D117	42	Buildings	0	0	1	0	0	0	1	122.251	-8.63643	BuildingS	122.251	-8.63633
D114	27	Buildings	0	0	1	0	0	0	1	122.251	-8.63655	BuildingS	122.255	-8.63491
D117	12	Buildings	0	0	1	0	0	0	1	122.251	-8.63663	BuildingS	122.251	-8.63633
D117	12	Buildings	0	0	1	0	0	0	1	122.251	-8.63659	BuildingS	122.251	-8.63633
D186	66	Buildings	0	0	1	0	0	0	1	122.251	-8.6364	BuildingS	122.251	-8.63567
D129	75	Buildings	0	0	1	0	0	0	1	122.251	-8.63659	BuildingS	122.251	-8.63633
D117	64	Buildings	0	0	1	0	0	0	1	122.251	-8.63643	BuildingS	122.251	-8.63633
D114	52	Buildings	0	0	1	0	0	0	1	122.251	-8.63649	BuildingS	122.255	-8.63491
D114	46	Buildings	0	0	1	0	0	0	1	122.251	-8.63648	BuildingS	122.255	-8.63491
D117	41	Buildings	0	0	1	0	0	0	1	122.251	-8.6366	BuildingS	122.251	-8.63633
D117	10	Buildings	0	0	1	0	0	0	1	122.251	-8.63653	BuildingS	122.251	-8.63633
D117	44	Buildings	0	0	1	0	0	0	1	122.251	-8.63655	BuildingS	122.251	-8.63633
D114	39	Buildings	0	0	1	0	0	0	1	122.251	-8.63654	BuildingS	122.255	-8.63491
D117	23	Buildings	0	0	1	0	0	0	1	122.251	-8.63644	BuildingS	122.251	-8.63633
D117	45	Buildings	0	0	1	0	0	0	1	122.251	-8.63645	BuildingS	122.251	-8.63633
D129	65	Buildings	0	0	1	0	0	0	1	122.251	-8.63656	BuildingS	122.251	-8.63633
D117	55	Buildings	0	0	1	0	0	0	1	122.251	-8.63665	BuildingS	122.251	-8.63633
D129	63	Buildings	0	0	1	0	0	0	1	122.251	-8.63655	BuildingS	122.251	-8.63633
D114	17	Buildings	0	0	1	0	0	0	1	122.251	-8.63663	BuildingS	122.255	-8.63491
D117	47	Buildings	0	0	1	0	0	0	1	122.251	-8.6365	BuildingS	122.251	-8.63633
D129	72	Buildings	0	0	1	0	0	0	1	122.251	-8.63653	BuildingS	122.251	-8.63633
D117	69	Buildings	0	0	1	0	0	0	1	122.251	-8.63657	BuildingS	122.251	-8.63633
D117	45	Buildings	0	0	1	0	0	0	1	122.251	-8.63643	BuildingS	122.251	-8.63633
D117	50	Buildings	0	0	1	0	0	0	1	122.251	-8.63662	BuildingS	122.251	-8.63633
D114	44	Buildings	0	0	1	0	0	0	1	122.251	-8.63651	BuildingS	122.255	-8.63491
D114	60	Buildings	0	0	1	0	0	0	1	122.251	-8.63646	BuildingS	122.255	-8.63491
D117	49	Buildings	0	0	1	0	0	0	1	122.251	-8.63653	BuildingS	122.251	-8.63633
D114	29	Buildings	0	0	1	0	0	0	1	122.251	-8.6366	BuildingS	122.255	-8.63491
D117	44	Buildings	0	0	1	0	0	0	1	122.251	-8.63649	BuildingS	122.251	-8.63633
D114	41	Buildings	0	0	1	0	0	0	1	122.251	-8.6365	BuildingS	122.255	-8.63491
D117	69	Buildings	0	0	1	0	0	0	1	122.251	-8.63643	BuildingS	122.251	-8.63633
D117	24	Buildings	0	0	1	0	0	0	1	122.251	-8.63649	BuildingS	122.251	-8.63633
D117	12	Buildings	0	0	1	0	0	0	1	122.251	-8.63665	BuildingS	122.251	-8.63633
D117	32	Buildings	0	0	1	0	0	0	1	122.251	-8.63665	BuildingS	122.251	-8.63633
D129	74	Buildings	0	0	1	0	0	0	1	122.251	-8.63644	BuildingS	122.251	-8.63633
D117	69	Buildings	0	0	1	0	0	0	1	122.251	-8.63648	BuildingS	122.251	-8.63633
D114	45	Buildings	0	0	1	0	0	0	1	122.251	-8.6365	BuildingS	122.255	-8.63491
D129	63	Buildings	0	0	1	0	0	0	1	122.251	-8.63652	BuildingS	122.251	-8.63633
D117	11	Buildings	0	0	1	0	0	0	1	122.251	-8.63658	BuildingS	122.251	-8.63633
D117	51	Buildings	0	0	1	0	0	0	1	122.251	-8.63667	BuildingS	122.251	-8.63633
D117	60	Buildings	0	0	1	0	0	0	1	122.251	-8.63651	BuildingS	122.251	-8.63633
D117	69	Buildings	0	0	1	0	0	0	1	122.251	-8.63645	BuildingS	122.251	-8.63633
D114	15	Buildings	0	0	1	0	0	0	1	122.251	-8.63652	BuildingS	122.255	-8.63491
D117	68	Buildings	0	0	1	0	0	0	1	122.251	-8.63648	BuildingS	122.251	-8.63633
D114	18	Buildings	0	0	1	0	0	0	1	122.251	-8.63654	BuildingS	122.255	-8.63491
D114	39	Buildings	0	0	1	0	0	0	1	122.251	-8.63651	BuildingS	122.255	-8.63491
D117	48	Buildings	0	0	1	0	0	0	1	122.251	-8.63646	BuildingS	122.251	-8.63633
D117	45	Buildings	0	0	1	0	0	0	1	122.251	-8.63645	BuildingS	122.251	-8.63633
D117	44	Buildings	0	0	1	0	0	0	1	122.251	-8.63652	BuildingS	122.251	-8.63633
D114	34	Buildings	0	0	1	0	0	0	1	122.251	-8.63658	BuildingS	122.255	-8.63491
D129	89	Buildings	0	0	1	0	0	0	1	122.251	-8.63659	BuildingS	122.251	-8.63633
D117	45	Buildings	0	0	1	0	0	0	1	122.251	-8.63658	BuildingS	122.251	-8.63633
D117	67	Buildings	0	0	1	0	0	0	1	122.251	-8.63654	BuildingS	122.251	-8.63633
D117	42	Buildings	0	0	1	0	0	0	1	122.251	-8.63653	BuildingS	122.251	-8.63633
D129	75	Buildings	0	0	1	0	0	0	1	122.251	-8.63654	BuildingS	122.251	-8.63633
D114	39	Buildings	0	0	1	0	0	0	1	122.251	-8.63646	BuildingS	122.255	-8.63491
D114	39	Buildings	0	0	1	0	0	0	1	122.251	-8.63659	BuildingS	122.255	-8.63491
D186	69	Buildings	0	0	1	0	0	0	1	122.251	-8.63647	BuildingS	122.251	-8.63567
D117	58	Buildings	0	0	1	0	0	0	1	122.251	-8.6365	BuildingS	122.251	-8.63633
D117	50	Buildings	0	0	1	0	0	0	1	122.251	-8.63655	BuildingS	122.251	-8.63633
D117	64	Buildings	0	0	1	0	0	0	1	122.251	-8.63645	BuildingS	122.251	-8.63633
D129	89	Buildings	0	0	1	0	0	0	1	122.251	-8.63656	BuildingS	122.251	-8.63633
D114	27	Buildings	0	0	1	0	0	0	1	122.251	-8.63656	BuildingS	122.255	-8.63491
D114	29	Buildings	0	0	1	0	0	0	1	122.251	-8.63653	BuildingS	122.255	-8.63491
D117	44	Buildings	0	0	1	0	0	0	1	122.251	-8.63647	BuildingS	122.251	-8.63633
D117	37	Buildings	0	0	1	0	0	0	1	122.251	-8.63655	BuildingS	122.251	-8.63633
D117	51	Buildings	0	0	1	0	0	0	1	122.251	-8.63657	BuildingS	122.251	-8.63633
D114	39	Buildings	0	0	1	0	0	0	1	122.251	-8.63656	BuildingS	122.255	-8.63491
D114	43	Buildings	0	0	1	0	0	0	1	122.251	-8.63655	BuildingS	122.255	-8.63491
D114	41	Buildings	0	0	1	0	0	0	1	122.251	-8.63646	BuildingS	122.255	-8.63491
D114	33	Buildings	0	0	1	0	0	0	1	122.251	-8.63662	BuildingS	122.255	-8.63491
D117	44	Buildings	0	0	1	0	0	0	1	122.251	-8.63666	BuildingS	122.251	-8.63633
D117	43	Buildings	0	0	1	0	0	0	1	122.251	-8.63658	BuildingS	122.251	-8.63633
D117	66	Buildings	0	0	1	0	0	0	1	122.251	-8.63656	BuildingS	122.251	-8.63633
D129	48	Buildings	0	0	1	0	0	0	1	122.251	-8.63644	BuildingS	122.251	-8.63633
D117	45	Buildings	0	0	1	0	0	0	1	122.251	-8.63655	BuildingS	122.251	-8.63633
D117	64	Buildings	0	0	1	0	0	0	1	122.251	-8.63659	BuildingS	122.251	-8.63633
D114	18	Buildings	0	0	1	0	0	0	1	122.251	-8.6366	BuildingS	122.255	-8.63491
D117	59	Buildings	0	0	1	0	0	0	1	122.251	-8.63666	BuildingS	122.251	-8.63633
D114	29	Buildings	0	0	1	0	0	0	1	122.251	-8.63657	BuildingS	122.255	-8.63491
D114	11	Buildings	0	0	1	0	0	0	1	122.251	-8.63659	BuildingS	122.255	-8.63491
D117	49	Buildings	0	0	1	0	0	0	1	122.251	-8.63646	BuildingS	122.251	-8.63633
D117	49	Buildings	0	0	1	0	0	0	1	122.251	-8.63648	BuildingS	122.251	-8.63633
D117	38	Buildings	0	0	1	0	0	0	1	122.251	-8.6365	BuildingS	122.251	-8.63633
D117	59	Buildings	0	0	1	0	0	0	1	122.251	-8.63661	BuildingS	122.251	-8.63633
D114	29	Buildings	0	0	1	0	0	0	1	122.251	-8.63662	BuildingS	122.255	-8.63491
D114	27	Buildings	0	0	1	0	0	0	1	122.251	-8.63663	BuildingS	122.255	-8.63491
D117	32	Buildings	0	0	1	0	0	0	1	122.251	-8.63661	BuildingS	122.251	-8.63633
D117	64	Buildings	0	0	1	0	0	0	1	122.251	-8.63655	BuildingS	122.251	-8.63633
D117	63	Buildings	0	0	1	0	0	0	1	122.251	-8.63648	BuildingS	122.251	-8.63633
D114	45	Buildings	0	0	1	0	0	0	1	122.251	-8.63652	BuildingS	122.255	-8.63491
D117	60	Buildings	0	0	1	0	0	0	1	122.251	-8.63666	BuildingS	122.251	-8.63633
D117	31	Buildings	0	0	1	0	0	0	1	122.251	-8.63663	BuildingS	122.251	-8.63633
D114	40	Buildings	0	0	1	0	0	0	1	122.251	-8.63648	BuildingS	122.255	-8.63491
D114	43	Buildings	0	0	1	0	0	0	1	122.251	-8.63647	BuildingS	122.255	-8.63491
D114	11	Buildings	0	0	1	0	0	0	1	122.251	-8.63652	BuildingS	122.255	-8.63491
D114	60	Buildings	0	0	1	0	0	0	1	122.251	-8.63647	BuildingS	122.255	-8.63491
D117	39	Buildings	0	0	1	0	0	0	1	122.251	-8.63649	BuildingS	122.251	-8.63633
D114	50	Buildings	0	0	1	0	0	0	1	122.251	-8.63644	BuildingS	122.255	-8.63491
D117	34	Buildings	0	0	1	0	0	0	1	122.251	-8.63646	BuildingS	122.251	-8.63633
D117	13	Buildings	0	0	1	0	0	0	1	122.251	-8.63645	BuildingS	122.251	-8.63633
D129	48	Buildings	0	0	1	0	0	0	1	122.251	-8.63647	BuildingS	122.251	-8.63633
D117	65	Buildings	0	0	1	0	0	0	1	122.251	-8.63651	BuildingS	122.251	-8.63633
D129	41	Buildings	0	0	1	0	0	0	1	122.251	-8.63653	BuildingS	122.251	-8.63633
D114	60	Buildings	0	0	1	0	0	0	1	122.251	-8.63659	BuildingS	122.255	-8.63491
D114	38	Buildings	0	0	1	0	0	0	1	122.251	-8.63649	BuildingS	122.255	-8.63491
D117	72	Buildings	0	0	1	0	0	0	1	122.251	-8.63643	BuildingS	122.251	-8.63633
D117	59	Buildings	0	0	1	0	0	0	1	122.251	-8.63667	BuildingS	122.251	-8.63633
D114	21	Buildings	0	0	1	0	0	0	1	122.251	-8.63645	BuildingS	122.255	-8.63491
D114	20	Buildings	0	0	1	0	0	0	1	122.251	-8.6365	BuildingS	122.255	-8.63491
D117	37	Buildings	0	0	1	0	0	0	1	122.251	-8.63646	BuildingS	122.251	-8.63633
D117	32	Buildings	0	0	1	0	0	0	1	122.251	-8.63669	BuildingS	122.251	-8.63633
D129	63	Buildings	0	0	1	0	0	0	1	122.251	-8.63654	BuildingS	122.251	-8.63633
D114	22	Buildings	0	0	1	0	0	0	1	122.251	-8.63659	BuildingS	122.255	-8.63491
D117	51	Buildings	0	0	1	0	0	0	1	122.251	-8.63663	BuildingS	122.251	-8.63633
D114	20	Buildings	0	0	1	0	0	0	1	122.251	-8.63655	BuildingS	122.255	-8.63491
D114	39	Buildings	0	0	1	0	0	0	1	122.251	-8.63648	BuildingS	122.255	-8.63491
D117	67	Buildings	0	0	1	0	0	0	1	122.251	-8.63652	BuildingS	122.251	-8.63633
D114	34	Buildings	0	0	1	0	0	0	1	122.251	-8.63663	BuildingS	122.255	-8.63491
D117	66	Buildings	0	0	1	0	0	0	1	122.251	-8.63644	BuildingS	122.251	-8.63633
D114	12	Buildings	0	0	1	0	0	0	1	122.251	-8.63651	BuildingS	122.255	-8.63491
D114	44	Buildings	0	0	1	0	0	0	1	122.251	-8.63644	BuildingS	122.255	-8.63491
D117	12	Buildings	0	0	1	0	0	0	1	122.251	-8.63665	BuildingS	122.251	-8.63633
D114	28	Buildings	0	0	1	0	0	0	1	122.251	-8.63657	BuildingS	122.255	-8.63491
D117	44	Buildings	0	0	1	0	0	0	1	122.251	-8.63651	BuildingS	122.251	-8.63633
D117	40	Buildings	0	0	1	0	0	0	1	122.251	-8.63657	BuildingS	122.251	-8.63633
D129	84	Buildings	0	0	1	0	0	0	1	122.251	-8.63666	BuildingS	122.251	-8.63633
D114	25	Buildings	0	0	1	0	0	0	1	122.251	-8.63652	BuildingS	122.255	-8.63491
D114	35	Buildings	0	0	1	0	0	0	1	122.251	-8.63646	BuildingS	122.255	-8.63491
D117	70	Buildings	0	0	1	0	0	0	1	122.251	-8.63654	BuildingS	122.251	-8.63633
D117	39	Buildings	0	0	1	0	0	0	1	122.251	-8.63655	BuildingS	122.251	-8.63633
D114	15	Buildings	0	0	1	0	0	0	1	122.251	-8.63646	BuildingS	122.255	-8.63491
D114	32	Buildings	0	0	1	0	0	0	1	122.251	-8.63655	BuildingS	122.255	-8.63491
D114	41	Buildings	0	0	1	0	0	0	1	122.251	-8.63663	BuildingS	122.255	-8.63491
D114	42	Buildings	0	0	1	0	0	0	1	122.251	-8.63646	BuildingS	122.255	-8.63491
D114	43	Buildings	0	0	1	0	0	0	1	122.251	-8.63658	BuildingS	122.255	-8.63491
D117	39	Buildings	0	0	1	0	0	0	1	122.251	-8.63658	BuildingS	122.251	-8.63633
D129	44	Buildings	0	0	1	0	0	0	1	122.251	-8.63655	BuildingS	122.251	-8.63633
D117	43	Buildings	0	0	1	0	0	0	1	122.251	-8.63657	BuildingS	122.251	-8.63633
D117	59	Buildings	0	0	1	0	0	0	1	122.251	-8.63668	BuildingS	122.251	-8.63633
D129	68	Buildings	0	0	1	0	0	0	1	122.251	-8.63642	BuildingS	122.251	-8.63633
D117	41	Buildings	0	0	1	0	0	0	1	122.251	-8.63654	BuildingS	122.251	-8.63633
D117	41	Buildings	0	0	1	0	0	0	1	122.251	-8.63645	BuildingS	122.251	-8.63633
D117	41	Buildings	0	0	1	0	0	0	1	122.251	-8.6365	BuildingS	122.251	-8.63633
D117	59	Buildings	0	0	1	0	0	0	1	122.251	-8.63664	BuildingS	122.251	-8.63633
D117	12	Buildings	0	0	1	0	0	0	1	122.251	-8.63653	BuildingS	122.251	-8.63633
D117	65	Buildings	0	0	1	0	0	0	1	122.251	-8.63655	BuildingS	122.251	-8.63633
D114	18	Buildings	0	0	1	0	0	0	1	122.251	-8.63652	BuildingS	122.255	-8.63491
D129	90	Buildings	0	0	1	0	0	0	1	122.251	-8.63664	BuildingS	122.251	-8.63633
D114	38	Buildings	0	0	1	0	0	0	1	122.251	-8.63645	BuildingS	122.255	-8.63491
D129	89	Buildings	0	0	1	0	0	0	1	122.251	-8.63667	BuildingS	122.251	-8.63633
D114	35	Buildings	0	0	1	0	0	0	1	122.251	-8.63651	BuildingS	122.255	-8.63491
D117	40	Buildings	0	0	1	0	0	0	1	122.251	-8.6365	BuildingS	122.251	-8.63633
D117	10	Buildings	0	0	1	0	0	0	1	122.251	-8.63647	BuildingS	122.251	-8.63633
D114	16	Buildings	0	0	1	0	0	0	1	122.251	-8.63659	BuildingS	122.255	-8.63491
D117	45	Buildings	0	0	1	0	0	0	1	122.251	-8.63652	BuildingS	122.251	-8.63633
D117	46	Buildings	0	0	1	0	0	0	1	122.251	-8.63658	BuildingS	122.251	-8.63633
D129	74	Buildings	0	0	1	0	0	0	1	122.251	-8.63644	BuildingS	122.251	-8.63633
D117	60	Buildings	0	0	1	0	0	0	1	122.251	-8.63655	BuildingS	122.251	-8.63633
D114	32	Buildings	0	0	1	0	0	0	1	122.251	-8.63659	BuildingS	122.255	-8.63491
D117	39	Buildings	0	0	1	0	0	0	1	122.251	-8.63647	BuildingS	122.251	-8.63633
D114	31	Buildings	0	0	1	0	0	0	1	122.251	-8.63658	BuildingS	122.255	-8.63491
D129	90	Buildings	0	0	1	0	0	0	1	122.251	-8.63661	BuildingS	122.251	-8.63633
[truncated: 173,801 more rows]
