# Supplementary material for: Habitat selection by free-roaming domestic dogs in rabies endemic countries in rural and urban settings
Source: Sci Rep. 2022 Dec 3;12:20928. doi: 10.1038/s41598-022-25038-z (PMC9719531; doi:10.1038/s41598-022-25038-z)
Supplement: Supplementary file 3 — Supplementary Information 3. [file 41598_2022_25038_MOESM3_ESM.xlsx]

## Sheet: Sheet1
name	Hour	Class	Forest	Buildings	Road	Y	longitude	latitude	DN	habitat	HH_lon	HH_lat
D395	17	Forest	1	0	0	1	122.355	-8.67189	45	Forest	122.347	-8.682
D310	62	Forest	1	0	0	1	122.35	-8.67253	19	Forest	122.347	-8.679
D394	40	Forest	1	0	0	1	122.346	-8.6726	9	Forest	122.342	-8.6815
D394	40	Forest	1	0	0	1	122.346	-8.67338	19	Forest	122.342	-8.6815
D394	40	Forest	1	0	0	1	122.345	-8.67361	22	Forest	122.342	-8.6815
D395	10	Forest	1	0	0	1	122.36	-8.67369	16	Forest	122.347	-8.682
D236	34	Forest	1	0	0	1	122.347	-8.674	22	Forest	122.346	-8.6775
D310	62	Forest	1	0	0	1	122.35	-8.67418	18	Forest	122.347	-8.679
D110	34	Forest	1	0	0	1	122.343	-8.67392	11	Forest	122.347	-8.68033
D394	16	Forest	1	0	0	1	122.344	-8.67484	9	Forest	122.342	-8.6815
D394	40	Forest	1	0	0	1	122.345	-8.67462	11	Forest	122.342	-8.6815
D394	16	Forest	1	0	0	1	122.345	-8.67489	11	Forest	122.342	-8.6815
D394	16	Buildings	0	1	0	1	122.345	-8.67489	10	Buildings	122.342	-8.6815
D394	16	Buildings	0	1	0	1	122.345	-8.67491	10	Buildings	122.342	-8.6815
D394	16	Forest	1	0	0	1	122.345	-8.67494	10	Forest	122.342	-8.6815
D394	16	Forest	1	0	0	1	122.345	-8.67512	10	Forest	122.342	-8.6815
D394	16	Forest	1	0	0	1	122.345	-8.67514	10	Forest	122.342	-8.6815
D394	40	Forest	1	0	0	1	122.345	-8.67498	10	Forest	122.342	-8.6815
D394	40	Road	0	0	1	1	122.345	-8.675	10	Road	122.342	-8.6815
D395	41	Forest	1	0	0	1	122.356	-8.67486	25	Forest	122.347	-8.682
D395	10	Forest	1	0	0	1	122.36	-8.67498	40	Forest	122.347	-8.682
D394	40	Forest	1	0	0	1	122.344	-8.67516	14	Forest	122.342	-8.6815
D394	16	Forest	1	0	0	1	122.345	-8.67507	8	Forest	122.342	-8.6815
D394	16	Forest	1	0	0	1	122.345	-8.67526	8	Forest	122.342	-8.6815
D394	16	Forest	1	0	0	1	122.345	-8.67529	8	Forest	122.342	-8.6815
D394	16	Road	0	0	1	1	122.345	-8.67532	8	Road	122.342	-8.6815
D395	12	Forest	1	0	0	1	122.359	-8.67523	26	Forest	122.347	-8.682
D394	16	Forest	1	0	0	1	122.344	-8.6756	19	Forest	122.342	-8.6815
D394	16	Forest	1	0	0	1	122.345	-8.67558	14	Forest	122.342	-8.6815
D394	40	Forest	1	0	0	1	122.345	-8.67559	14	Forest	122.342	-8.6815
D394	16	Forest	1	0	0	1	122.345	-8.67547	11	Forest	122.342	-8.6815
D394	40	Forest	1	0	0	1	122.345	-8.67546	11	Forest	122.342	-8.6815
D236	34	Forest	1	0	0	1	122.347	-8.67541	12	Forest	122.346	-8.6775
D395	17	Forest	1	0	0	1	122.354	-8.67555	25	Forest	122.347	-8.682
D395	36	Forest	1	0	0	1	122.359	-8.67555	25	Forest	122.347	-8.682
D395	58	Forest	1	0	0	1	122.36	-8.67563	26	Forest	122.347	-8.682
D395	58	Forest	1	0	0	1	122.36	-8.67551	26	Forest	122.347	-8.682
D395	14	Forest	1	0	0	1	122.36	-8.67542	17	Forest	122.347	-8.682
D394	40	Forest	1	0	0	1	122.344	-8.67573	26	Forest	122.342	-8.6815
D236	21	Forest	1	0	0	1	122.347	-8.67562	11	Forest	122.346	-8.6775
D395	9	Forest	1	0	0	1	122.356	-8.67566	12	Forest	122.347	-8.682
D395	9	Forest	1	0	0	1	122.356	-8.67584	12	Forest	122.347	-8.682
D395	9	Forest	1	0	0	1	122.357	-8.67584	12	Forest	122.347	-8.682
D395	9	Forest	1	0	0	1	122.357	-8.67575	13	Forest	122.347	-8.682
D395	16	Forest	1	0	0	1	122.357	-8.676	14	Forest	122.347	-8.682
D395	16	Forest	1	0	0	1	122.358	-8.67575	12	Forest	122.347	-8.682
D395	16	Forest	1	0	0	1	122.359	-8.67586	14	Forest	122.347	-8.682
D395	14	Forest	1	0	0	1	122.359	-8.67591	15	Forest	122.347	-8.682
D395	39	Forest	1	0	0	1	122.359	-8.6759	20	Forest	122.347	-8.682
D395	58	Forest	1	0	0	1	122.359	-8.67564	20	Forest	122.347	-8.682
D395	37	Forest	1	0	0	1	122.36	-8.67578	30	Forest	122.347	-8.682
D112	15	Forest	1	0	0	1	122.344	-8.67614	20	Forest	122.347	-8.682
D178	86	Forest	1	0	0	1	122.348	-8.67591	17	Forest	122.347	-8.679
D395	9	Forest	1	0	0	1	122.356	-8.67598	9	Forest	122.347	-8.682
D395	9	Forest	1	0	0	1	122.357	-8.67605	12	Forest	122.347	-8.682
D395	9	Forest	1	0	0	1	122.357	-8.67598	9	Forest	122.347	-8.682
D395	9	Forest	1	0	0	1	122.358	-8.67612	10	Forest	122.347	-8.682
D395	41	Forest	1	0	0	1	122.358	-8.67605	12	Forest	122.347	-8.682
D395	16	Forest	1	0	0	1	122.359	-8.67599	13	Forest	122.347	-8.682
D395	62	Forest	1	0	0	1	122.359	-8.67606	13	Forest	122.347	-8.682
D395	15	Forest	1	0	0	1	122.359	-8.67598	17	Forest	122.347	-8.682
D395	16	Forest	1	0	0	1	122.359	-8.67598	17	Forest	122.347	-8.682
D395	15	Forest	1	0	0	1	122.36	-8.67615	22	Forest	122.347	-8.682
D394	40	Forest	1	0	0	1	122.345	-8.67636	23	Forest	122.342	-8.6815
D394	16	Forest	1	0	0	1	122.345	-8.67628	22	Forest	122.342	-8.6815
D236	24	Forest	1	0	0	1	122.346	-8.67635	19	Forest	122.346	-8.6775
D236	27	Forest	1	0	0	1	122.346	-8.67624	19	Forest	122.346	-8.6775
D395	26	Forest	1	0	0	1	122.35	-8.67626	24	Forest	122.347	-8.682
D325	39	Forest	1	0	0	1	122.354	-8.67635	13	Forest	122.35	-8.6815
D395	9	Forest	1	0	0	1	122.355	-8.67634	11	Forest	122.347	-8.682
D395	41	Forest	1	0	0	1	122.354	-8.67624	11	Forest	122.347	-8.682
D395	9	Forest	1	0	0	1	122.355	-8.67622	14	Forest	122.347	-8.682
D395	41	Forest	1	0	0	1	122.355	-8.67626	14	Forest	122.347	-8.682
D395	41	Forest	1	0	0	1	122.357	-8.67636	15	Forest	122.347	-8.682
D395	15	Forest	1	0	0	1	122.358	-8.6763	13	Forest	122.347	-8.682
D395	9	Forest	1	0	0	1	122.358	-8.67643	15	Forest	122.347	-8.682
D395	40	Forest	1	0	0	1	122.358	-8.67645	16	Forest	122.347	-8.682
D395	40	Forest	1	0	0	1	122.358	-8.6763	16	Forest	122.347	-8.682
D395	14	Forest	1	0	0	1	122.36	-8.67635	16	Forest	122.347	-8.682
D395	15	Forest	1	0	0	1	122.36	-8.67643	21	Forest	122.347	-8.682
D395	16	Forest	1	0	0	1	122.36	-8.67641	21	Forest	122.347	-8.682
D395	37	Forest	1	0	0	1	122.36	-8.67626	21	Forest	122.347	-8.682
D395	57	Forest	1	0	0	1	122.36	-8.6764	21	Forest	122.347	-8.682
D395	33	Forest	1	0	0	1	122.361	-8.67641	34	Forest	122.347	-8.682
D395	57	Forest	1	0	0	1	122.361	-8.67626	20	Forest	122.347	-8.682
D394	16	Forest	1	0	0	1	122.344	-8.67621	26	Forest	122.342	-8.6815
D394	40	Forest	1	0	0	1	122.344	-8.6763	26	Forest	122.342	-8.6815
D236	22	Forest	1	0	0	1	122.346	-8.67672	18	Forest	122.346	-8.6775
D236	22	Forest	1	0	0	1	122.346	-8.67664	18	Forest	122.346	-8.6775
D236	21	Forest	1	0	0	1	122.347	-8.67661	20	Forest	122.346	-8.6775
D395	9	Forest	1	0	0	1	122.359	-8.67627	12	Forest	122.347	-8.682
D395	9	Forest	1	0	0	1	122.359	-8.6767	12	Forest	122.347	-8.682
D395	14	Forest	1	0	0	1	122.359	-8.67642	12	Forest	122.347	-8.682
D395	14	Forest	1	0	0	1	122.359	-8.6767	12	Forest	122.347	-8.682
D395	15	Forest	1	0	0	1	122.359	-8.67623	12	Forest	122.347	-8.682
D395	15	Forest	1	0	0	1	122.359	-8.67673	12	Forest	122.347	-8.682
D395	15	Forest	1	0	0	1	122.359	-8.67651	12	Forest	122.347	-8.682
D395	16	Forest	1	0	0	1	122.359	-8.67667	12	Forest	122.347	-8.682
D395	16	Forest	1	0	0	1	122.359	-8.67623	12	Forest	122.347	-8.682
D395	36	Forest	1	0	0	1	122.359	-8.67668	12	Forest	122.347	-8.682
D395	37	Forest	1	0	0	1	122.359	-8.67666	12	Forest	122.347	-8.682
D395	37	Forest	1	0	0	1	122.359	-8.67658	12	Forest	122.347	-8.682
D395	40	Forest	1	0	0	1	122.359	-8.67662	12	Forest	122.347	-8.682
D395	40	Forest	1	0	0	1	122.359	-8.6762	12	Forest	122.347	-8.682
D395	57	Forest	1	0	0	1	122.359	-8.67674	12	Forest	122.347	-8.682
D395	57	Forest	1	0	0	1	122.359	-8.67666	12	Forest	122.347	-8.682
D395	62	Forest	1	0	0	1	122.359	-8.67672	12	Forest	122.347	-8.682
D394	16	Forest	1	0	0	1	122.345	-8.6765	21	Forest	122.342	-8.6815
D394	16	Forest	1	0	0	1	122.345	-8.67668	26	Forest	122.342	-8.6815
D355	26	Forest	1	0	0	1	122.35	-8.67665	26	Forest	122.347	-8.68033
D395	9	Forest	1	0	0	1	122.354	-8.6766	12	Forest	122.347	-8.682
D395	36	Forest	1	0	0	1	122.358	-8.67673	20	Forest	122.347	-8.682
D395	41	Forest	1	0	0	1	122.358	-8.67667	20	Forest	122.347	-8.682
D395	39	Forest	1	0	0	1	122.359	-8.67666	16	Forest	122.347	-8.682
D395	14	Forest	1	0	0	1	122.359	-8.67656	14	Forest	122.347	-8.682
D395	36	Forest	1	0	0	1	122.359	-8.67673	14	Forest	122.347	-8.682
D395	10	Forest	1	0	0	1	122.36	-8.67668	9	Forest	122.347	-8.682
D395	10	Forest	1	0	0	1	122.36	-8.67659	9	Forest	122.347	-8.682
D395	10	Forest	1	0	0	1	122.36	-8.67667	9	Forest	122.347	-8.682
D395	14	Forest	1	0	0	1	122.359	-8.67671	9	Forest	122.347	-8.682
D395	15	Forest	1	0	0	1	122.359	-8.67668	9	Forest	122.347	-8.682
D395	15	Forest	1	0	0	1	122.36	-8.67671	9	Forest	122.347	-8.682
D395	16	Forest	1	0	0	1	122.359	-8.67669	9	Forest	122.347	-8.682
D395	16	Forest	1	0	0	1	122.36	-8.67665	9	Forest	122.347	-8.682
D395	16	Forest	1	0	0	1	122.36	-8.67666	9	Forest	122.347	-8.682
D395	16	Forest	1	0	0	1	122.359	-8.67666	9	Forest	122.347	-8.682
D395	16	Forest	1	0	0	1	122.36	-8.67674	9	Forest	122.347	-8.682
D395	16	Forest	1	0	0	1	122.36	-8.67657	9	Forest	122.347	-8.682
D395	33	Forest	1	0	0	1	122.36	-8.67669	9	Forest	122.347	-8.682
D395	33	Forest	1	0	0	1	122.359	-8.67667	9	Forest	122.347	-8.682
D395	35	Forest	1	0	0	1	122.359	-8.67674	9	Forest	122.347	-8.682
D395	35	Forest	1	0	0	1	122.36	-8.67665	9	Forest	122.347	-8.682
D395	36	Forest	1	0	0	1	122.359	-8.67671	9	Forest	122.347	-8.682
D395	36	Forest	1	0	0	1	122.36	-8.67674	9	Forest	122.347	-8.682
D395	36	Forest	1	0	0	1	122.359	-8.67673	9	Forest	122.347	-8.682
D395	36	Forest	1	0	0	1	122.359	-8.6767	9	Forest	122.347	-8.682
D395	37	Forest	1	0	0	1	122.36	-8.67673	9	Forest	122.347	-8.682
D395	37	Forest	1	0	0	1	122.359	-8.67671	9	Forest	122.347	-8.682
D395	37	Forest	1	0	0	1	122.359	-8.67663	9	Forest	122.347	-8.682
D395	39	Forest	1	0	0	1	122.36	-8.67665	9	Forest	122.347	-8.682
D395	40	Forest	1	0	0	1	122.36	-8.67674	9	Forest	122.347	-8.682
D395	40	Forest	1	0	0	1	122.359	-8.67671	9	Forest	122.347	-8.682
D395	40	Forest	1	0	0	1	122.36	-8.6767	9	Forest	122.347	-8.682
D395	40	Forest	1	0	0	1	122.36	-8.67665	9	Forest	122.347	-8.682
D395	40	Forest	1	0	0	1	122.36	-8.67669	9	Forest	122.347	-8.682
D395	40	Forest	1	0	0	1	122.36	-8.67662	9	Forest	122.347	-8.682
D395	40	Forest	1	0	0	1	122.36	-8.67661	9	Forest	122.347	-8.682
D395	40	Forest	1	0	0	1	122.359	-8.67669	9	Forest	122.347	-8.682
D395	40	Forest	1	0	0	1	122.359	-8.67674	9	Forest	122.347	-8.682
D395	40	Forest	1	0	0	1	122.359	-8.67664	9	Forest	122.347	-8.682
D395	41	Forest	1	0	0	1	122.359	-8.67671	9	Forest	122.347	-8.682
D395	41	Forest	1	0	0	1	122.359	-8.67664	9	Forest	122.347	-8.682
D395	41	Forest	1	0	0	1	122.359	-8.67665	9	Forest	122.347	-8.682
D395	41	Forest	1	0	0	1	122.359	-8.67669	9	Forest	122.347	-8.682
D395	41	Forest	1	0	0	1	122.36	-8.6767	9	Forest	122.347	-8.682
D395	56	Forest	1	0	0	1	122.36	-8.67665	9	Forest	122.347	-8.682
D395	57	Forest	1	0	0	1	122.359	-8.6767	9	Forest	122.347	-8.682
D395	57	Forest	1	0	0	1	122.359	-8.67662	9	Forest	122.347	-8.682
D395	57	Forest	1	0	0	1	122.36	-8.67668	9	Forest	122.347	-8.682
D395	57	Forest	1	0	0	1	122.36	-8.67669	9	Forest	122.347	-8.682
D395	57	Forest	1	0	0	1	122.36	-8.67666	9	Forest	122.347	-8.682
D395	57	Forest	1	0	0	1	122.36	-8.67666	9	Forest	122.347	-8.682
D395	57	Forest	1	0	0	1	122.359	-8.67669	9	Forest	122.347	-8.682
D395	57	Forest	1	0	0	1	122.359	-8.6767	9	Forest	122.347	-8.682
D395	58	Forest	1	0	0	1	122.36	-8.6765	9	Forest	122.347	-8.682
D395	58	Forest	1	0	0	1	122.359	-8.67655	9	Forest	122.347	-8.682
D395	10	Forest	1	0	0	1	122.36	-8.67673	15	Forest	122.347	-8.682
D395	10	Forest	1	0	0	1	122.36	-8.6767	15	Forest	122.347	-8.682
D395	33	Forest	1	0	0	1	122.36	-8.67662	15	Forest	122.347	-8.682
D395	35	Forest	1	0	0	1	122.36	-8.67671	15	Forest	122.347	-8.682
D395	37	Forest	1	0	0	1	122.36	-8.67674	15	Forest	122.347	-8.682
D395	40	Forest	1	0	0	1	122.36	-8.67659	15	Forest	122.347	-8.682
D395	41	Forest	1	0	0	1	122.36	-8.67673	15	Forest	122.347	-8.682
D395	57	Forest	1	0	0	1	122.36	-8.67667	15	Forest	122.347	-8.682
D395	57	Forest	1	0	0	1	122.36	-8.67673	15	Forest	122.347	-8.682
D395	57	Forest	1	0	0	1	122.36	-8.67671	15	Forest	122.347	-8.682
D395	58	Forest	1	0	0	1	122.36	-8.67655	15	Forest	122.347	-8.682
D395	59	Forest	1	0	0	1	122.36	-8.67649	15	Forest	122.347	-8.682
D395	10	Forest	1	0	0	1	122.36	-8.67674	22	Forest	122.347	-8.682
D395	13	Forest	1	0	0	1	122.361	-8.6766	35	Forest	122.347	-8.682
D395	61	Forest	1	0	0	1	122.361	-8.67684	29	Forest	122.347	-8.682
D395	13	Forest	1	0	0	1	122.361	-8.67653	18	Forest	122.347	-8.682
D395	35	Forest	1	0	0	1	122.362	-8.67659	36	Forest	122.347	-8.682
D218	35	Forest	1	0	0	1	122.346	-8.6769	19	Forest	122.348	-8.682
D236	22	Forest	1	0	0	1	122.346	-8.67679	17	Forest	122.346	-8.6775
D236	38	Forest	1	0	0	1	122.347	-8.6768	18	Forest	122.346	-8.6775
D115	63	Forest	1	0	0	1	122.347	-8.67694	19	Forest	122.346	-8.68217
D178	85	Forest	1	0	0	1	122.349	-8.6769	22	Forest	122.347	-8.679
D115	65	Forest	1	0	0	1	122.351	-8.67691	25	Forest	122.346	-8.68217
D395	9	Forest	1	0	0	1	122.354	-8.67675	9	Forest	122.347	-8.682
D395	41	Forest	1	0	0	1	122.354	-8.67675	9	Forest	122.347	-8.682
D395	36	Forest	1	0	0	1	122.359	-8.67696	22	Forest	122.347	-8.682
D395	34	Forest	1	0	0	1	122.359	-8.67681	21	Forest	122.347	-8.682
D395	59	Forest	1	0	0	1	122.359	-8.67697	21	Forest	122.347	-8.682
D395	14	Forest	1	0	0	1	122.359	-8.67682	20	Forest	122.347	-8.682
D395	14	Forest	1	0	0	1	122.359	-8.6768	20	Forest	122.347	-8.682
D395	15	Forest	1	0	0	1	122.359	-8.67676	20	Forest	122.347	-8.682
D395	15	Forest	1	0	0	1	122.359	-8.67674	20	Forest	122.347	-8.682
D395	15	Forest	1	0	0	1	122.359	-8.67702	20	Forest	122.347	-8.682
D395	33	Forest	1	0	0	1	122.359	-8.67687	20	Forest	122.347	-8.682
D395	36	Forest	1	0	0	1	122.359	-8.67679	20	Forest	122.347	-8.682
D395	36	Forest	1	0	0	1	122.359	-8.6768	20	Forest	122.347	-8.682
D395	36	Forest	1	0	0	1	122.359	-8.67674	20	Forest	122.347	-8.682
D395	37	Forest	1	0	0	1	122.359	-8.67687	20	Forest	122.347	-8.682
D395	39	Forest	1	0	0	1	122.359	-8.6768	20	Forest	122.347	-8.682
D395	40	Forest	1	0	0	1	122.359	-8.67684	20	Forest	122.347	-8.682
D395	40	Forest	1	0	0	1	122.359	-8.67685	20	Forest	122.347	-8.682
D395	40	Forest	1	0	0	1	122.359	-8.67696	20	Forest	122.347	-8.682
D395	41	Forest	1	0	0	1	122.359	-8.67679	20	Forest	122.347	-8.682
D395	41	Forest	1	0	0	1	122.359	-8.67693	20	Forest	122.347	-8.682
D395	41	Forest	1	0	0	1	122.359	-8.67676	20	Forest	122.347	-8.682
D395	56	Forest	1	0	0	1	122.359	-8.67678	20	Forest	122.347	-8.682
D395	56	Forest	1	0	0	1	122.359	-8.67679	20	Forest	122.347	-8.682
D395	57	Forest	1	0	0	1	122.359	-8.67674	20	Forest	122.347	-8.682
D395	57	Forest	1	0	0	1	122.359	-8.67679	20	Forest	122.347	-8.682
D395	57	Forest	1	0	0	1	122.359	-8.67683	20	Forest	122.347	-8.682
D395	57	Forest	1	0	0	1	122.359	-8.67678	20	Forest	122.347	-8.682
D395	57	Forest	1	0	0	1	122.359	-8.6768	20	Forest	122.347	-8.682
D395	57	Forest	1	0	0	1	122.359	-8.67678	20	Forest	122.347	-8.682
D395	57	Forest	1	0	0	1	122.359	-8.67686	20	Forest	122.347	-8.682
D395	57	Forest	1	0	0	1	122.359	-8.67695	20	Forest	122.347	-8.682
D395	57	Forest	1	0	0	1	122.359	-8.67696	20	Forest	122.347	-8.682
D395	58	Forest	1	0	0	1	122.359	-8.67697	20	Forest	122.347	-8.682
D395	58	Forest	1	0	0	1	122.359	-8.67692	20	Forest	122.347	-8.682
D395	62	Forest	1	0	0	1	122.359	-8.67682	20	Forest	122.347	-8.682
D395	63	Forest	1	0	0	1	122.359	-8.67686	20	Forest	122.347	-8.682
D395	63	Forest	1	0	0	1	122.359	-8.67682	20	Forest	122.347	-8.682
D395	63	Forest	1	0	0	1	122.359	-8.67687	20	Forest	122.347	-8.682
D395	10	Forest	1	0	0	1	122.359	-8.67675	16	Forest	122.347	-8.682
D395	10	Forest	1	0	0	1	122.36	-8.67679	16	Forest	122.347	-8.682
D395	10	Forest	1	0	0	1	122.36	-8.67682	16	Forest	122.347	-8.682
D395	14	Forest	1	0	0	1	122.359	-8.67683	16	Forest	122.347	-8.682
D395	14	Forest	1	0	0	1	122.359	-8.67697	16	Forest	122.347	-8.682
D395	14	Forest	1	0	0	1	122.359	-8.67688	16	Forest	122.347	-8.682
D395	14	Forest	1	0	0	1	122.36	-8.67687	16	Forest	122.347	-8.682
D395	14	Forest	1	0	0	1	122.359	-8.67693	16	Forest	122.347	-8.682
D395	14	Forest	1	0	0	1	122.359	-8.67681	16	Forest	122.347	-8.682
D395	14	Forest	1	0	0	1	122.36	-8.67679	16	Forest	122.347	-8.682
D395	14	Forest	1	0	0	1	122.36	-8.67686	16	Forest	122.347	-8.682
D395	14	Forest	1	0	0	1	122.36	-8.6768	16	Forest	122.347	-8.682
D395	14	Forest	1	0	0	1	122.359	-8.677	16	Forest	122.347	-8.682
D395	14	Forest	1	0	0	1	122.359	-8.67682	16	Forest	122.347	-8.682
D395	14	Forest	1	0	0	1	122.36	-8.67691	16	Forest	122.347	-8.682
D395	14	Forest	1	0	0	1	122.359	-8.67692	16	Forest	122.347	-8.682
D395	14	Forest	1	0	0	1	122.36	-8.67694	16	Forest	122.347	-8.682
D395	14	Forest	1	0	0	1	122.36	-8.67699	16	Forest	122.347	-8.682
D395	14	Forest	1	0	0	1	122.36	-8.677	16	Forest	122.347	-8.682
D395	15	Forest	1	0	0	1	122.36	-8.67699	16	Forest	122.347	-8.682
D395	15	Forest	1	0	0	1	122.359	-8.67682	16	Forest	122.347	-8.682
D395	15	Forest	1	0	0	1	122.359	-8.6769	16	Forest	122.347	-8.682
D395	15	Forest	1	0	0	1	122.359	-8.67701	16	Forest	122.347	-8.682
D395	15	Forest	1	0	0	1	122.359	-8.67678	16	Forest	122.347	-8.682
D395	15	Forest	1	0	0	1	122.36	-8.67682	16	Forest	122.347	-8.682
D395	15	Forest	1	0	0	1	122.359	-8.67682	16	Forest	122.347	-8.682
D395	15	Forest	1	0	0	1	122.359	-8.6768	16	Forest	122.347	-8.682
D395	15	Forest	1	0	0	1	122.359	-8.67683	16	Forest	122.347	-8.682
D395	16	Forest	1	0	0	1	122.359	-8.67681	16	Forest	122.347	-8.682
D395	16	Forest	1	0	0	1	122.359	-8.67676	16	Forest	122.347	-8.682
D395	16	Forest	1	0	0	1	122.359	-8.6769	16	Forest	122.347	-8.682
D395	16	Forest	1	0	0	1	122.359	-8.677	16	Forest	122.347	-8.682
D395	16	Forest	1	0	0	1	122.359	-8.67677	16	Forest	122.347	-8.682
D395	16	Forest	1	0	0	1	122.359	-8.67689	16	Forest	122.347	-8.682
D395	16	Forest	1	0	0	1	122.36	-8.67684	16	Forest	122.347	-8.682
D395	16	Forest	1	0	0	1	122.36	-8.67693	16	Forest	122.347	-8.682
D395	16	Forest	1	0	0	1	122.359	-8.67684	16	Forest	122.347	-8.682
D395	16	Forest	1	0	0	1	122.359	-8.67685	16	Forest	122.347	-8.682
D395	16	Forest	1	0	0	1	122.359	-8.67683	16	Forest	122.347	-8.682
D395	16	Forest	1	0	0	1	122.359	-8.67688	16	Forest	122.347	-8.682
D395	33	Forest	1	0	0	1	122.36	-8.67678	16	Forest	122.347	-8.682
D395	33	Forest	1	0	0	1	122.36	-8.6768	16	Forest	122.347	-8.682
D395	33	Forest	1	0	0	1	122.359	-8.67685	16	Forest	122.347	-8.682
D395	33	Forest	1	0	0	1	122.359	-8.67693	16	Forest	122.347	-8.682
D395	33	Forest	1	0	0	1	122.36	-8.67675	16	Forest	122.347	-8.682
D395	33	Forest	1	0	0	1	122.36	-8.67687	16	Forest	122.347	-8.682
D395	33	Forest	1	0	0	1	122.36	-8.67688	16	Forest	122.347	-8.682
D395	33	Forest	1	0	0	1	122.36	-8.67679	16	Forest	122.347	-8.682
D395	33	Forest	1	0	0	1	122.359	-8.67692	16	Forest	122.347	-8.682
D395	33	Forest	1	0	0	1	122.359	-8.67691	16	Forest	122.347	-8.682
D395	33	Forest	1	0	0	1	122.359	-8.67687	16	Forest	122.347	-8.682
D395	33	Forest	1	0	0	1	122.359	-8.67686	16	Forest	122.347	-8.682
D395	33	Forest	1	0	0	1	122.36	-8.67683	16	Forest	122.347	-8.682
D395	33	Forest	1	0	0	1	122.359	-8.67675	16	Forest	122.347	-8.682
D395	33	Forest	1	0	0	1	122.36	-8.67692	16	Forest	122.347	-8.682
D395	35	Forest	1	0	0	1	122.359	-8.67675	16	Forest	122.347	-8.682
D395	35	Forest	1	0	0	1	122.359	-8.67678	16	Forest	122.347	-8.682
D395	36	Forest	1	0	0	1	122.359	-8.67679	16	Forest	122.347	-8.682
D395	36	Forest	1	0	0	1	122.359	-8.67687	16	Forest	122.347	-8.682
D395	36	Forest	1	0	0	1	122.359	-8.67679	16	Forest	122.347	-8.682
D395	36	Forest	1	0	0	1	122.36	-8.67682	16	Forest	122.347	-8.682
D395	36	Forest	1	0	0	1	122.36	-8.67684	16	Forest	122.347	-8.682
D395	36	Forest	1	0	0	1	122.359	-8.67684	16	Forest	122.347	-8.682
D395	37	Forest	1	0	0	1	122.359	-8.67685	16	Forest	122.347	-8.682
D395	37	Forest	1	0	0	1	122.36	-8.67698	16	Forest	122.347	-8.682
D395	37	Forest	1	0	0	1	122.359	-8.67675	16	Forest	122.347	-8.682
D395	37	Forest	1	0	0	1	122.36	-8.67678	16	Forest	122.347	-8.682
D395	38	Forest	1	0	0	1	122.36	-8.67685	16	Forest	122.347	-8.682
D395	39	Forest	1	0	0	1	122.36	-8.67676	16	Forest	122.347	-8.682
D395	39	Forest	1	0	0	1	122.36	-8.67678	16	Forest	122.347	-8.682
D395	40	Forest	1	0	0	1	122.359	-8.67683	16	Forest	122.347	-8.682
D395	40	Forest	1	0	0	1	122.359	-8.6768	16	Forest	122.347	-8.682
D395	40	Forest	1	0	0	1	122.359	-8.67685	16	Forest	122.347	-8.682
D395	40	Forest	1	0	0	1	122.359	-8.67697	16	Forest	122.347	-8.682
D395	40	Forest	1	0	0	1	122.359	-8.67681	16	Forest	122.347	-8.682
D395	40	Forest	1	0	0	1	122.359	-8.67679	16	Forest	122.347	-8.682
D395	40	Forest	1	0	0	1	122.359	-8.67678	16	Forest	122.347	-8.682
D395	40	Forest	1	0	0	1	122.359	-8.67678	16	Forest	122.347	-8.682
D395	40	Forest	1	0	0	1	122.36	-8.67698	16	Forest	122.347	-8.682
D395	40	Forest	1	0	0	1	122.359	-8.67701	16	Forest	122.347	-8.682
D395	40	Forest	1	0	0	1	122.359	-8.67687	16	Forest	122.347	-8.682
D395	40	Forest	1	0	0	1	122.359	-8.67682	16	Forest	122.347	-8.682
D395	40	Forest	1	0	0	1	122.36	-8.67676	16	Forest	122.347	-8.682
D395	40	Forest	1	0	0	1	122.359	-8.67691	16	Forest	122.347	-8.682
D395	40	Forest	1	0	0	1	122.359	-8.67684	16	Forest	122.347	-8.682
D395	40	Forest	1	0	0	1	122.359	-8.67684	16	Forest	122.347	-8.682
D395	41	Forest	1	0	0	1	122.359	-8.67695	16	Forest	122.347	-8.682
D395	41	Forest	1	0	0	1	122.36	-8.67694	16	Forest	122.347	-8.682
D395	41	Forest	1	0	0	1	122.36	-8.67684	16	Forest	122.347	-8.682
D395	41	Forest	1	0	0	1	122.36	-8.67676	16	Forest	122.347	-8.682
D395	56	Forest	1	0	0	1	122.36	-8.67684	16	Forest	122.347	-8.682
D395	56	Forest	1	0	0	1	122.359	-8.67681	16	Forest	122.347	-8.682
D395	56	Forest	1	0	0	1	122.36	-8.67687	16	Forest	122.347	-8.682
D395	56	Forest	1	0	0	1	122.359	-8.67686	16	Forest	122.347	-8.682
D395	56	Forest	1	0	0	1	122.359	-8.67677	16	Forest	122.347	-8.682
D395	57	Forest	1	0	0	1	122.359	-8.67679	16	Forest	122.347	-8.682
D395	57	Forest	1	0	0	1	122.359	-8.6768	16	Forest	122.347	-8.682
D395	57	Forest	1	0	0	1	122.36	-8.67685	16	Forest	122.347	-8.682
D395	57	Forest	1	0	0	1	122.36	-8.67687	16	Forest	122.347	-8.682
D395	57	Forest	1	0	0	1	122.359	-8.67679	16	Forest	122.347	-8.682
D395	57	Forest	1	0	0	1	122.359	-8.67678	16	Forest	122.347	-8.682
D395	57	Forest	1	0	0	1	122.36	-8.67682	16	Forest	122.347	-8.682
D395	57	Forest	1	0	0	1	122.359	-8.67683	16	Forest	122.347	-8.682
D395	57	Forest	1	0	0	1	122.359	-8.6768	16	Forest	122.347	-8.682
D395	57	Forest	1	0	0	1	122.359	-8.67679	16	Forest	122.347	-8.682
D395	57	Forest	1	0	0	1	122.359	-8.67681	16	Forest	122.347	-8.682
D395	57	Forest	1	0	0	1	122.36	-8.67676	16	Forest	122.347	-8.682
D395	57	Forest	1	0	0	1	122.359	-8.6768	16	Forest	122.347	-8.682
D395	57	Forest	1	0	0	1	122.359	-8.6768	16	Forest	122.347	-8.682
D395	57	Forest	1	0	0	1	122.359	-8.67675	16	Forest	122.347	-8.682
D395	57	Forest	1	0	0	1	122.359	-8.67679	16	Forest	122.347	-8.682
D395	57	Forest	1	0	0	1	122.359	-8.67681	16	Forest	122.347	-8.682
D395	57	Forest	1	0	0	1	122.359	-8.67681	16	Forest	122.347	-8.682
D395	57	Forest	1	0	0	1	122.359	-8.67683	16	Forest	122.347	-8.682
D395	57	Forest	1	0	0	1	122.359	-8.67676	16	Forest	122.347	-8.682
D395	57	Forest	1	0	0	1	122.359	-8.67679	16	Forest	122.347	-8.682
D395	57	Forest	1	0	0	1	122.359	-8.67687	16	Forest	122.347	-8.682
D395	58	Forest	1	0	0	1	122.36	-8.67684	16	Forest	122.347	-8.682
D395	58	Forest	1	0	0	1	122.359	-8.67684	16	Forest	122.347	-8.682
D395	58	Forest	1	0	0	1	122.359	-8.67694	16	Forest	122.347	-8.682
D395	58	Forest	1	0	0	1	122.36	-8.67675	16	Forest	122.347	-8.682
D395	58	Forest	1	0	0	1	122.359	-8.67679	16	Forest	122.347	-8.682
D395	59	Forest	1	0	0	1	122.359	-8.67685	16	Forest	122.347	-8.682
D395	62	Forest	1	0	0	1	122.359	-8.67681	16	Forest	122.347	-8.682
D395	62	Forest	1	0	0	1	122.36	-8.67695	16	Forest	122.347	-8.682
D395	62	Forest	1	0	0	1	122.36	-8.6769	16	Forest	122.347	-8.682
D395	62	Forest	1	0	0	1	122.359	-8.67699	16	Forest	122.347	-8.682
D395	39	Forest	1	0	0	1	122.36	-8.67679	23	Forest	122.347	-8.682
D395	40	Forest	1	0	0	1	122.36	-8.67691	23	Forest	122.347	-8.682
D395	57	Forest	1	0	0	1	122.36	-8.67676	23	Forest	122.347	-8.682
D395	39	Forest	1	0	0	1	122.36	-8.67677	30	Forest	122.347	-8.682
D395	60	Forest	1	0	0	1	122.36	-8.67698	30	Forest	122.347	-8.682
D236	35	Forest	1	0	0	1	122.345	-8.6771	20	Forest	122.346	-8.6775
D394	16	Forest	1	0	0	1	122.345	-8.67678	20	Forest	122.342	-8.6815
D394	40	Forest	1	0	0	1	122.345	-8.67717	20	Forest	122.342	-8.6815
D236	17	Buildings	0	1	0	1	122.346	-8.67772	17	Buildings	122.346	-8.6775
D236	17	Buildings	0	1	0	1	122.346	-8.67767	17	Buildings	122.346	-8.6775
D236	19	Buildings	0	1	0	1	122.346	-8.67773	17	Buildings	122.346	-8.6775
D236	21	Buildings	0	1	0	1	122.346	-8.67775	17	Buildings	122.346	-8.6775
D236	21	Buildings	0	1	0	1	122.346	-8.67775	17	Buildings	122.346	-8.6775
D236	21	Buildings	0	1	0	1	122.346	-8.67773	17	Buildings	122.346	-8.6775
D236	22	Buildings	0	1	0	1	122.346	-8.67776	17	Buildings	122.346	-8.6775
D236	22	Buildings	0	1	0	1	122.346	-8.67774	17	Buildings	122.346	-8.6775
D236	22	Buildings	0	1	0	1	122.346	-8.67767	17	Buildings	122.346	-8.6775
D236	22	Buildings	0	1	0	1	122.346	-8.67766	17	Buildings	122.346	-8.6775
D236	23	Buildings	0	1	0	1	122.346	-8.67776	17	Buildings	122.346	-8.6775
D236	24	Buildings	0	1	0	1	122.346	-8.67768	17	Buildings	122.346	-8.6775
D236	33	Buildings	0	1	0	1	122.346	-8.67768	17	Buildings	122.346	-8.6775
D236	37	Buildings	0	1	0	1	122.346	-8.67772	17	Buildings	122.346	-8.6775
D236	38	Buildings	0	1	0	1	122.346	-8.67774	17	Buildings	122.346	-8.6775
D236	38	Buildings	0	1	0	1	122.346	-8.67765	17	Buildings	122.346	-8.6775
D236	38	Buildings	0	1	0	1	122.346	-8.67769	17	Buildings	122.346	-8.6775
D236	40	Buildings	0	1	0	1	122.346	-8.67767	17	Buildings	122.346	-8.6775
D236	41	Buildings	0	1	0	1	122.346	-8.67775	17	Buildings	122.346	-8.6775
D236	41	Buildings	0	1	0	1	122.346	-8.67775	17	Buildings	122.346	-8.6775
D236	41	Buildings	0	1	0	1	122.346	-8.67773	17	Buildings	122.346	-8.6775
D236	41	Buildings	0	1	0	1	122.346	-8.67766	17	Buildings	122.346	-8.6775
D236	42	Buildings	0	1	0	1	122.346	-8.6777	17	Buildings	122.346	-8.6775
D236	42	Buildings	0	1	0	1	122.346	-8.67775	17	Buildings	122.346	-8.6775
D236	43	Buildings	0	1	0	1	122.346	-8.67775	17	Buildings	122.346	-8.6775
D236	65	Buildings	0	1	0	1	122.346	-8.67773	17	Buildings	122.346	-8.6775
D236	65	Buildings	0	1	0	1	122.346	-8.67768	17	Buildings	122.346	-8.6775
D110	50	Forest	1	0	0	1	122.346	-8.67728	17	Forest	122.347	-8.68033
D236	17	Forest	1	0	0	1	122.346	-8.67751	17	Forest	122.346	-8.6775
D236	19	Forest	1	0	0	1	122.346	-8.67781	17	Forest	122.346	-8.6775
D236	19	Forest	1	0	0	1	122.346	-8.6778	17	Forest	122.346	-8.6775
D236	19	Forest	1	0	0	1	122.347	-8.67773	17	Forest	122.346	-8.6775
D236	19	Forest	1	0	0	1	122.346	-8.67758	17	Forest	122.346	-8.6775
D236	20	Forest	1	0	0	1	122.346	-8.67768	17	Forest	122.346	-8.6775
D236	21	Forest	1	0	0	1	122.347	-8.67775	17	Forest	122.346	-8.6775
D236	21	Forest	1	0	0	1	122.346	-8.67779	17	Forest	122.346	-8.6775
D236	21	Forest	1	0	0	1	122.346	-8.67754	17	Forest	122.346	-8.6775
D236	21	Forest	1	0	0	1	122.346	-8.6778	17	Forest	122.346	-8.6775
D236	21	Forest	1	0	0	1	122.346	-8.67751	17	Forest	122.346	-8.6775
D236	21	Forest	1	0	0	1	122.346	-8.67764	17	Forest	122.346	-8.6775
D236	21	Forest	1	0	0	1	122.346	-8.6778	17	Forest	122.346	-8.6775
D236	21	Forest	1	0	0	1	122.346	-8.67757	17	Forest	122.346	-8.6775
D236	21	Forest	1	0	0	1	122.347	-8.67771	17	Forest	122.346	-8.6775
D236	22	Forest	1	0	0	1	122.346	-8.67753	17	Forest	122.346	-8.6775
D236	22	Forest	1	0	0	1	122.346	-8.67755	17	Forest	122.346	-8.6775
D236	22	Forest	1	0	0	1	122.346	-8.67743	17	Forest	122.346	-8.6775
D236	23	Forest	1	0	0	1	122.346	-8.67777	17	Forest	122.346	-8.6775
D236	23	Forest	1	0	0	1	122.346	-8.67762	17	Forest	122.346	-8.6775
D236	24	Forest	1	0	0	1	122.346	-8.67764	17	Forest	122.346	-8.6775
D236	24	Forest	1	0	0	1	122.347	-8.67758	17	Forest	122.346	-8.6775
D236	24	Forest	1	0	0	1	122.346	-8.67732	17	Forest	122.346	-8.6775
D236	27	Forest	1	0	0	1	122.346	-8.67756	17	Forest	122.346	-8.6775
D236	27	Forest	1	0	0	1	122.346	-8.67782	17	Forest	122.346	-8.6775
D236	27	Forest	1	0	0	1	122.347	-8.67772	17	Forest	122.346	-8.6775
D236	27	Forest	1	0	0	1	122.346	-8.67778	17	Forest	122.346	-8.6775
D236	27	Forest	1	0	0	1	122.347	-8.6778	17	Forest	122.346	-8.6775
D236	27	Forest	1	0	0	1	122.347	-8.67774	17	Forest	122.346	-8.6775
D236	27	Forest	1	0	0	1	122.347	-8.67776	17	Forest	122.346	-8.6775
D236	27	Forest	1	0	0	1	122.347	-8.6777	17	Forest	122.346	-8.6775
D236	27	Forest	1	0	0	1	122.347	-8.67781	17	Forest	122.346	-8.6775
D236	27	Forest	1	0	0	1	122.347	-8.67772	17	Forest	122.346	-8.6775
D236	27	Forest	1	0	0	1	122.346	-8.6777	17	Forest	122.346	-8.6775
D236	27	Forest	1	0	0	1	122.346	-8.6776	17	Forest	122.346	-8.6775
D236	28	Forest	1	0	0	1	122.346	-8.6778	17	Forest	122.346	-8.6775
D236	28	Forest	1	0	0	1	122.346	-8.67778	17	Forest	122.346	-8.6775
D236	28	Forest	1	0	0	1	122.346	-8.67755	17	Forest	122.346	-8.6775
D236	33	Forest	1	0	0	1	122.346	-8.67783	17	Forest	122.346	-8.6775
D236	33	Forest	1	0	0	1	122.346	-8.67781	17	Forest	122.346	-8.6775
D236	33	Forest	1	0	0	1	122.346	-8.67754	17	Forest	122.346	-8.6775
D236	34	Forest	1	0	0	1	122.346	-8.67766	17	Forest	122.346	-8.6775
D236	34	Forest	1	0	0	1	122.346	-8.67763	17	Forest	122.346	-8.6775
D236	34	Forest	1	0	0	1	122.346	-8.67778	17	Forest	122.346	-8.6775
D236	34	Forest	1	0	0	1	122.346	-8.67771	17	Forest	122.346	-8.6775
D236	35	Forest	1	0	0	1	122.346	-8.6778	17	Forest	122.346	-8.6775
D236	36	Forest	1	0	0	1	122.346	-8.67776	17	Forest	122.346	-8.6775
D236	36	Forest	1	0	0	1	122.346	-8.67777	17	Forest	122.346	-8.6775
D236	37	Forest	1	0	0	1	122.346	-8.67754	17	Forest	122.346	-8.6775
D236	37	Forest	1	0	0	1	122.346	-8.67765	17	Forest	122.346	-8.6775
D236	38	Forest	1	0	0	1	122.346	-8.67749	17	Forest	122.346	-8.6775
D236	38	Forest	1	0	0	1	122.346	-8.67756	17	Forest	122.346	-8.6775
D236	38	Forest	1	0	0	1	122.346	-8.67751	17	Forest	122.346	-8.6775
D236	38	Forest	1	0	0	1	122.346	-8.67761	17	Forest	122.346	-8.6775
D236	38	Forest	1	0	0	1	122.346	-8.67781	17	Forest	122.346	-8.6775
D236	38	Forest	1	0	0	1	122.346	-8.67779	17	Forest	122.346	-8.6775
D236	39	Forest	1	0	0	1	122.346	-8.67757	17	Forest	122.346	-8.6775
D236	39	Forest	1	0	0	1	122.346	-8.67766	17	Forest	122.346	-8.6775
D236	39	Forest	1	0	0	1	122.347	-8.67757	17	Forest	122.346	-8.6775
D236	39	Forest	1	0	0	1	122.346	-8.67771	17	Forest	122.346	-8.6775
D236	39	Forest	1	0	0	1	122.346	-8.67776	17	Forest	122.346	-8.6775
D236	39	Forest	1	0	0	1	122.346	-8.67782	17	Forest	122.346	-8.6775
D236	39	Forest	1	0	0	1	122.346	-8.67781	17	Forest	122.346	-8.6775
D236	39	Forest	1	0	0	1	122.347	-8.67766	17	Forest	122.346	-8.6775
D236	39	Forest	1	0	0	1	122.347	-8.67765	17	Forest	122.346	-8.6775
D236	40	Forest	1	0	0	1	122.346	-8.67778	17	Forest	122.346	-8.6775
D236	40	Forest	1	0	0	1	122.346	-8.67751	17	Forest	122.346	-8.6775
D236	40	Forest	1	0	0	1	122.347	-8.67771	17	Forest	122.346	-8.6775
D236	40	Forest	1	0	0	1	122.346	-8.67781	17	Forest	122.346	-8.6775
D236	40	Forest	1	0	0	1	122.347	-8.67767	17	Forest	122.346	-8.6775
D236	40	Forest	1	0	0	1	122.346	-8.67768	17	Forest	122.346	-8.6775
D236	40	Forest	1	0	0	1	122.346	-8.6775	17	Forest	122.346	-8.6775
D236	41	Forest	1	0	0	1	122.346	-8.67752	17	Forest	122.346	-8.6775
D236	41	Forest	1	0	0	1	122.347	-8.67777	17	Forest	122.346	-8.6775
D236	41	Forest	1	0	0	1	122.347	-8.67762	17	Forest	122.346	-8.6775
D236	41	Forest	1	0	0	1	122.346	-8.67749	17	Forest	122.346	-8.6775
D236	41	Forest	1	0	0	1	122.346	-8.67765	17	Forest	122.346	-8.6775
D236	41	Forest	1	0	0	1	122.346	-8.67755	17	Forest	122.346	-8.6775
D236	41	Forest	1	0	0	1	122.346	-8.67763	17	Forest	122.346	-8.6775
D236	41	Forest	1	0	0	1	122.346	-8.67748	17	Forest	122.346	-8.6775
D236	41	Forest	1	0	0	1	122.346	-8.67772	17	Forest	122.346	-8.6775
D236	41	Forest	1	0	0	1	122.346	-8.67736	17	Forest	122.346	-8.6775
D236	41	Forest	1	0	0	1	122.346	-8.67768	17	Forest	122.346	-8.6775
D236	41	Forest	1	0	0	1	122.346	-8.67757	17	Forest	122.346	-8.6775
D236	41	Forest	1	0	0	1	122.346	-8.67778	17	Forest	122.346	-8.6775
D236	41	Forest	1	0	0	1	122.346	-8.67782	17	Forest	122.346	-8.6775
D236	41	Forest	1	0	0	1	122.346	-8.67756	17	Forest	122.346	-8.6775
D236	41	Forest	1	0	0	1	122.346	-8.67782	17	Forest	122.346	-8.6775
D236	41	Forest	1	0	0	1	122.346	-8.67771	17	Forest	122.346	-8.6775
D236	41	Forest	1	0	0	1	122.346	-8.67782	17	Forest	122.346	-8.6775
D236	42	Forest	1	0	0	1	122.346	-8.67754	17	Forest	122.346	-8.6775
D236	42	Forest	1	0	0	1	122.346	-8.67752	17	Forest	122.346	-8.6775
D236	43	Forest	1	0	0	1	122.346	-8.6778	17	Forest	122.346	-8.6775
D236	43	Forest	1	0	0	1	122.346	-8.67782	17	Forest	122.346	-8.6775
D236	43	Forest	1	0	0	1	122.346	-8.67776	17	Forest	122.346	-8.6775
D236	44	Forest	1	0	0	1	122.347	-8.67781	17	Forest	122.346	-8.6775
D236	44	Forest	1	0	0	1	122.347	-8.67782	17	Forest	122.346	-8.6775
D236	65	Forest	1	0	0	1	122.346	-8.6778	17	Forest	122.346	-8.6775
D236	65	Forest	1	0	0	1	122.346	-8.67744	17	Forest	122.346	-8.6775
D236	65	Forest	1	0	0	1	122.346	-8.67778	17	Forest	122.346	-8.6775
D236	65	Forest	1	0	0	1	122.346	-8.67776	17	Forest	122.346	-8.6775
D236	65	Forest	1	0	0	1	122.346	-8.67766	17	Forest	122.346	-8.6775
D236	65	Forest	1	0	0	1	122.346	-8.67783	17	Forest	122.346	-8.6775
D236	65	Forest	1	0	0	1	122.346	-8.67779	17	Forest	122.346	-8.6775
D236	21	Forest	1	0	0	1	122.346	-8.67724	18	Forest	122.346	-8.6775
D236	35	Forest	1	0	0	1	122.346	-8.67723	18	Forest	122.346	-8.6775
D236	36	Forest	1	0	0	1	122.346	-8.67713	18	Forest	122.346	-8.6775
D236	40	Forest	1	0	0	1	122.346	-8.6772	18	Forest	122.346	-8.6775
D236	65	Forest	1	0	0	1	122.346	-8.67726	18	Forest	122.346	-8.6775
D236	38	Forest	1	0	0	1	122.347	-8.67701	19	Forest	122.346	-8.6775
D336	58	Forest	1	0	0	1	122.347	-8.67726	18	Forest	122.346	-8.68183
D170	63	Forest	1	0	0	1	122.348	-8.67748	16	Forest	122.346	-8.67933
D178	89	Forest	1	0	0	1	122.348	-8.67705	16	Forest	122.347	-8.679
D101	86	Forest	1	0	0	1	122.351	-8.67721	28	Forest	122.352	-8.67833
D395	9	Forest	1	0	0	1	122.353	-8.67707	10	Forest	122.347	-8.682
D395	16	Forest	1	0	0	1	122.357	-8.67708	25	Forest	122.347	-8.682
D395	16	Forest	1	0	0	1	122.359	-8.67712	26	Forest	122.347	-8.682
D395	16	Forest	1	0	0	1	122.359	-8.67702	26	Forest	122.347	-8.682
D395	57	Forest	1	0	0	1	122.359	-8.67705	26	Forest	122.347	-8.682
D395	57	Forest	1	0	0	1	122.359	-8.67712	26	Forest	122.347	-8.682
D395	10	Forest	1	0	0	1	122.359	-8.67721	25	Forest	122.347	-8.682
D395	15	Forest	1	0	0	1	122.359	-8.67718	25	Forest	122.347	-8.682
D395	15	Forest	1	0	0	1	122.359	-8.67706	25	Forest	122.347	-8.682
D395	33	Forest	1	0	0	1	122.359	-8.67705	25	Forest	122.347	-8.682
D395	33	Forest	1	0	0	1	122.359	-8.67729	25	Forest	122.347	-8.682
D395	33	Forest	1	0	0	1	122.359	-8.67716	25	Forest	122.347	-8.682
D395	40	Forest	1	0	0	1	122.359	-8.67725	25	Forest	122.347	-8.682
D395	57	Forest	1	0	0	1	122.359	-8.67708	25	Forest	122.347	-8.682
D395	57	Forest	1	0	0	1	122.359	-8.6771	25	Forest	122.347	-8.682
D395	58	Forest	1	0	0	1	122.359	-8.67702	25	Forest	122.347	-8.682
D395	58	Forest	1	0	0	1	122.359	-8.67703	25	Forest	122.347	-8.682
D395	60	Forest	1	0	0	1	122.359	-8.67716	25	Forest	122.347	-8.682
D395	12	Forest	1	0	0	1	122.36	-8.67726	26	Forest	122.347	-8.682
D395	14	Forest	1	0	0	1	122.36	-8.67712	26	Forest	122.347	-8.682
D395	14	Forest	1	0	0	1	122.36	-8.67707	26	Forest	122.347	-8.682
D395	14	Forest	1	0	0	1	122.359	-8.67719	26	Forest	122.347	-8.682
D395	15	Forest	1	0	0	1	122.359	-8.67704	26	Forest	122.347	-8.682
D395	15	Forest	1	0	0	1	122.36	-8.67703	26	Forest	122.347	-8.682
D395	16	Forest	1	0	0	1	122.36	-8.67721	26	Forest	122.347	-8.682
D395	16	Forest	1	0	0	1	122.359	-8.67714	26	Forest	122.347	-8.682
D395	16	Forest	1	0	0	1	122.359	-8.67707	26	Forest	122.347	-8.682
D395	16	Forest	1	0	0	1	122.36	-8.67713	26	Forest	122.347	-8.682
D395	33	Forest	1	0	0	1	122.359	-8.67705	26	Forest	122.347	-8.682
D395	33	Forest	1	0	0	1	122.36	-8.67721	26	Forest	122.347	-8.682
D395	35	Forest	1	0	0	1	122.36	-8.6771	26	Forest	122.347	-8.682
D395	41	Forest	1	0	0	1	122.359	-8.67708	26	Forest	122.347	-8.682
D395	41	Forest	1	0	0	1	122.359	-8.67708	26	Forest	122.347	-8.682
D395	58	Forest	1	0	0	1	122.359	-8.67705	26	Forest	122.347	-8.682
D395	59	Forest	1	0	0	1	122.359	-8.6771	26	Forest	122.347	-8.682
D395	63	Forest	1	0	0	1	122.359	-8.67717	26	Forest	122.347	-8.682
D395	33	Forest	1	0	0	1	122.36	-8.67707	25	Forest	122.347	-8.682
D395	34	Forest	1	0	0	1	122.36	-8.67725	25	Forest	122.347	-8.682
D395	40	Forest	1	0	0	1	122.36	-8.67708	25	Forest	122.347	-8.682
D395	62	Forest	1	0	0	1	122.36	-8.67704	25	Forest	122.347	-8.682
D395	33	Forest	1	0	0	1	122.36	-8.67725	27	Forest	122.347	-8.682
D395	57	Forest	1	0	0	1	122.36	-8.67704	27	Forest	122.347	-8.682
D395	61	Forest	1	0	0	1	122.36	-8.67725	29	Forest	122.347	-8.682
D395	61	Forest	1	0	0	1	122.361	-8.67729	28	Forest	122.347	-8.682
D236	38	Forest	1	0	0	1	122.346	-8.6773	14	Forest	122.346	-8.6775
D394	16	Forest	1	0	0	1	122.346	-8.67739	14	Forest	122.342	-8.6815
D236	33	Forest	1	0	0	1	122.347	-8.67747	18	Forest	122.346	-8.6775
D236	34	Forest	1	0	0	1	122.347	-8.67734	18	Forest	122.346	-8.6775
D236	43	Forest	1	0	0	1	122.347	-8.67747	18	Forest	122.346	-8.6775
D170	63	Forest	1	0	0	1	122.347	-8.67803	20	Forest	122.346	-8.67933
D178	76	Forest	1	0	0	1	122.348	-8.67808	20	Forest	122.347	-8.679
D178	86	Forest	1	0	0	1	122.348	-8.6781	20	Forest	122.347	-8.679
D236	21	Forest	1	0	0	1	122.347	-8.67757	20	Forest	122.346	-8.6775
D236	21	Forest	1	0	0	1	122.348	-8.67807	20	Forest	122.346	-8.6775
D236	21	Forest	1	0	0	1	122.347	-8.67795	20	Forest	122.346	-8.6775
D236	21	Forest	1	0	0	1	122.347	-8.67789	20	Forest	122.346	-8.6775
D236	21	Forest	1	0	0	1	122.347	-8.67789	20	Forest	122.346	-8.6775
D236	21	Forest	1	0	0	1	122.347	-8.67792	20	Forest	122.346	-8.6775
D236	21	Forest	1	0	0	1	122.347	-8.67791	20	Forest	122.346	-8.6775
D236	21	Forest	1	0	0	1	122.347	-8.67806	20	Forest	122.346	-8.6775
D236	21	Forest	1	0	0	1	122.347	-8.67782	20	Forest	122.346	-8.6775
D236	21	Forest	1	0	0	1	122.347	-8.67797	20	Forest	122.346	-8.6775
D236	27	Forest	1	0	0	1	122.347	-8.67754	20	Forest	122.346	-8.6775
D236	40	Forest	1	0	0	1	122.347	-8.67805	20	Forest	122.346	-8.6775
D236	41	Forest	1	0	0	1	122.347	-8.67774	20	Forest	122.346	-8.6775
D336	58	Forest	1	0	0	1	122.347	-8.67804	20	Forest	122.346	-8.68183
D178	76	Forest	1	0	0	1	122.348	-8.67752	18	Forest	122.347	-8.679
D178	80	Forest	1	0	0	1	122.348	-8.67746	18	Forest	122.347	-8.679
D178	80	Forest	1	0	0	1	122.348	-8.67737	17	Forest	122.347	-8.679
D178	80	Forest	1	0	0	1	122.348	-8.67749	17	Forest	122.347	-8.679
D178	80	Forest	1	0	0	1	122.348	-8.67741	17	Forest	122.347	-8.679
D325	36	Forest	1	0	0	1	122.349	-8.67731	17	Forest	122.35	-8.6815
D395	41	Forest	1	0	0	1	122.353	-8.67733	8	Forest	122.347	-8.682
D101	84	Forest	1	0	0	1	122.353	-8.67729	11	Forest	122.352	-8.67833
D395	41	Forest	1	0	0	1	122.353	-8.6773	11	Forest	122.347	-8.682
D395	33	Forest	1	0	0	1	122.359	-8.67739	38	Forest	122.347	-8.682
D395	57	Forest	1	0	0	1	122.359	-8.67743	38	Forest	122.347	-8.682
D395	38	Forest	1	0	0	1	122.359	-8.67756	34	Forest	122.347	-8.682
D395	58	Forest	1	0	0	1	122.359	-8.67741	34	Forest	122.347	-8.682
D395	36	Forest	1	0	0	1	122.359	-8.67757	33	Forest	122.347	-8.682
D395	36	Forest	1	0	0	1	122.359	-8.67753	33	Forest	122.347	-8.682
D395	40	Forest	1	0	0	1	122.359	-8.67732	33	Forest	122.347	-8.682
D395	58	Forest	1	0	0	1	122.359	-8.67743	33	Forest	122.347	-8.682
D395	59	Forest	1	0	0	1	122.359	-8.67739	33	Forest	122.347	-8.682
D395	60	Forest	1	0	0	1	122.359	-8.67737	33	Forest	122.347	-8.682
D395	13	Forest	1	0	0	1	122.359	-8.67749	34	Forest	122.347	-8.682
D395	59	Forest	1	0	0	1	122.36	-8.67741	34	Forest	122.347	-8.682
D395	63	Forest	1	0	0	1	122.359	-8.67747	34	Forest	122.347	-8.682
D395	10	Forest	1	0	0	1	122.36	-8.67743	36	Forest	122.347	-8.682
D395	10	Forest	1	0	0	1	122.36	-8.67755	36	Forest	122.347	-8.682
D395	10	Forest	1	0	0	1	122.36	-8.67756	36	Forest	122.347	-8.682
D395	10	Forest	1	0	0	1	122.36	-8.67753	36	Forest	122.347	-8.682
D395	11	Forest	1	0	0	1	122.36	-8.67743	36	Forest	122.347	-8.682
D395	11	Forest	1	0	0	1	122.36	-8.67741	36	Forest	122.347	-8.682
D395	11	Forest	1	0	0	1	122.36	-8.67754	36	Forest	122.347	-8.682
D395	11	Forest	1	0	0	1	122.36	-8.67746	36	Forest	122.347	-8.682
D395	12	Forest	1	0	0	1	122.36	-8.67752	36	Forest	122.347	-8.682
D395	13	Forest	1	0	0	1	122.36	-8.6774	36	Forest	122.347	-8.682
D395	34	Forest	1	0	0	1	122.36	-8.67754	36	Forest	122.347	-8.682
D395	35	Forest	1	0	0	1	122.36	-8.67745	36	Forest	122.347	-8.682
D395	36	Forest	1	0	0	1	122.36	-8.67757	36	Forest	122.347	-8.682
D395	36	Forest	1	0	0	1	122.36	-8.67756	36	Forest	122.347	-8.682
D395	59	Forest	1	0	0	1	122.36	-8.67752	36	Forest	122.347	-8.682
D395	59	Forest	1	0	0	1	122.36	-8.67751	36	Forest	122.347	-8.682
D395	61	Forest	1	0	0	1	122.36	-8.67739	36	Forest	122.347	-8.682
D395	62	Forest	1	0	0	1	122.36	-8.67739	36	Forest	122.347	-8.682
D395	63	Forest	1	0	0	1	122.36	-8.67738	36	Forest	122.347	-8.682
D395	12	Forest	1	0	0	1	122.36	-8.67746	34	Forest	122.347	-8.682
D395	13	Forest	1	0	0	1	122.36	-8.6774	34	Forest	122.347	-8.682
D395	13	Forest	1	0	0	1	122.36	-8.67746	34	Forest	122.347	-8.682
D395	13	Forest	1	0	0	1	122.36	-8.67752	34	Forest	122.347	-8.682
D395	13	Forest	1	0	0	1	122.36	-8.67751	34	Forest	122.347	-8.682
D395	13	Forest	1	0	0	1	122.36	-8.67751	34	Forest	122.347	-8.682
D395	13	Forest	1	0	0	1	122.36	-8.67751	34	Forest	122.347	-8.682
D395	37	Forest	1	0	0	1	122.36	-8.67739	34	Forest	122.347	-8.682
D395	13	Forest	1	0	0	1	122.36	-8.6775	28	Forest	122.347	-8.682
D395	40	Forest	1	0	0	1	122.36	-8.67737	28	Forest	122.347	-8.682
D395	61	Forest	1	0	0	1	122.36	-8.67754	28	Forest	122.347	-8.682
D395	16	Forest	1	0	0	1	122.361	-8.6775	31	Forest	122.347	-8.682
D236	39	Forest	1	0	0	1	122.345	-8.67758	22	Forest	122.346	-8.6775
D051	36	Forest	1	0	0	1	122.346	-8.67782	12	Forest	122.346	-8.67817
D236	37	Forest	1	0	0	1	122.346	-8.6778	12	Forest	122.346	-8.6775
D236	37	Forest	1	0	0	1	122.346	-8.67771	16	Forest	122.346	-8.6775
D236	37	Forest	1	0	0	1	122.346	-8.67757	16	Forest	122.346	-8.6775
D236	19	Forest	1	0	0	1	122.346	-8.67772	19	Forest	122.346	-8.6775
D236	19	Forest	1	0	0	1	122.346	-8.67759	19	Forest	122.346	-8.6775
D236	21	Forest	1	0	0	1	122.346	-8.67776	19	Forest	122.346	-8.6775
D236	21	Forest	1	0	0	1	122.346	-8.67777	19	Forest	122.346	-8.6775
D236	22	Forest	1	0	0	1	122.346	-8.67758	19	Forest	122.346	-8.6775
D236	22	Forest	1	0	0	1	122.346	-8.67771	19	Forest	122.346	-8.6775
D236	23	Forest	1	0	0	1	122.346	-8.67756	19	Forest	122.346	-8.6775
D236	24	Forest	1	0	0	1	122.346	-8.67771	19	Forest	122.346	-8.6775
D236	33	Forest	1	0	0	1	122.346	-8.67778	19	Forest	122.346	-8.6775
D236	33	Forest	1	0	0	1	122.346	-8.67783	19	Forest	122.346	-8.6775
D236	36	Forest	1	0	0	1	122.346	-8.67777	19	Forest	122.346	-8.6775
D236	36	Forest	1	0	0	1	122.346	-8.67777	19	Forest	122.346	-8.6775
D236	37	Forest	1	0	0	1	122.346	-8.67777	19	Forest	122.346	-8.6775
D236	37	Forest	1	0	0	1	122.346	-8.67772	19	Forest	122.346	-8.6775
D236	37	Forest	1	0	0	1	122.346	-8.67773	19	Forest	122.346	-8.6775
D236	37	Forest	1	0	0	1	122.346	-8.6778	19	Forest	122.346	-8.6775
D236	37	Forest	1	0	0	1	122.346	-8.67776	19	Forest	122.346	-8.6775
D236	37	Forest	1	0	0	1	122.346	-8.67771	19	Forest	122.346	-8.6775
D236	37	Forest	1	0	0	1	122.346	-8.67777	19	Forest	122.346	-8.6775
D236	38	Forest	1	0	0	1	122.346	-8.67767	19	Forest	122.346	-8.6775
D236	38	Forest	1	0	0	1	122.346	-8.67757	19	Forest	122.346	-8.6775
D236	38	Forest	1	0	0	1	122.346	-8.67776	19	Forest	122.346	-8.6775
D236	38	Forest	1	0	0	1	122.346	-8.67775	19	Forest	122.346	-8.6775
D236	38	Forest	1	0	0	1	122.346	-8.67767	19	Forest	122.346	-8.6775
D236	38	Forest	1	0	0	1	122.346	-8.67774	19	Forest	122.346	-8.6775
D236	38	Forest	1	0	0	1	122.346	-8.67778	19	Forest	122.346	-8.6775
D236	38	Forest	1	0	0	1	122.346	-8.67773	19	Forest	122.346	-8.6775
D236	38	Forest	1	0	0	1	122.346	-8.67767	19	Forest	122.346	-8.6775
D236	40	Forest	1	0	0	1	122.346	-8.6778	19	Forest	122.346	-8.6775
D236	40	Forest	1	0	0	1	122.346	-8.67773	19	Forest	122.346	-8.6775
D236	40	Forest	1	0	0	1	122.346	-8.67776	19	Forest	122.346	-8.6775
D236	40	Forest	1	0	0	1	122.346	-8.6777	19	Forest	122.346	-8.6775
D236	40	Forest	1	0	0	1	122.346	-8.67775	19	Forest	122.346	-8.6775
D236	40	Forest	1	0	0	1	122.346	-8.67779	19	Forest	122.346	-8.6775
D236	40	Forest	1	0	0	1	122.346	-8.67773	19	Forest	122.346	-8.6775
D236	40	Forest	1	0	0	1	122.346	-8.67773	19	Forest	122.346	-8.6775
D236	40	Forest	1	0	0	1	122.346	-8.67776	19	Forest	122.346	-8.6775
D236	40	Forest	1	0	0	1	122.346	-8.67761	19	Forest	122.346	-8.6775
D236	40	Forest	1	0	0	1	122.346	-8.67763	19	Forest	122.346	-8.6775
D236	40	Forest	1	0	0	1	122.346	-8.67779	19	Forest	122.346	-8.6775
D236	40	Forest	1	0	0	1	122.346	-8.67777	19	Forest	122.346	-8.6775
D236	40	Forest	1	0	0	1	122.346	-8.67775	19	Forest	122.346	-8.6775
D236	40	Forest	1	0	0	1	122.346	-8.67773	19	Forest	122.346	-8.6775
D236	41	Forest	1	0	0	1	122.346	-8.67771	19	Forest	122.346	-8.6775
D236	41	Forest	1	0	0	1	122.346	-8.67781	19	Forest	122.346	-8.6775
D236	41	Forest	1	0	0	1	122.346	-8.67763	19	Forest	122.346	-8.6775
D236	42	Forest	1	0	0	1	122.346	-8.67756	19	Forest	122.346	-8.6775
D236	42	Forest	1	0	0	1	122.346	-8.67769	19	Forest	122.346	-8.6775
D236	43	Forest	1	0	0	1	122.346	-8.67774	19	Forest	122.346	-8.6775
D236	64	Forest	1	0	0	1	122.346	-8.6778	19	Forest	122.346	-8.6775
D236	64	Forest	1	0	0	1	122.346	-8.67775	19	Forest	122.346	-8.6775
D236	65	Forest	1	0	0	1	122.346	-8.67776	19	Forest	122.346	-8.6775
D236	65	Forest	1	0	0	1	122.346	-8.6778	19	Forest	122.346	-8.6775
D394	16	Forest	1	0	0	1	122.346	-8.67772	19	Forest	122.342	-8.6815
D178	85	Forest	1	0	0	1	122.347	-8.67771	21	Forest	122.347	-8.679
D236	21	Forest	1	0	0	1	122.347	-8.67781	21	Forest	122.346	-8.6775
D236	39	Forest	1	0	0	1	122.347	-8.67763	21	Forest	122.346	-8.6775
D125	58	Forest	1	0	0	1	122.35	-8.67801	25	Forest	122.35	-8.6815
D112	31	Forest	1	0	0	1	122.35	-8.6781	23	Forest	122.347	-8.682
D350	41	Forest	1	0	0	1	122.351	-8.67768	23	Forest	122.35	-8.6815
D395	41	Forest	1	0	0	1	122.352	-8.67756	23	Forest	122.347	-8.682
D395	9	Forest	1	0	0	1	122.353	-8.67771	10	Forest	122.347	-8.682
D395	9	Forest	1	0	0	1	122.353	-8.67767	13	Forest	122.347	-8.682
D395	41	Forest	1	0	0	1	122.354	-8.6776	17	Forest	122.347	-8.682
D395	11	Forest	1	0	0	1	122.359	-8.67774	41	Forest	122.347	-8.682
D395	63	Forest	1	0	0	1	122.359	-8.6777	41	Forest	122.347	-8.682
D395	10	Forest	1	0	0	1	122.36	-8.67777	42	Forest	122.347	-8.682
D395	11	Forest	1	0	0	1	122.36	-8.67772	42	Forest	122.347	-8.682
D395	11	Forest	1	0	0	1	122.36	-8.67764	42	Forest	122.347	-8.682
D395	11	Forest	1	0	0	1	122.36	-8.67776	42	Forest	122.347	-8.682
D395	11	Forest	1	0	0	1	122.36	-8.67768	42	Forest	122.347	-8.682
D395	11	Forest	1	0	0	1	122.36	-8.67783	42	Forest	122.347	-8.682
D395	12	Forest	1	0	0	1	122.359	-8.67777	42	Forest	122.347	-8.682
D395	34	Forest	1	0	0	1	122.36	-8.6778	42	Forest	122.347	-8.682
D395	35	Forest	1	0	0	1	122.36	-8.67761	42	Forest	122.347	-8.682
D395	35	Forest	1	0	0	1	122.36	-8.67758	42	Forest	122.347	-8.682
D395	35	Forest	1	0	0	1	122.36	-8.67771	42	Forest	122.347	-8.682
D395	35	Forest	1	0	0	1	122.36	-8.67772	42	Forest	122.347	-8.682
D395	36	Forest	1	0	0	1	122.36	-8.67773	42	Forest	122.347	-8.682
D395	38	Forest	1	0	0	1	122.36	-8.67764	42	Forest	122.347	-8.682
D395	60	Forest	1	0	0	1	122.36	-8.67772	42	Forest	122.347	-8.682
D395	60	Forest	1	0	0	1	122.36	-8.67767	42	Forest	122.347	-8.682
D395	60	Forest	1	0	0	1	122.36	-8.6778	42	Forest	122.347	-8.682
D395	62	Forest	1	0	0	1	122.36	-8.67766	42	Forest	122.347	-8.682
D395	63	Forest	1	0	0	1	122.36	-8.67771	42	Forest	122.347	-8.682
D395	63	Forest	1	0	0	1	122.359	-8.67769	42	Forest	122.347	-8.682
D395	64	Forest	1	0	0	1	122.36	-8.67777	42	Forest	122.347	-8.682
D395	10	Forest	1	0	0	1	122.36	-8.67775	40	Forest	122.347	-8.682
D395	10	Forest	1	0	0	1	122.36	-8.67764	40	Forest	122.347	-8.682
D395	10	Forest	1	0	0	1	122.36	-8.67774	40	Forest	122.347	-8.682
D395	10	Forest	1	0	0	1	122.36	-8.67769	40	Forest	122.347	-8.682
D395	10	Forest	1	0	0	1	122.36	-8.67767	40	Forest	122.347	-8.682
D395	10	Forest	1	0	0	1	122.36	-8.67768	40	Forest	122.347	-8.682
D395	10	Forest	1	0	0	1	122.36	-8.67775	40	Forest	122.347	-8.682
D395	10	Forest	1	0	0	1	122.36	-8.67761	40	Forest	122.347	-8.682
D395	11	Forest	1	0	0	1	122.36	-8.67782	40	Forest	122.347	-8.682
D395	11	Forest	1	0	0	1	122.36	-8.67778	40	Forest	122.347	-8.682
D395	11	Forest	1	0	0	1	122.36	-8.67778	40	Forest	122.347	-8.682
D395	11	Forest	1	0	0	1	122.36	-8.67784	40	Forest	122.347	-8.682
D395	11	Forest	1	0	0	1	122.36	-8.67783	40	Forest	122.347	-8.682
D395	11	Forest	1	0	0	1	122.36	-8.67767	40	Forest	122.347	-8.682
D395	11	Forest	1	0	0	1	122.36	-8.67771	40	Forest	122.347	-8.682
D395	11	Forest	1	0	0	1	122.36	-8.67769	40	Forest	122.347	-8.682
D395	11	Forest	1	0	0	1	122.36	-8.67777	40	Forest	122.347	-8.682
D395	11	Forest	1	0	0	1	122.36	-8.67761	40	Forest	122.347	-8.682
D395	11	Forest	1	0	0	1	122.36	-8.67773	40	Forest	122.347	-8.682
D395	11	Forest	1	0	0	1	122.36	-8.67772	40	Forest	122.347	-8.682
D395	11	Forest	1	0	0	1	122.36	-8.67762	40	Forest	122.347	-8.682
D395	11	Forest	1	0	0	1	122.36	-8.67775	40	Forest	122.347	-8.682
D395	11	Forest	1	0	0	1	122.36	-8.67771	40	Forest	122.347	-8.682
D395	11	Forest	1	0	0	1	122.36	-8.67779	40	Forest	122.347	-8.682
D395	11	Forest	1	0	0	1	122.36	-8.67775	40	Forest	122.347	-8.682
D395	12	Forest	1	0	0	1	122.36	-8.67772	40	Forest	122.347	-8.682
D395	12	Forest	1	0	0	1	122.36	-8.67772	40	Forest	122.347	-8.682
D395	12	Forest	1	0	0	1	122.36	-8.67775	40	Forest	122.347	-8.682
D395	12	Forest	1	0	0	1	122.36	-8.67779	40	Forest	122.347	-8.682
D395	12	Forest	1	0	0	1	122.36	-8.67774	40	Forest	122.347	-8.682
D395	12	Forest	1	0	0	1	122.36	-8.67773	40	Forest	122.347	-8.682
D395	12	Forest	1	0	0	1	122.36	-8.67776	40	Forest	122.347	-8.682
D395	12	Forest	1	0	0	1	122.36	-8.67776	40	Forest	122.347	-8.682
D395	12	Forest	1	0	0	1	122.36	-8.67776	40	Forest	122.347	-8.682
D395	12	Forest	1	0	0	1	122.36	-8.67773	40	Forest	122.347	-8.682
D395	12	Forest	1	0	0	1	122.36	-8.67777	40	Forest	122.347	-8.682
D395	12	Forest	1	0	0	1	122.36	-8.67761	40	Forest	122.347	-8.682
D395	12	Forest	1	0	0	1	122.36	-8.67779	40	Forest	122.347	-8.682
D395	12	Forest	1	0	0	1	122.36	-8.67773	40	Forest	122.347	-8.682
D395	12	Forest	1	0	0	1	122.36	-8.67771	40	Forest	122.347	-8.682
D395	12	Forest	1	0	0	1	122.36	-8.67774	40	Forest	122.347	-8.682
D395	12	Forest	1	0	0	1	122.36	-8.67785	40	Forest	122.347	-8.682
D395	12	Forest	1	0	0	1	122.36	-8.67784	40	Forest	122.347	-8.682
D395	12	Forest	1	0	0	1	122.36	-8.67773	40	Forest	122.347	-8.682
D395	12	Forest	1	0	0	1	122.36	-8.67766	40	Forest	122.347	-8.682
D395	12	Forest	1	0	0	1	122.36	-8.67772	40	Forest	122.347	-8.682
D395	12	Forest	1	0	0	1	122.36	-8.67776	40	Forest	122.347	-8.682
D395	12	Forest	1	0	0	1	122.36	-8.67774	40	Forest	122.347	-8.682
D395	13	Forest	1	0	0	1	122.36	-8.6778	40	Forest	122.347	-8.682
D395	13	Forest	1	0	0	1	122.36	-8.67776	40	Forest	122.347	-8.682
D395	13	Forest	1	0	0	1	122.36	-8.67763	40	Forest	122.347	-8.682
D395	13	Forest	1	0	0	1	122.36	-8.67768	40	Forest	122.347	-8.682
D395	13	Forest	1	0	0	1	122.36	-8.67778	40	Forest	122.347	-8.682
D395	13	Forest	1	0	0	1	122.36	-8.6778	40	Forest	122.347	-8.682
D395	13	Forest	1	0	0	1	122.36	-8.67773	40	Forest	122.347	-8.682
D395	13	Forest	1	0	0	1	122.36	-8.67781	40	Forest	122.347	-8.682
D395	13	Forest	1	0	0	1	122.36	-8.67758	40	Forest	122.347	-8.682
D395	13	Forest	1	0	0	1	122.36	-8.67777	40	Forest	122.347	-8.682
D395	13	Forest	1	0	0	1	122.36	-8.67772	40	Forest	122.347	-8.682
D395	13	Forest	1	0	0	1	122.36	-8.67779	40	Forest	122.347	-8.682
D395	13	Forest	1	0	0	1	122.36	-8.67778	40	Forest	122.347	-8.682
D395	33	Forest	1	0	0	1	122.36	-8.67774	40	Forest	122.347	-8.682
D395	33	Forest	1	0	0	1	122.36	-8.67774	40	Forest	122.347	-8.682
D395	33	Forest	1	0	0	1	122.36	-8.67777	40	Forest	122.347	-8.682
D395	34	Forest	1	0	0	1	122.36	-8.67778	40	Forest	122.347	-8.682
D395	34	Forest	1	0	0	1	122.36	-8.67778	40	Forest	122.347	-8.682
D395	34	Forest	1	0	0	1	122.36	-8.67775	40	Forest	122.347	-8.682
D395	34	Forest	1	0	0	1	122.36	-8.67782	40	Forest	122.347	-8.682
D395	34	Forest	1	0	0	1	122.36	-8.67774	40	Forest	122.347	-8.682
D395	34	Forest	1	0	0	1	122.36	-8.6778	40	Forest	122.347	-8.682
D395	34	Forest	1	0	0	1	122.36	-8.67769	40	Forest	122.347	-8.682
D395	35	Forest	1	0	0	1	122.36	-8.6777	40	Forest	122.347	-8.682
D395	35	Forest	1	0	0	1	122.36	-8.67764	40	Forest	122.347	-8.682
D395	35	Forest	1	0	0	1	122.36	-8.67762	40	Forest	122.347	-8.682
D395	35	Forest	1	0	0	1	122.36	-8.67759	40	Forest	122.347	-8.682
D395	35	Forest	1	0	0	1	122.36	-8.67772	40	Forest	122.347	-8.682
D395	35	Forest	1	0	0	1	122.36	-8.6778	40	Forest	122.347	-8.682
D395	35	Forest	1	0	0	1	122.36	-8.67779	40	Forest	122.347	-8.682
D395	36	Forest	1	0	0	1	122.36	-8.6778	40	Forest	122.347	-8.682
D395	36	Forest	1	0	0	1	122.36	-8.67778	40	Forest	122.347	-8.682
D395	36	Forest	1	0	0	1	122.36	-8.67783	40	Forest	122.347	-8.682
D395	36	Forest	1	0	0	1	122.36	-8.67761	40	Forest	122.347	-8.682
D395	36	Forest	1	0	0	1	122.36	-8.67782	40	Forest	122.347	-8.682
D395	36	Forest	1	0	0	1	122.36	-8.67775	40	Forest	122.347	-8.682
D395	36	Forest	1	0	0	1	122.36	-8.6778	40	Forest	122.347	-8.682
D395	36	Forest	1	0	0	1	122.36	-8.6777	40	Forest	122.347	-8.682
D395	38	Forest	1	0	0	1	122.36	-8.67771	40	Forest	122.347	-8.682
D395	38	Forest	1	0	0	1	122.36	-8.6778	40	Forest	122.347	-8.682
D395	38	Forest	1	0	0	1	122.36	-8.67779	40	Forest	122.347	-8.682
D395	38	Forest	1	0	0	1	122.36	-8.67783	40	Forest	122.347	-8.682
D395	38	Forest	1	0	0	1	122.36	-8.67782	40	Forest	122.347	-8.682
D395	38	Forest	1	0	0	1	122.36	-8.67764	40	Forest	122.347	-8.682
D395	38	Forest	1	0	0	1	122.36	-8.67783	40	Forest	122.347	-8.682
D395	38	Forest	1	0	0	1	122.36	-8.67776	40	Forest	122.347	-8.682
D395	38	Forest	1	0	0	1	122.36	-8.67775	40	Forest	122.347	-8.682
D395	39	Forest	1	0	0	1	122.36	-8.67778	40	Forest	122.347	-8.682
D395	39	Forest	1	0	0	1	122.36	-8.67773	40	Forest	122.347	-8.682
D395	39	Forest	1	0	0	1	122.36	-8.67779	40	Forest	122.347	-8.682
D395	59	Forest	1	0	0	1	122.36	-8.67779	40	Forest	122.347	-8.682
D395	59	Forest	1	0	0	1	122.36	-8.67765	40	Forest	122.347	-8.682
D395	59	Forest	1	0	0	1	122.36	-8.67765	40	Forest	122.347	-8.682
D395	59	Forest	1	0	0	1	122.36	-8.67777	40	Forest	122.347	-8.682
D395	59	Forest	1	0	0	1	122.36	-8.67769	40	Forest	122.347	-8.682
D395	59	Forest	1	0	0	1	122.36	-8.67767	40	Forest	122.347	-8.682
D395	59	Forest	1	0	0	1	122.36	-8.67778	40	Forest	122.347	-8.682
D395	59	Forest	1	0	0	1	122.36	-8.67767	40	Forest	122.347	-8.682
D395	59	Forest	1	0	0	1	122.36	-8.67759	40	Forest	122.347	-8.682
D395	59	Forest	1	0	0	1	122.36	-8.67776	40	Forest	122.347	-8.682
D395	59	Forest	1	0	0	1	122.36	-8.67769	40	Forest	122.347	-8.682
D395	59	Forest	1	0	0	1	122.36	-8.67768	40	Forest	122.347	-8.682
D395	59	Forest	1	0	0	1	122.36	-8.67768	40	Forest	122.347	-8.682
D395	59	Forest	1	0	0	1	122.36	-8.67766	40	Forest	122.347	-8.682
D395	59	Forest	1	0	0	1	122.36	-8.67773	40	Forest	122.347	-8.682
D395	59	Forest	1	0	0	1	122.36	-8.67775	40	Forest	122.347	-8.682
D395	59	Forest	1	0	0	1	122.36	-8.67771	40	Forest	122.347	-8.682
D395	59	Forest	1	0	0	1	122.36	-8.6776	40	Forest	122.347	-8.682
D395	59	Forest	1	0	0	1	122.36	-8.67776	40	Forest	122.347	-8.682
D395	59	Forest	1	0	0	1	122.36	-8.67774	40	Forest	122.347	-8.682
D395	60	Forest	1	0	0	1	122.36	-8.67776	40	Forest	122.347	-8.682
D395	60	Forest	1	0	0	1	122.36	-8.67763	40	Forest	122.347	-8.682
D395	60	Forest	1	0	0	1	122.36	-8.67781	40	Forest	122.347	-8.682
D395	60	Forest	1	0	0	1	122.36	-8.67783	40	Forest	122.347	-8.682
D395	60	Forest	1	0	0	1	122.36	-8.67776	40	Forest	122.347	-8.682
D395	60	Forest	1	0	0	1	122.36	-8.67783	40	Forest	122.347	-8.682
D395	61	Forest	1	0	0	1	122.36	-8.67771	40	Forest	122.347	-8.682
D395	61	Forest	1	0	0	1	122.36	-8.6778	40	Forest	122.347	-8.682
D395	62	Forest	1	0	0	1	122.36	-8.67765	40	Forest	122.347	-8.682
D395	62	Forest	1	0	0	1	122.36	-8.67777	40	Forest	122.347	-8.682
D395	62	Forest	1	0	0	1	122.36	-8.6778	40	Forest	122.347	-8.682
D395	62	Forest	1	0	0	1	122.36	-8.67784	40	Forest	122.347	-8.682
D395	62	Forest	1	0	0	1	122.36	-8.67781	40	Forest	122.347	-8.682
D395	63	Forest	1	0	0	1	122.36	-8.67773	40	Forest	122.347	-8.682
D395	64	Forest	1	0	0	1	122.36	-8.67761	40	Forest	122.347	-8.682
D395	10	Forest	1	0	0	1	122.36	-8.67783	35	Forest	122.347	-8.682
D395	12	Forest	1	0	0	1	122.36	-8.67779	35	Forest	122.347	-8.682
D395	12	Forest	1	0	0	1	122.36	-8.67767	35	Forest	122.347	-8.682
D395	12	Forest	1	0	0	1	122.36	-8.67778	35	Forest	122.347	-8.682
D395	12	Forest	1	0	0	1	122.36	-8.67763	35	Forest	122.347	-8.682
D395	12	Forest	1	0	0	1	122.36	-8.67772	35	Forest	122.347	-8.682
D395	12	Forest	1	0	0	1	122.36	-8.67763	35	Forest	122.347	-8.682
D395	13	Forest	1	0	0	1	122.36	-8.67779	35	Forest	122.347	-8.682
D395	13	Forest	1	0	0	1	122.36	-8.67777	35	Forest	122.347	-8.682
D395	13	Forest	1	0	0	1	122.36	-8.67762	35	Forest	122.347	-8.682
D395	15	Forest	1	0	0	1	122.36	-8.67776	35	Forest	122.347	-8.682
D395	33	Forest	1	0	0	1	122.36	-8.67775	35	Forest	122.347	-8.682
D395	35	Forest	1	0	0	1	122.36	-8.67779	35	Forest	122.347	-8.682
D395	36	Forest	1	0	0	1	122.36	-8.67781	35	Forest	122.347	-8.682
D395	38	Forest	1	0	0	1	122.36	-8.67774	35	Forest	122.347	-8.682
D395	38	Forest	1	0	0	1	122.36	-8.6777	35	Forest	122.347	-8.682
D395	38	Forest	1	0	0	1	122.36	-8.67766	35	Forest	122.347	-8.682
D395	38	Forest	1	0	0	1	122.36	-8.6777	35	Forest	122.347	-8.682
D395	59	Forest	1	0	0	1	122.36	-8.67779	35	Forest	122.347	-8.682
D395	59	Forest	1	0	0	1	122.36	-8.67774	35	Forest	122.347	-8.682
D395	59	Forest	1	0	0	1	122.36	-8.67775	35	Forest	122.347	-8.682
D395	59	Forest	1	0	0	1	122.36	-8.67758	35	Forest	122.347	-8.682
D395	60	Forest	1	0	0	1	122.36	-8.67778	35	Forest	122.347	-8.682
D395	61	Forest	1	0	0	1	122.36	-8.67779	35	Forest	122.347	-8.682
D395	61	Forest	1	0	0	1	122.36	-8.67763	35	Forest	122.347	-8.682
D395	63	Forest	1	0	0	1	122.36	-8.67776	35	Forest	122.347	-8.682
D395	13	Forest	1	0	0	1	122.36	-8.67779	27	Forest	122.347	-8.682
D395	59	Forest	1	0	0	1	122.36	-8.67781	27	Forest	122.347	-8.682
D395	61	Forest	1	0	0	1	122.36	-8.67781	27	Forest	122.347	-8.682
D395	61	Forest	1	0	0	1	122.36	-8.67777	27	Forest	122.347	-8.682
D395	61	Forest	1	0	0	1	122.36	-8.6778	27	Forest	122.347	-8.682
D395	61	Forest	1	0	0	1	122.36	-8.67782	27	Forest	122.347	-8.682
D395	61	Forest	1	0	0	1	122.361	-8.67785	24	Forest	122.347	-8.682
D395	63	Forest	1	0	0	1	122.361	-8.67758	24	Forest	122.347	-8.682
D236	43	Forest	1	0	0	1	122.345	-8.67802	20	Forest	122.346	-8.6775
D236	39	Forest	1	0	0	1	122.346	-8.67788	16	Forest	122.346	-8.6775
D236	27	Forest	1	0	0	1	122.346	-8.67784	17	Forest	122.346	-8.6775
D236	35	Forest	1	0	0	1	122.346	-8.67787	17	Forest	122.346	-8.6775
D236	38	Forest	1	0	0	1	122.346	-8.67812	17	Forest	122.346	-8.6775
D236	39	Forest	1	0	0	1	122.346	-8.67787	17	Forest	122.346	-8.6775
D236	39	Forest	1	0	0	1	122.346	-8.6779	17	Forest	122.346	-8.6775
D236	39	Forest	1	0	0	1	122.346	-8.67791	17	Forest	122.346	-8.6775
D236	39	Forest	1	0	0	1	122.346	-8.67806	17	Forest	122.346	-8.6775
D236	41	Forest	1	0	0	1	122.346	-8.67817	17	Forest	122.346	-8.6775
D236	65	Buildings	0	1	0	1	122.346	-8.67806	22	Buildings	122.346	-8.6775
D051	35	Forest	1	0	0	1	122.346	-8.67804	22	Forest	122.346	-8.67817
D236	19	Forest	1	0	0	1	122.346	-8.67788	22	Forest	122.346	-8.6775
D236	19	Forest	1	0	0	1	122.346	-8.67788	22	Forest	122.346	-8.6775
D236	19	Forest	1	0	0	1	122.346	-8.67786	22	Forest	122.346	-8.6775
D236	19	Forest	1	0	0	1	122.346	-8.67794	22	Forest	122.346	-8.6775
D236	19	Forest	1	0	0	1	122.346	-8.67798	22	Forest	122.346	-8.6775
D236	19	Forest	1	0	0	1	122.346	-8.67794	22	Forest	122.346	-8.6775
D236	19	Forest	1	0	0	1	122.346	-8.67786	22	Forest	122.346	-8.6775
D236	33	Forest	1	0	0	1	122.346	-8.67795	22	Forest	122.346	-8.6775
D236	33	Forest	1	0	0	1	122.346	-8.67787	22	Forest	122.346	-8.6775
D236	34	Forest	1	0	0	1	122.346	-8.67784	22	Forest	122.346	-8.6775
D236	34	Forest	1	0	0	1	122.346	-8.67796	22	Forest	122.346	-8.6775
D236	37	Forest	1	0	0	1	122.346	-8.67801	22	Forest	122.346	-8.6775
D236	37	Forest	1	0	0	1	122.346	-8.67791	22	Forest	122.346	-8.6775
D236	38	Forest	1	0	0	1	122.346	-8.67796	22	Forest	122.346	-8.6775
D236	38	Forest	1	0	0	1	122.346	-8.67807	22	Forest	122.346	-8.6775
D236	38	Forest	1	0	0	1	122.346	-8.67801	22	Forest	122.346	-8.6775
D236	38	Forest	1	0	0	1	122.346	-8.67796	22	Forest	122.346	-8.6775
D236	38	Forest	1	0	0	1	122.346	-8.67806	22	Forest	122.346	-8.6775
D236	39	Forest	1	0	0	1	122.346	-8.67785	22	Forest	122.346	-8.6775
D236	40	Forest	1	0	0	1	122.346	-8.67787	22	Forest	122.346	-8.6775
D236	40	Forest	1	0	0	1	122.346	-8.67786	22	Forest	122.346	-8.6775
D236	40	Forest	1	0	0	1	122.346	-8.67793	22	Forest	122.346	-8.6775
D236	41	Forest	1	0	0	1	122.346	-8.67785	22	Forest	122.346	-8.6775
D236	41	Forest	1	0	0	1	122.346	-8.67795	22	Forest	122.346	-8.6775
D236	41	Forest	1	0	0	1	122.346	-8.67792	22	Forest	122.346	-8.6775
D236	43	Forest	1	0	0	1	122.346	-8.67797	22	Forest	122.346	-8.6775
D236	64	Forest	1	0	0	1	122.346	-8.67784	22	Forest	122.346	-8.6775
D236	65	Forest	1	0	0	1	122.346	-8.67791	22	Forest	122.346	-8.6775
D236	65	Forest	1	0	0	1	122.346	-8.67785	22	Forest	122.346	-8.6775
D236	66	Forest	1	0	0	1	122.346	-8.67783	22	Forest	122.346	-8.6775
D051	36	Forest	1	0	0	1	122.346	-8.6779	21	Forest	122.346	-8.67817
D236	18	Forest	1	0	0	1	122.346	-8.67797	21	Forest	122.346	-8.6775
D236	19	Forest	1	0	0	1	122.346	-8.67785	21	Forest	122.346	-8.6775
D236	20	Forest	1	0	0	1	122.346	-8.67794	21	Forest	122.346	-8.6775
D236	20	Forest	1	0	0	1	122.346	-8.67796	21	Forest	122.346	-8.6775
D236	20	Forest	1	0	0	1	122.346	-8.67788	21	Forest	122.346	-8.6775
D236	21	Forest	1	0	0	1	122.346	-8.67788	21	Forest	122.346	-8.6775
D236	21	Forest	1	0	0	1	122.346	-8.67784	21	Forest	122.346	-8.6775
D236	21	Forest	1	0	0	1	122.346	-8.67801	21	Forest	122.346	-8.6775
D236	21	Forest	1	0	0	1	122.346	-8.67803	21	Forest	122.346	-8.6775
D236	21	Forest	1	0	0	1	122.346	-8.67786	21	Forest	122.346	-8.6775
D236	21	Forest	1	0	0	1	122.346	-8.67783	21	Forest	122.346	-8.6775
D236	22	Forest	1	0	0	1	122.346	-8.67788	21	Forest	122.346	-8.6775
D236	23	Forest	1	0	0	1	122.346	-8.67796	21	Forest	122.346	-8.6775
D236	26	Forest	1	0	0	1	122.346	-8.67784	21	Forest	122.346	-8.6775
D236	27	Forest	1	0	0	1	122.346	-8.6779	21	Forest	122.346	-8.6775
D236	27	Forest	1	0	0	1	122.346	-8.6779	21	Forest	122.346	-8.6775
D236	27	Forest	1	0	0	1	122.347	-8.67798	21	Forest	122.346	-8.6775
D236	27	Forest	1	0	0	1	122.346	-8.678	21	Forest	122.346	-8.6775
D236	34	Forest	1	0	0	1	122.346	-8.67788	21	Forest	122.346	-8.6775
D236	34	Forest	1	0	0	1	122.346	-8.6779	21	Forest	122.346	-8.6775
D236	36	Forest	1	0	0	1	122.346	-8.67786	21	Forest	122.346	-8.6775
D236	38	Forest	1	0	0	1	122.346	-8.67794	21	Forest	122.346	-8.6775
D236	38	Forest	1	0	0	1	122.346	-8.67799	21	Forest	122.346	-8.6775
D236	38	Forest	1	0	0	1	122.346	-8.67783	21	Forest	122.346	-8.6775
D236	38	Forest	1	0	0	1	122.346	-8.67787	21	Forest	122.346	-8.6775
D236	39	Forest	1	0	0	1	122.346	-8.67786	21	Forest	122.346	-8.6775
D236	39	Forest	1	0	0	1	122.346	-8.67794	21	Forest	122.346	-8.6775
D236	39	Forest	1	0	0	1	122.346	-8.67784	21	Forest	122.346	-8.6775
D236	39	Forest	1	0	0	1	122.346	-8.67787	21	Forest	122.346	-8.6775
D236	39	Forest	1	0	0	1	122.346	-8.67796	21	Forest	122.346	-8.6775
D236	40	Forest	1	0	0	1	122.346	-8.67784	21	Forest	122.346	-8.6775
D236	40	Forest	1	0	0	1	122.346	-8.67796	21	Forest	122.346	-8.6775
D236	40	Forest	1	0	0	1	122.346	-8.67795	21	Forest	122.346	-8.6775
D236	40	Forest	1	0	0	1	122.346	-8.67788	21	Forest	122.346	-8.6775
D236	40	Forest	1	0	0	1	122.346	-8.67788	21	Forest	122.346	-8.6775
D236	40	Forest	1	0	0	1	122.346	-8.67801	21	Forest	122.346	-8.6775
D236	41	Forest	1	0	0	1	122.346	-8.678	21	Forest	122.346	-8.6775
D236	41	Forest	1	0	0	1	122.346	-8.67787	21	Forest	122.346	-8.6775
D236	41	Forest	1	0	0	1	122.346	-8.67786	21	Forest	122.346	-8.6775
D236	41	Forest	1	0	0	1	122.346	-8.67789	21	Forest	122.346	-8.6775
D236	42	Forest	1	0	0	1	122.346	-8.67801	21	Forest	122.346	-8.6775
D236	42	Forest	1	0	0	1	122.347	-8.67792	21	Forest	122.346	-8.6775
D236	43	Forest	1	0	0	1	122.346	-8.67788	21	Forest	122.346	-8.6775
D236	43	Forest	1	0	0	1	122.346	-8.67785	21	Forest	122.346	-8.6775
D236	43	Forest	1	0	0	1	122.346	-8.67785	21	Forest	122.346	-8.6775
D236	43	Forest	1	0	0	1	122.346	-8.67784	21	Forest	122.346	-8.6775
D236	43	Forest	1	0	0	1	122.346	-8.678	21	Forest	122.346	-8.6775
D236	64	Forest	1	0	0	1	122.346	-8.67783	21	Forest	122.346	-8.6775
D236	65	Forest	1	0	0	1	122.346	-8.67793	21	Forest	122.346	-8.6775
D236	65	Forest	1	0	0	1	122.346	-8.67804	21	Forest	122.346	-8.6775
D236	65	Forest	1	0	0	1	122.346	-8.67796	21	Forest	122.346	-8.6775
D236	65	Forest	1	0	0	1	122.346	-8.678	21	Forest	122.346	-8.6775
D236	65	Forest	1	0	0	1	122.347	-8.67802	21	Forest	122.346	-8.6775
D236	65	Forest	1	0	0	1	122.346	-8.67785	21	Forest	122.346	-8.6775
D236	33	Forest	1	0	0	1	122.347	-8.67784	19	Forest	122.346	-8.6775
D236	39	Forest	1	0	0	1	122.347	-8.678	19	Forest	122.346	-8.6775
D236	39	Forest	1	0	0	1	122.347	-8.67789	19	Forest	122.346	-8.6775
D236	40	Forest	1	0	0	1	122.347	-8.67786	19	Forest	122.346	-8.6775
D236	42	Forest	1	0	0	1	122.347	-8.67809	19	Forest	122.346	-8.6775
D236	43	Forest	1	0	0	1	122.347	-8.67799	19	Forest	122.346	-8.6775
D236	43	Forest	1	0	0	1	122.347	-8.67791	19	Forest	122.346	-8.6775
D236	43	Forest	1	0	0	1	122.347	-8.67792	19	Forest	122.346	-8.6775
D236	64	Forest	1	0	0	1	122.347	-8.678	19	Forest	122.346	-8.6775
D236	64	Forest	1	0	0	1	122.347	-8.67805	19	Forest	122.346	-8.6775
D236	64	Forest	1	0	0	1	122.347	-8.67789	19	Forest	122.346	-8.6775
D236	65	Forest	1	0	0	1	122.347	-8.6779	19	Forest	122.346	-8.6775
D178	76	Forest	1	0	0	1	122.348	-8.6781	21	Forest	122.347	-8.679
D178	76	Forest	1	0	0	1	122.348	-8.67799	21	Forest	122.347	-8.679
D178	77	Forest	1	0	0	1	122.348	-8.67792	21	Forest	122.347	-8.679
D178	77	Forest	1	0	0	1	122.348	-8.67794	21	Forest	122.347	-8.679
D178	86	Forest	1	0	0	1	122.348	-8.67809	21	Forest	122.347	-8.679
D178	88	Forest	1	0	0	1	122.348	-8.67795	21	Forest	122.347	-8.679
D178	89	Forest	1	0	0	1	122.348	-8.67793	21	Forest	122.347	-8.679
D178	76	Forest	1	0	0	1	122.348	-8.67798	19	Forest	122.347	-8.679
D178	88	Forest	1	0	0	1	122.349	-8.67802	15	Forest	122.347	-8.679
D112	33	Forest	1	0	0	1	122.352	-8.67802	20	Forest	122.347	-8.682
D395	9	Forest	1	0	0	1	122.352	-8.67802	11	Forest	122.347	-8.682
D200	39	Forest	1	0	0	1	122.353	-8.67802	14	Forest	122.35	-8.6785
D305	35	Forest	1	0	0	1	122.358	-8.67789	49	Forest	122.351	-8.68117
D395	58	Forest	1	0	0	1	122.359	-8.678	44	Forest	122.347	-8.682
D395	38	Forest	1	0	0	1	122.359	-8.67804	45	Forest	122.347	-8.682
D395	63	Forest	1	0	0	1	122.359	-8.67787	45	Forest	122.347	-8.682
D395	11	Forest	1	0	0	1	122.36	-8.67798	43	Forest	122.347	-8.682
D395	11	Forest	1	0	0	1	122.36	-8.67785	43	Forest	122.347	-8.682
D395	11	Forest	1	0	0	1	122.359	-8.67798	43	Forest	122.347	-8.682
D395	11	Forest	1	0	0	1	122.36	-8.67795	43	Forest	122.347	-8.682
D395	13	Forest	1	0	0	1	122.36	-8.6779	43	Forest	122.347	-8.682
D395	13	Forest	1	0	0	1	122.36	-8.67795	43	Forest	122.347	-8.682
D395	13	Forest	1	0	0	1	122.36	-8.67801	43	Forest	122.347	-8.682
D395	34	Forest	1	0	0	1	122.36	-8.6779	43	Forest	122.347	-8.682
D395	34	Forest	1	0	0	1	122.36	-8.67796	43	Forest	122.347	-8.682
D395	34	Forest	1	0	0	1	122.36	-8.67797	43	Forest	122.347	-8.682
D395	34	Forest	1	0	0	1	122.36	-8.6779	43	Forest	122.347	-8.682
D395	35	Forest	1	0	0	1	122.36	-8.67787	43	Forest	122.347	-8.682
D395	36	Forest	1	0	0	1	122.359	-8.67787	43	Forest	122.347	-8.682
D395	60	Forest	1	0	0	1	122.359	-8.67786	43	Forest	122.347	-8.682
D395	60	Forest	1	0	0	1	122.359	-8.67796	43	Forest	122.347	-8.682
D395	61	Forest	1	0	0	1	122.36	-8.6779	43	Forest	122.347	-8.682
D395	61	Forest	1	0	0	1	122.36	-8.67803	43	Forest	122.347	-8.682
D395	63	Forest	1	0	0	1	122.36	-8.67804	43	Forest	122.347	-8.682
D395	63	Forest	1	0	0	1	122.36	-8.678	43	Forest	122.347	-8.682
D395	63	Forest	1	0	0	1	122.359	-8.67793	43	Forest	122.347	-8.682
D395	63	Forest	1	0	0	1	122.36	-8.67797	43	Forest	122.347	-8.682
D395	63	Forest	1	0	0	1	122.36	-8.67799	43	Forest	122.347	-8.682
D395	63	Forest	1	0	0	1	122.359	-8.67787	43	Forest	122.347	-8.682
D395	10	Forest	1	0	0	1	122.36	-8.67802	38	Forest	122.347	-8.682
D395	11	Forest	1	0	0	1	122.36	-8.67786	38	Forest	122.347	-8.682
D395	12	Forest	1	0	0	1	122.36	-8.67788	38	Forest	122.347	-8.682
D395	12	Forest	1	0	0	1	122.36	-8.67792	38	Forest	122.347	-8.682
D395	12	Forest	1	0	0	1	122.36	-8.67786	38	Forest	122.347	-8.682
D395	13	Forest	1	0	0	1	122.36	-8.67787	38	Forest	122.347	-8.682
D395	13	Forest	1	0	0	1	122.36	-8.678	38	Forest	122.347	-8.682
D395	13	Forest	1	0	0	1	122.36	-8.67798	38	Forest	122.347	-8.682
D395	13	Forest	1	0	0	1	122.36	-8.67805	38	Forest	122.347	-8.682
D395	13	Forest	1	0	0	1	122.36	-8.67799	38	Forest	122.347	-8.682
D395	34	Forest	1	0	0	1	122.36	-8.67789	38	Forest	122.347	-8.682
D395	34	Forest	1	0	0	1	122.36	-8.67788	38	Forest	122.347	-8.682
D395	36	Forest	1	0	0	1	122.36	-8.67794	38	Forest	122.347	-8.682
D395	36	Forest	1	0	0	1	122.36	-8.67788	38	Forest	122.347	-8.682
D395	36	Forest	1	0	0	1	122.36	-8.67792	38	Forest	122.347	-8.682
D395	36	Forest	1	0	0	1	122.36	-8.67787	38	Forest	122.347	-8.682
D395	38	Forest	1	0	0	1	122.36	-8.67791	38	Forest	122.347	-8.682
D395	38	Forest	1	0	0	1	122.36	-8.67794	38	Forest	122.347	-8.682
D395	38	Forest	1	0	0	1	122.36	-8.67798	38	Forest	122.347	-8.682
D395	59	Forest	1	0	0	1	122.36	-8.67798	38	Forest	122.347	-8.682
D395	59	Forest	1	0	0	1	122.36	-8.67792	38	Forest	122.347	-8.682
D395	60	Forest	1	0	0	1	122.36	-8.67785	38	Forest	122.347	-8.682
D395	61	Forest	1	0	0	1	122.36	-8.67797	38	Forest	122.347	-8.682
D395	61	Forest	1	0	0	1	122.36	-8.67796	38	Forest	122.347	-8.682
D395	61	Forest	1	0	0	1	122.36	-8.67802	38	Forest	122.347	-8.682
D395	62	Forest	1	0	0	1	122.36	-8.67794	38	Forest	122.347	-8.682
D395	63	Forest	1	0	0	1	122.36	-8.67788	38	Forest	122.347	-8.682
D395	63	Forest	1	0	0	1	122.36	-8.67811	38	Forest	122.347	-8.682
D395	63	Forest	1	0	0	1	122.36	-8.67795	38	Forest	122.347	-8.682
D395	63	Forest	1	0	0	1	122.36	-8.67796	38	Forest	122.347	-8.682
D395	12	Forest	1	0	0	1	122.36	-8.67804	34	Forest	122.347	-8.682
D395	13	Forest	1	0	0	1	122.36	-8.67794	34	Forest	122.347	-8.682
D395	13	Forest	1	0	0	1	122.36	-8.67813	34	Forest	122.347	-8.682
D395	34	Forest	1	0	0	1	122.36	-8.678	34	Forest	122.347	-8.682
D395	34	Forest	1	0	0	1	122.36	-8.67808	34	Forest	122.347	-8.682
D395	36	Forest	1	0	0	1	122.36	-8.67793	34	Forest	122.347	-8.682
D395	38	Forest	1	0	0	1	122.36	-8.67793	34	Forest	122.347	-8.682
D395	38	Forest	1	0	0	1	122.36	-8.67795	34	Forest	122.347	-8.682
D395	38	Forest	1	0	0	1	122.36	-8.67791	34	Forest	122.347	-8.682
D395	59	Forest	1	0	0	1	122.36	-8.67789	34	Forest	122.347	-8.682
D395	59	Forest	1	0	0	1	122.36	-8.67805	34	Forest	122.347	-8.682
D395	59	Forest	1	0	0	1	122.36	-8.67787	34	Forest	122.347	-8.682
D395	60	Forest	1	0	0	1	122.36	-8.67789	34	Forest	122.347	-8.682
D395	61	Forest	1	0	0	1	122.36	-8.67789	34	Forest	122.347	-8.682
D395	61	Forest	1	0	0	1	122.36	-8.67792	34	Forest	122.347	-8.682
D395	61	Forest	1	0	0	1	122.36	-8.67792	34	Forest	122.347	-8.682
D395	61	Forest	1	0	0	1	122.36	-8.67807	34	Forest	122.347	-8.682
D395	61	Forest	1	0	0	1	122.36	-8.67787	34	Forest	122.347	-8.682
D395	38	Forest	1	0	0	1	122.361	-8.67802	26	Forest	122.347	-8.682
D115	63	Forest	1	0	0	1	122.345	-8.67804	23	Forest	122.346	-8.68217
D236	39	Forest	1	0	0	1	122.345	-8.67853	23	Forest	122.346	-8.6775
D236	39	Forest	1	0	0	1	122.345	-8.67861	23	Forest	122.346	-8.6775
D110	43	Forest	1	0	0	1	122.345	-8.6782	21	Forest	122.347	-8.68033
D236	39	Forest	1	0	0	1	122.345	-8.67813	21	Forest	122.346	-8.6775
D236	39	Forest	1	0	0	1	122.345	-8.67832	21	Forest	122.346	-8.6775
D164	60	Forest	1	0	0	1	122.346	-8.67835	18	Forest	122.346	-8.67833
D236	39	Forest	1	0	0	1	122.346	-8.67824	18	Forest	122.346	-8.6775
D236	39	Buildings	0	1	0	1	122.346	-8.67812	19	Buildings	122.346	-8.6775
D394	40	Buildings	0	1	0	1	122.346	-8.67813	19	Buildings	122.342	-8.6815
D164	15	Forest	1	0	0	1	122.346	-8.67832	19	Forest	122.346	-8.67833
D164	15	Forest	1	0	0	1	122.346	-8.67834	19	Forest	122.346	-8.67833
D164	15	Forest	1	0	0	1	122.346	-8.67834	19	Forest	122.346	-8.67833
D164	60	Forest	1	0	0	1	122.346	-8.67838	19	Forest	122.346	-8.67833
D164	60	Forest	1	0	0	1	122.346	-8.67812	19	Forest	122.346	-8.67833
D164	60	Forest	1	0	0	1	122.346	-8.67817	19	Forest	122.346	-8.67833
D170	59	Forest	1	0	0	1	122.346	-8.67819	19	Forest	122.346	-8.67933
D236	38	Forest	1	0	0	1	122.346	-8.67831	19	Forest	122.346	-8.6775
D236	40	Forest	1	0	0	1	122.346	-8.67812	19	Forest	122.346	-8.6775
D394	16	Forest	1	0	0	1	122.346	-8.67825	19	Forest	122.342	-8.6815
D394	16	Forest	1	0	0	1	122.346	-8.67835	19	Forest	122.342	-8.6815
D394	16	Forest	1	0	0	1	122.346	-8.67825	19	Forest	122.342	-8.6815
D394	40	Forest	1	0	0	1	122.346	-8.67836	19	Forest	122.342	-8.6815
D164	15	Forest	1	0	0	1	122.346	-8.67823	20	Forest	122.346	-8.67833
D164	15	Forest	1	0	0	1	122.346	-8.67825	20	Forest	122.346	-8.67833
D164	15	Forest	1	0	0	1	122.346	-8.67829	20	Forest	122.346	-8.67833
D164	16	Forest	1	0	0	1	122.346	-8.67833	20	Forest	122.346	-8.67833
D164	60	Forest	1	0	0	1	122.346	-8.67834	20	Forest	122.346	-8.67833
D164	60	Forest	1	0	0	1	122.346	-8.67815	20	Forest	122.346	-8.67833
D164	60	Forest	1	0	0	1	122.346	-8.67829	20	Forest	122.346	-8.67833
D164	60	Forest	1	0	0	1	122.346	-8.67838	20	Forest	122.346	-8.67833
D164	60	Forest	1	0	0	1	122.346	-8.67832	20	Forest	122.346	-8.67833
D164	60	Forest	1	0	0	1	122.346	-8.67834	20	Forest	122.346	-8.67833
D164	60	Forest	1	0	0	1	122.346	-8.67815	20	Forest	122.346	-8.67833
D164	60	Forest	1	0	0	1	122.346	-8.67816	20	Forest	122.346	-8.67833
D236	64	Forest	1	0	0	1	122.347	-8.67837	20	Forest	122.346	-8.6775
D236	64	Forest	1	0	0	1	122.347	-8.67811	18	Forest	122.346	-8.6775
D178	86	Forest	1	0	0	1	122.347	-8.67833	16	Forest	122.347	-8.679
D178	76	Forest	1	0	0	1	122.347	-8.67827	18	Forest	122.347	-8.679
D178	87	Forest	1	0	0	1	122.347	-8.67831	18	Forest	122.347	-8.679
D178	76	Forest	1	0	0	1	122.348	-8.67822	19	Forest	122.347	-8.679
D178	76	Forest	1	0	0	1	122.348	-8.67838	19	Forest	122.347	-8.679
D178	76	Forest	1	0	0	1	122.348	-8.67821	19	Forest	122.347	-8.679
D178	76	Forest	1	0	0	1	122.348	-8.67837	19	Forest	122.347	-8.679
D178	76	Forest	1	0	0	1	122.348	-8.67834	19	Forest	122.347	-8.679
D178	76	Forest	1	0	0	1	122.348	-8.67838	19	Forest	122.347	-8.679
D178	77	Forest	1	0	0	1	122.348	-8.6783	19	Forest	122.347	-8.679
D178	77	Forest	1	0	0	1	122.348	-8.67835	19	Forest	122.347	-8.679
D178	77	Forest	1	0	0	1	122.348	-8.67835	19	Forest	122.347	-8.679
D178	77	Forest	1	0	0	1	122.348	-8.67833	19	Forest	122.347	-8.679
D178	78	Forest	1	0	0	1	122.348	-8.67837	19	Forest	122.347	-8.679
D178	86	Forest	1	0	0	1	122.348	-8.67833	19	Forest	122.347	-8.679
D178	86	Forest	1	0	0	1	122.348	-8.67814	19	Forest	122.347	-8.679
D178	86	Forest	1	0	0	1	122.348	-8.67828	19	Forest	122.347	-8.679
D178	86	Forest	1	0	0	1	122.348	-8.67819	19	Forest	122.347	-8.679
D178	86	Forest	1	0	0	1	122.348	-8.67815	19	Forest	122.347	-8.679
D178	86	Forest	1	0	0	1	122.348	-8.67814	19	Forest	122.347	-8.679
D178	87	Forest	1	0	0	1	122.348	-8.67838	19	Forest	122.347	-8.679
D178	87	Forest	1	0	0	1	122.348	-8.67822	19	Forest	122.347	-8.679
D178	88	Forest	1	0	0	1	122.348	-8.67826	19	Forest	122.347	-8.679
D178	88	Forest	1	0	0	1	122.348	-8.67835	19	Forest	122.347	-8.679
D178	88	Forest	1	0	0	1	122.348	-8.67828	19	Forest	122.347	-8.679
D178	88	Forest	1	0	0	1	122.348	-8.67819	19	Forest	122.347	-8.679
D178	88	Forest	1	0	0	1	122.348	-8.6783	19	Forest	122.347	-8.679
D178	88	Forest	1	0	0	1	122.348	-8.67828	19	Forest	122.347	-8.679
D178	90	Forest	1	0	0	1	122.348	-8.67818	19	Forest	122.347	-8.679
D336	40	Forest	1	0	0	1	122.348	-8.67838	19	Forest	122.346	-8.68183
D336	59	Forest	1	0	0	1	122.349	-8.67862	19	Forest	122.346	-8.68183
D336	59	Forest	1	0	0	1	122.351	-8.67836	16	Forest	122.346	-8.68183
D101	40	Forest	1	0	0	1	122.352	-8.67828	14	Forest	122.352	-8.67833
D101	64	Forest	1	0	0	1	122.352	-8.67826	14	Forest	122.352	-8.67833
D101	64	Forest	1	0	0	1	122.352	-8.67834	14	Forest	122.352	-8.67833
D101	84	Forest	1	0	0	1	122.352	-8.67834	14	Forest	122.352	-8.67833
D101	85	Forest	1	0	0	1	122.352	-8.67839	14	Forest	122.352	-8.67833
D200	19	Forest	1	0	0	1	122.352	-8.67838	14	Forest	122.35	-8.6785
D200	31	Forest	1	0	0	1	122.352	-8.67832	14	Forest	122.35	-8.6785
D200	31	Forest	1	0	0	1	122.352	-8.67826	14	Forest	122.35	-8.6785
D200	32	Forest	1	0	0	1	122.352	-8.67825	14	Forest	122.35	-8.6785
D200	32	Forest	1	0	0	1	122.352	-8.67833	14	Forest	122.35	-8.6785
D200	32	Forest	1	0	0	1	122.352	-8.67838	14	Forest	122.35	-8.6785
D200	32	Forest	1	0	0	1	122.352	-8.67832	14	Forest	122.35	-8.6785
D200	32	Forest	1	0	0	1	122.352	-8.67837	14	Forest	122.35	-8.6785
D200	32	Forest	1	0	0	1	122.352	-8.67827	14	Forest	122.35	-8.6785
D200	32	Forest	1	0	0	1	122.352	-8.6783	14	Forest	122.35	-8.6785
D200	33	Forest	1	0	0	1	122.352	-8.67835	14	Forest	122.35	-8.6785
D200	33	Forest	1	0	0	1	122.352	-8.67839	14	Forest	122.35	-8.6785
D200	33	Forest	1	0	0	1	122.352	-8.67838	14	Forest	122.35	-8.6785
D200	33	Forest	1	0	0	1	122.352	-8.67839	14	Forest	122.35	-8.6785
D200	33	Forest	1	0	0	1	122.352	-8.67835	14	Forest	122.35	-8.6785
D200	34	Forest	1	0	0	1	122.352	-8.67834	14	Forest	122.35	-8.6785
D200	34	Forest	1	0	0	1	122.352	-8.67834	14	Forest	122.35	-8.6785
D200	34	Forest	1	0	0	1	122.352	-8.67827	14	Forest	122.35	-8.6785
D200	35	Forest	1	0	0	1	122.352	-8.67822	14	Forest	122.35	-8.6785
D200	35	Forest	1	0	0	1	122.352	-8.67838	14	Forest	122.35	-8.6785
D200	35	Forest	1	0	0	1	122.352	-8.67834	14	Forest	122.35	-8.6785
D200	35	Forest	1	0	0	1	122.352	-8.67839	14	Forest	122.35	-8.6785
D200	35	Forest	1	0	0	1	122.352	-8.67825	14	Forest	122.35	-8.6785
D200	35	Forest	1	0	0	1	122.352	-8.67834	14	Forest	122.35	-8.6785
D200	35	Forest	1	0	0	1	122.352	-8.67825	14	Forest	122.35	-8.6785
D200	36	Forest	1	0	0	1	122.352	-8.67835	14	Forest	122.35	-8.6785
D200	37	Forest	1	0	0	1	122.352	-8.67837	14	Forest	122.35	-8.6785
D200	39	Forest	1	0	0	1	122.352	-8.67829	14	Forest	122.35	-8.6785
D200	40	Forest	1	0	0	1	122.352	-8.67838	14	Forest	122.35	-8.6785
D200	40	Forest	1	0	0	1	122.352	-8.67835	14	Forest	122.35	-8.6785
D200	40	Forest	1	0	0	1	122.352	-8.67833	14	Forest	122.35	-8.6785
D200	41	Forest	1	0	0	1	122.352	-8.67823	14	Forest	122.35	-8.6785
D200	41	Forest	1	0	0	1	122.352	-8.67839	14	Forest	122.35	-8.6785
D200	41	Forest	1	0	0	1	122.352	-8.67814	14	Forest	122.35	-8.6785
D200	41	Forest	1	0	0	1	122.352	-8.67829	14	Forest	122.35	-8.6785
D200	41	Forest	1	0	0	1	122.352	-8.67838	14	Forest	122.35	-8.6785
D200	46	Forest	1	0	0	1	122.352	-8.67831	14	Forest	122.35	-8.6785
D200	57	Forest	1	0	0	1	122.352	-8.67815	14	Forest	122.35	-8.6785
D200	59	Forest	1	0	0	1	122.352	-8.67839	14	Forest	122.35	-8.6785
D200	60	Forest	1	0	0	1	122.352	-8.67837	14	Forest	122.35	-8.6785
D200	60	Forest	1	0	0	1	122.352	-8.67823	14	Forest	122.35	-8.6785
D200	60	Forest	1	0	0	1	122.352	-8.67821	14	Forest	122.35	-8.6785
D200	62	Forest	1	0	0	1	122.352	-8.67827	14	Forest	122.35	-8.6785
D200	62	Forest	1	0	0	1	122.352	-8.67824	14	Forest	122.35	-8.6785
D336	59	Forest	1	0	0	1	122.351	-8.67833	14	Forest	122.346	-8.68183
D336	59	Forest	1	0	0	1	122.351	-8.67837	14	Forest	122.346	-8.68183
D395	41	Forest	1	0	0	1	122.352	-8.67828	14	Forest	122.347	-8.682
D101	64	Road	0	0	1	1	122.352	-8.67825	14	Road	122.352	-8.67833
D200	32	Road	0	0	1	1	122.352	-8.67835	14	Road	122.35	-8.6785
D200	60	Road	0	0	1	1	122.352	-8.67835	14	Road	122.35	-8.6785
D395	9	Road	0	0	1	1	122.352	-8.67838	14	Road	122.347	-8.682
D101	40	Forest	1	0	0	1	122.353	-8.6783	13	Forest	122.352	-8.67833
D200	39	Forest	1	0	0	1	122.353	-8.6783	17	Forest	122.35	-8.6785
D200	37	Forest	1	0	0	1	122.354	-8.67829	18	Forest	122.35	-8.6785
D200	37	Forest	1	0	0	1	122.354	-8.67828	18	Forest	122.35	-8.6785
D200	39	Forest	1	0	0	1	122.354	-8.67856	18	Forest	122.35	-8.6785
D200	37	Forest	1	0	0	1	122.354	-8.67813	20	Forest	122.35	-8.6785
D200	37	Forest	1	0	0	1	122.354	-8.67863	24	Forest	122.35	-8.6785
D395	16	Forest	1	0	0	1	122.359	-8.67814	41	Forest	122.347	-8.682
D395	61	Forest	1	0	0	1	122.36	-8.6784	36	Forest	122.347	-8.682
D395	63	Forest	1	0	0	1	122.36	-8.67821	36	Forest	122.347	-8.682
D395	63	Forest	1	0	0	1	122.36	-8.67818	36	Forest	122.347	-8.682
D395	63	Forest	1	0	0	1	122.36	-8.6782	36	Forest	122.347	-8.682
D395	63	Forest	1	0	0	1	122.359	-8.67828	36	Forest	122.347	-8.682
D395	13	Forest	1	0	0	1	122.36	-8.67827	32	Forest	122.347	-8.682
D395	61	Forest	1	0	0	1	122.36	-8.67817	32	Forest	122.347	-8.682
D395	38	Forest	1	0	0	1	122.36	-8.67814	29	Forest	122.347	-8.682
D236	39	Forest	1	0	0	1	122.345	-8.67854	17	Forest	122.346	-8.6775
D236	39	Forest	1	0	0	1	122.345	-8.67846	17	Forest	122.346	-8.6775
D236	39	Forest	1	0	0	1	122.345	-8.67854	17	Forest	122.346	-8.6775
D236	39	Forest	1	0	0	1	122.345	-8.6785	17	Forest	122.346	-8.6775
D394	40	Forest	1	0	0	1	122.346	-8.67838	14	Forest	122.342	-8.6815
D164	15	Forest	1	0	0	1	122.346	-8.67845	16	Forest	122.346	-8.67833
D164	15	Forest	1	0	0	1	122.346	-8.6786	16	Forest	122.346	-8.67833
D164	17	Forest	1	0	0	1	122.346	-8.67848	16	Forest	122.346	-8.67833
D164	17	Forest	1	0	0	1	122.346	-8.67863	16	Forest	122.346	-8.67833
D164	17	Forest	1	0	0	1	122.346	-8.6785	16	Forest	122.346	-8.67833
D164	17	Forest	1	0	0	1	122.346	-8.67849	16	Forest	122.346	-8.67833
D394	40	Forest	1	0	0	1	122.346	-8.67847	16	Forest	122.342	-8.6815
D164	15	Buildings	0	1	0	1	122.346	-8.67841	19	Buildings	122.346	-8.67833
D164	15	Forest	1	0	0	1	122.346	-8.67839	19	Forest	122.346	-8.67833
D164	60	Forest	1	0	0	1	122.346	-8.67847	19	Forest	122.346	-8.67833
D164	60	Forest	1	0	0	1	122.347	-8.67848	19	Forest	122.346	-8.67833
D164	60	Forest	1	0	0	1	122.346	-8.67847	19	Forest	122.346	-8.67833
D236	34	Forest	1	0	0	1	122.346	-8.67852	19	Forest	122.346	-8.6775
D178	76	Forest	1	0	0	1	122.348	-8.6786	19	Forest	122.347	-8.679
D178	76	Forest	1	0	0	1	122.348	-8.67847	19	Forest	122.347	-8.679
D178	89	Forest	1	0	0	1	122.347	-8.67846	19	Forest	122.347	-8.679
D178	89	Forest	1	0	0	1	122.348	-8.67849	19	Forest	122.347	-8.679
D236	21	Forest	1	0	0	1	122.347	-8.67842	19	Forest	122.346	-8.6775
D310	62	Forest	1	0	0	1	122.348	-8.6785	19	Forest	122.347	-8.679
D178	84	Forest	1	0	0	1	122.349	-8.67865	21	Forest	122.347	-8.679
D200	57	Forest	1	0	0	1	122.35	-8.67862	12	Forest	122.35	-8.6785
D336	59	Forest	1	0	0	1	122.35	-8.67854	12	Forest	122.346	-8.68183
D200	22	Forest	1	0	0	1	122.351	-8.67858	10	Forest	122.35	-8.6785
D200	22	Forest	1	0	0	1	122.351	-8.6785	10	Forest	122.35	-8.6785
D200	22	Forest	1	0	0	1	122.351	-8.67858	10	Forest	122.35	-8.6785
D200	57	Forest	1	0	0	1	122.351	-8.67851	10	Forest	122.35	-8.6785
D200	21	Forest	1	0	0	1	122.351	-8.6784	11	Forest	122.35	-8.6785
D200	21	Forest	1	0	0	1	122.351	-8.67844	11	Forest	122.35	-8.6785
D200	21	Forest	1	0	0	1	122.351	-8.67848	11	Forest	122.35	-8.6785
D200	22	Forest	1	0	0	1	122.351	-8.67844	11	Forest	122.35	-8.6785
D200	32	Forest	1	0	0	1	122.352	-8.67842	11	Forest	122.35	-8.6785
D200	32	Forest	1	0	0	1	122.352	-8.67848	11	Forest	122.35	-8.6785
D200	44	Forest	1	0	0	1	122.352	-8.67852	11	Forest	122.35	-8.6785
D200	56	Forest	1	0	0	1	122.351	-8.67846	11	Forest	122.35	-8.6785
D200	58	Forest	1	0	0	1	122.351	-8.67842	11	Forest	122.35	-8.6785
D200	58	Forest	1	0	0	1	122.351	-8.67853	11	Forest	122.35	-8.6785
D200	60	Forest	1	0	0	1	122.351	-8.6785	11	Forest	122.35	-8.6785
D336	59	Forest	1	0	0	1	122.351	-8.67847	11	Forest	122.346	-8.68183
D200	20	Buildings	0	1	0	1	122.352	-8.67851	12	Buildings	122.35	-8.6785
D200	32	Buildings	0	1	0	1	122.352	-8.67854	12	Buildings	122.35	-8.6785
D200	32	Buildings	0	1	0	1	122.352	-8.67855	12	Buildings	122.35	-8.6785
D200	32	Buildings	0	1	0	1	122.352	-8.67856	12	Buildings	122.35	-8.6785
D200	32	Buildings	0	1	0	1	122.352	-8.67853	12	Buildings	122.35	-8.6785
D200	32	Buildings	0	1	0	1	122.352	-8.67851	12	Buildings	122.35	-8.6785
D200	33	Buildings	0	1	0	1	122.352	-8.67851	12	Buildings	122.35	-8.6785
D200	33	Buildings	0	1	0	1	122.352	-8.67851	12	Buildings	122.35	-8.6785
D200	33	Buildings	0	1	0	1	122.352	-8.67855	12	Buildings	122.35	-8.6785
D200	33	Buildings	0	1	0	1	122.352	-8.67855	12	Buildings	122.35	-8.6785
D200	33	Buildings	0	1	0	1	122.352	-8.67854	12	Buildings	122.35	-8.6785
D200	33	Buildings	0	1	0	1	122.352	-8.67852	12	Buildings	122.35	-8.6785
D200	33	Buildings	0	1	0	1	122.352	-8.6785	12	Buildings	122.35	-8.6785
D200	33	Buildings	0	1	0	1	122.352	-8.67856	12	Buildings	122.35	-8.6785
D200	33	Buildings	0	1	0	1	122.352	-8.67855	12	Buildings	122.35	-8.6785
D200	33	Buildings	0	1	0	1	122.352	-8.6785	12	Buildings	122.35	-8.6785
D200	34	Buildings	0	1	0	1	122.352	-8.67855	12	Buildings	122.35	-8.6785
D200	34	Buildings	0	1	0	1	122.352	-8.67856	12	Buildings	122.35	-8.6785
D200	35	Buildings	0	1	0	1	122.352	-8.67854	12	Buildings	122.35	-8.6785
D200	36	Buildings	0	1	0	1	122.352	-8.67849	12	Buildings	122.35	-8.6785
D200	36	Buildings	0	1	0	1	122.352	-8.67856	12	Buildings	122.35	-8.6785
D200	39	Buildings	0	1	0	1	122.352	-8.67852	12	Buildings	122.35	-8.6785
D200	39	Buildings	0	1	0	1	122.352	-8.67855	12	Buildings	122.35	-8.6785
D200	40	Buildings	0	1	0	1	122.352	-8.67854	12	Buildings	122.35	-8.6785
D200	40	Buildings	0	1	0	1	122.352	-8.67855	12	Buildings	122.35	-8.6785
D200	41	Buildings	0	1	0	1	122.352	-8.67851	12	Buildings	122.35	-8.6785
D200	41	Buildings	0	1	0	1	122.352	-8.67855	12	Buildings	122.35	-8.6785
D200	43	Buildings	0	1	0	1	122.352	-8.67854	12	Buildings	122.35	-8.6785
D200	44	Buildings	0	1	0	1	122.352	-8.67852	12	Buildings	122.35	-8.6785
D200	56	Buildings	0	1	0	1	122.352	-8.67849	12	Buildings	122.35	-8.6785
D200	57	Buildings	0	1	0	1	122.352	-8.67855	12	Buildings	122.35	-8.6785
D200	57	Buildings	0	1	0	1	122.352	-8.67851	12	Buildings	122.35	-8.6785
D200	57	Buildings	0	1	0	1	122.352	-8.67851	12	Buildings	122.35	-8.6785
D200	58	Buildings	0	1	0	1	122.352	-8.67853	12	Buildings	122.35	-8.6785
D200	59	Buildings	0	1	0	1	122.352	-8.67848	12	Buildings	122.35	-8.6785
D200	59	Buildings	0	1	0	1	122.352	-8.67853	12	Buildings	122.35	-8.6785
D200	60	Buildings	0	1	0	1	122.352	-8.6785	12	Buildings	122.35	-8.6785
D200	60	Buildings	0	1	0	1	122.352	-8.67855	12	Buildings	122.35	-8.6785
D200	61	Buildings	0	1	0	1	122.352	-8.67856	12	Buildings	122.35	-8.6785
D101	64	Forest	1	0	0	1	122.352	-8.67859	12	Forest	122.352	-8.67833
D101	64	Forest	1	0	0	1	122.352	-8.67846	12	Forest	122.352	-8.67833
D200	18	Forest	1	0	0	1	122.352	-8.67859	12	Forest	122.35	-8.6785
D200	18	Forest	1	0	0	1	122.352	-8.67847	12	Forest	122.35	-8.6785
D200	18	Forest	1	0	0	1	122.352	-8.67857	12	Forest	122.35	-8.6785
D200	18	Forest	1	0	0	1	122.352	-8.6786	12	Forest	122.35	-8.6785
D200	18	Forest	1	0	0	1	122.352	-8.67848	12	Forest	122.35	-8.6785
D200	18	Forest	1	0	0	1	122.352	-8.6785	12	Forest	122.35	-8.6785
D200	18	Forest	1	0	0	1	122.352	-8.67849	12	Forest	122.35	-8.6785
D200	19	Forest	1	0	0	1	122.352	-8.6784	12	Forest	122.35	-8.6785
D200	20	Forest	1	0	0	1	122.352	-8.67851	12	Forest	122.35	-8.6785
D200	20	Forest	1	0	0	1	122.352	-8.67846	12	Forest	122.35	-8.6785
D200	20	Forest	1	0	0	1	122.352	-8.67846	12	Forest	122.35	-8.6785
D200	20	Forest	1	0	0	1	122.352	-8.67857	12	Forest	122.35	-8.6785
D200	20	Forest	1	0	0	1	122.352	-8.67852	12	Forest	122.35	-8.6785
D200	21	Forest	1	0	0	1	122.352	-8.67846	12	Forest	122.35	-8.6785
D200	21	Forest	1	0	0	1	122.352	-8.67849	12	Forest	122.35	-8.6785
D200	31	Forest	1	0	0	1	122.352	-8.67855	12	Forest	122.35	-8.6785
D200	32	Forest	1	0	0	1	122.352	-8.67861	12	Forest	122.35	-8.6785
D200	32	Forest	1	0	0	1	122.352	-8.6785	12	Forest	122.35	-8.6785
D200	32	Forest	1	0	0	1	122.352	-8.67853	12	Forest	122.35	-8.6785
D200	32	Forest	1	0	0	1	122.352	-8.67839	12	Forest	122.35	-8.6785
D200	32	Forest	1	0	0	1	122.352	-8.67848	12	Forest	122.35	-8.6785
D200	33	Forest	1	0	0	1	122.352	-8.67841	12	Forest	122.35	-8.6785
D200	33	Forest	1	0	0	1	122.352	-8.67846	12	Forest	122.35	-8.6785
D200	33	Forest	1	0	0	1	122.352	-8.67863	12	Forest	122.35	-8.6785
D200	33	Forest	1	0	0	1	122.352	-8.6784	12	Forest	122.35	-8.6785
D200	33	Forest	1	0	0	1	122.352	-8.67846	12	Forest	122.35	-8.6785
D200	33	Forest	1	0	0	1	122.352	-8.67848	12	Forest	122.35	-8.6785
D200	33	Forest	1	0	0	1	122.352	-8.67847	12	Forest	122.35	-8.6785
D200	34	Forest	1	0	0	1	122.352	-8.67848	12	Forest	122.35	-8.6785
D200	34	Forest	1	0	0	1	122.352	-8.67862	12	Forest	122.35	-8.6785
D200	34	Forest	1	0	0	1	122.352	-8.67845	12	Forest	122.35	-8.6785
D200	34	Forest	1	0	0	1	122.352	-8.67857	12	Forest	122.35	-8.6785
D200	34	Forest	1	0	0	1	122.352	-8.67846	12	Forest	122.35	-8.6785
D200	34	Forest	1	0	0	1	122.352	-8.67846	12	Forest	122.35	-8.6785
D200	34	Forest	1	0	0	1	122.352	-8.67841	12	Forest	122.35	-8.6785
D200	34	Forest	1	0	0	1	122.352	-8.67852	12	Forest	122.35	-8.6785
D200	34	Forest	1	0	0	1	122.352	-8.67844	12	Forest	122.35	-8.6785
D200	34	Forest	1	0	0	1	122.352	-8.67849	12	Forest	122.35	-8.6785
D200	34	Forest	1	0	0	1	122.352	-8.67853	12	Forest	122.35	-8.6785
D200	34	Forest	1	0	0	1	122.352	-8.67845	12	Forest	122.35	-8.6785
D200	34	Forest	1	0	0	1	122.352	-8.67849	12	Forest	122.35	-8.6785
D200	34	Forest	1	0	0	1	122.352	-8.6785	12	Forest	122.35	-8.6785
D200	34	Forest	1	0	0	1	122.352	-8.67843	12	Forest	122.35	-8.6785
D200	34	Forest	1	0	0	1	122.352	-8.67846	12	Forest	122.35	-8.6785
D200	34	Forest	1	0	0	1	122.352	-8.67846	12	Forest	122.35	-8.6785
D200	35	Forest	1	0	0	1	122.352	-8.67842	12	Forest	122.35	-8.6785
D200	39	Forest	1	0	0	1	122.352	-8.67859	12	Forest	122.35	-8.6785
D200	39	Forest	1	0	0	1	122.352	-8.67865	12	Forest	122.35	-8.6785
D200	40	Forest	1	0	0	1	122.352	-8.67849	12	Forest	122.35	-8.6785
D200	40	Forest	1	0	0	1	122.352	-8.67862	12	Forest	122.35	-8.6785
D200	40	Forest	1	0	0	1	122.352	-8.67849	12	Forest	122.35	-8.6785
D200	40	Forest	1	0	0	1	122.352	-8.6785	12	Forest	122.35	-8.6785
D200	40	Forest	1	0	0	1	122.352	-8.67858	12	Forest	122.35	-8.6785
D200	40	Forest	1	0	0	1	122.352	-8.67859	12	Forest	122.35	-8.6785
D200	40	Forest	1	0	0	1	122.352	-8.67844	12	Forest	122.35	-8.6785
D200	40	Forest	1	0	0	1	122.352	-8.67852	12	Forest	122.35	-8.6785
D200	40	Forest	1	0	0	1	122.352	-8.67859	12	Forest	122.35	-8.6785
D200	40	Forest	1	0	0	1	122.352	-8.67855	12	Forest	122.35	-8.6785
D200	40	Forest	1	0	0	1	122.352	-8.6785	12	Forest	122.35	-8.6785
D200	40	Forest	1	0	0	1	122.352	-8.67843	12	Forest	122.35	-8.6785
D200	40	Forest	1	0	0	1	122.352	-8.67858	12	Forest	122.35	-8.6785
D200	40	Forest	1	0	0	1	122.352	-8.67864	12	Forest	122.35	-8.6785
D200	40	Forest	1	0	0	1	122.352	-8.67858	12	Forest	122.35	-8.6785
D200	41	Forest	1	0	0	1	122.352	-8.67847	12	Forest	122.35	-8.6785
D200	43	Forest	1	0	0	1	122.352	-8.67859	12	Forest	122.35	-8.6785
D200	43	Forest	1	0	0	1	122.352	-8.67861	12	Forest	122.35	-8.6785
D200	44	Forest	1	0	0	1	122.352	-8.67847	12	Forest	122.35	-8.6785
D200	44	Forest	1	0	0	1	122.352	-8.67852	12	Forest	122.35	-8.6785
D200	45	Forest	1	0	0	1	122.352	-8.67849	12	Forest	122.35	-8.6785
D200	56	Forest	1	0	0	1	122.352	-8.67846	12	Forest	122.35	-8.6785
D200	56	Forest	1	0	0	1	122.352	-8.67848	12	Forest	122.35	-8.6785
D200	56	Forest	1	0	0	1	122.352	-8.67846	12	Forest	122.35	-8.6785
D200	56	Forest	1	0	0	1	122.352	-8.67841	12	Forest	122.35	-8.6785
D200	56	Forest	1	0	0	1	122.352	-8.67853	12	Forest	122.35	-8.6785
D200	57	Forest	1	0	0	1	122.352	-8.67848	12	Forest	122.35	-8.6785
D200	57	Forest	1	0	0	1	122.352	-8.67847	12	Forest	122.35	-8.6785
D200	58	Forest	1	0	0	1	122.352	-8.67849	12	Forest	122.35	-8.6785
D200	59	Forest	1	0	0	1	122.352	-8.67852	12	Forest	122.35	-8.6785
D200	59	Forest	1	0	0	1	122.352	-8.67863	12	Forest	122.35	-8.6785
D200	59	Forest	1	0	0	1	122.352	-8.67842	12	Forest	122.35	-8.6785
D200	59	Forest	1	0	0	1	122.352	-8.67842	12	Forest	122.35	-8.6785
D200	60	Forest	1	0	0	1	122.352	-8.67848	12	Forest	122.35	-8.6785
D200	60	Forest	1	0	0	1	122.352	-8.67845	12	Forest	122.35	-8.6785
D200	60	Forest	1	0	0	1	122.352	-8.67859	12	Forest	122.35	-8.6785
D200	60	Forest	1	0	0	1	122.352	-8.67849	12	Forest	122.35	-8.6785
D200	60	Forest	1	0	0	1	122.352	-8.67848	12	Forest	122.35	-8.6785
D200	60	Forest	1	0	0	1	122.352	-8.67854	12	Forest	122.35	-8.6785
D200	60	Forest	1	0	0	1	122.352	-8.67844	12	Forest	122.35	-8.6785
D200	60	Forest	1	0	0	1	122.352	-8.6786	12	Forest	122.35	-8.6785
D200	60	Forest	1	0	0	1	122.352	-8.67864	12	Forest	122.35	-8.6785
D200	61	Forest	1	0	0	1	122.352	-8.67857	12	Forest	122.35	-8.6785
D200	61	Forest	1	0	0	1	122.352	-8.6786	12	Forest	122.35	-8.6785
D200	61	Forest	1	0	0	1	122.352	-8.67852	12	Forest	122.35	-8.6785
D336	59	Forest	1	0	0	1	122.352	-8.67843	12	Forest	122.346	-8.68183
D395	17	Forest	1	0	0	1	122.352	-8.6786	12	Forest	122.347	-8.682
D101	40	Buildings	0	1	0	1	122.352	-8.67844	17	Buildings	122.352	-8.67833
D101	40	Buildings	0	1	0	1	122.352	-8.67861	17	Buildings	122.352	-8.67833
D101	40	Buildings	0	1	0	1	122.352	-8.67858	17	Buildings	122.352	-8.67833
D101	40	Buildings	0	1	0	1	122.352	-8.67849	17	Buildings	122.352	-8.67833
D101	59	Buildings	0	1	0	1	122.352	-8.67861	17	Buildings	122.352	-8.67833
D101	59	Buildings	0	1	0	1	122.352	-8.67847	17	Buildings	122.352	-8.67833
D101	59	Buildings	0	1	0	1	122.352	-8.67847	17	Buildings	122.352	-8.67833
D101	64	Buildings	0	1	0	1	122.352	-8.67861	17	Buildings	122.352	-8.67833
D101	64	Buildings	0	1	0	1	122.352	-8.67858	17	Buildings	122.352	-8.67833
D101	64	Buildings	0	1	0	1	122.352	-8.67858	17	Buildings	122.352	-8.67833
D101	85	Buildings	0	1	0	1	122.352	-8.67856	17	Buildings	122.352	-8.67833
D101	86	Buildings	0	1	0	1	122.352	-8.67847	17	Buildings	122.352	-8.67833
D101	86	Buildings	0	1	0	1	122.352	-8.67846	17	Buildings	122.352	-8.67833
D101	86	Buildings	0	1	0	1	122.352	-8.67849	17	Buildings	122.352	-8.67833
D200	18	Buildings	0	1	0	1	122.352	-8.67855	17	Buildings	122.35	-8.6785
D200	18	Buildings	0	1	0	1	122.352	-8.67853	17	Buildings	122.35	-8.6785
D200	31	Buildings	0	1	0	1	122.352	-8.67849	17	Buildings	122.35	-8.6785
D200	32	Buildings	0	1	0	1	122.352	-8.67855	17	Buildings	122.35	-8.6785
D200	32	Buildings	0	1	0	1	122.352	-8.67853	17	Buildings	122.35	-8.6785
D200	32	Buildings	0	1	0	1	122.352	-8.6785	17	Buildings	122.35	-8.6785
D200	32	Buildings	0	1	0	1	122.352	-8.6785	17	Buildings	122.35	-8.6785
D200	32	Buildings	0	1	0	1	122.352	-8.67849	17	Buildings	122.35	-8.6785
D200	32	Buildings	0	1	0	1	122.352	-8.67849	17	Buildings	122.35	-8.6785
D200	32	Buildings	0	1	0	1	122.352	-8.67858	17	Buildings	122.35	-8.6785
D200	32	Buildings	0	1	0	1	122.352	-8.67853	17	Buildings	122.35	-8.6785
D200	32	Buildings	0	1	0	1	122.352	-8.67855	17	Buildings	122.35	-8.6785
D200	33	Buildings	0	1	0	1	122.352	-8.67851	17	Buildings	122.35	-8.6785
D200	33	Buildings	0	1	0	1	122.352	-8.67845	17	Buildings	122.35	-8.6785
D200	33	Buildings	0	1	0	1	122.352	-8.67847	17	Buildings	122.35	-8.6785
D200	33	Buildings	0	1	0	1	122.352	-8.6785	17	Buildings	122.35	-8.6785
D200	33	Buildings	0	1	0	1	122.352	-8.67851	17	Buildings	122.35	-8.6785
D200	33	Buildings	0	1	0	1	122.352	-8.67849	17	Buildings	122.35	-8.6785
D200	33	Buildings	0	1	0	1	122.352	-8.6785	17	Buildings	122.35	-8.6785
D200	33	Buildings	0	1	0	1	122.352	-8.67852	17	Buildings	122.35	-8.6785
D200	33	Buildings	0	1	0	1	122.352	-8.67853	17	Buildings	122.35	-8.6785
D200	33	Buildings	0	1	0	1	122.352	-8.6785	17	Buildings	122.35	-8.6785
D200	33	Buildings	0	1	0	1	122.352	-8.6785	17	Buildings	122.35	-8.6785
D200	33	Buildings	0	1	0	1	122.352	-8.6785	17	Buildings	122.35	-8.6785
D200	33	Buildings	0	1	0	1	122.352	-8.67851	17	Buildings	122.35	-8.6785
D200	33	Buildings	0	1	0	1	122.352	-8.67847	17	Buildings	122.35	-8.6785
D200	33	Buildings	0	1	0	1	122.352	-8.67851	17	Buildings	122.35	-8.6785
D200	33	Buildings	0	1	0	1	122.352	-8.67855	17	Buildings	122.35	-8.6785
D200	34	Buildings	0	1	0	1	122.352	-8.67852	17	Buildings	122.35	-8.6785
D200	34	Buildings	0	1	0	1	122.352	-8.67856	17	Buildings	122.35	-8.6785
D200	34	Buildings	0	1	0	1	122.352	-8.67853	17	Buildings	122.35	-8.6785
D200	34	Buildings	0	1	0	1	122.352	-8.67855	17	Buildings	122.35	-8.6785
D200	34	Buildings	0	1	0	1	122.352	-8.67855	17	Buildings	122.35	-8.6785
D200	34	Buildings	0	1	0	1	122.352	-8.67852	17	Buildings	122.35	-8.6785
D200	34	Buildings	0	1	0	1	122.352	-8.67854	17	Buildings	122.35	-8.6785
D200	35	Buildings	0	1	0	1	122.352	-8.67849	17	Buildings	122.35	-8.6785
D200	35	Buildings	0	1	0	1	122.352	-8.67856	17	Buildings	122.35	-8.6785
D200	35	Buildings	0	1	0	1	122.352	-8.6785	17	Buildings	122.35	-8.6785
D200	36	Buildings	0	1	0	1	122.352	-8.67858	17	Buildings	122.35	-8.6785
D200	39	Buildings	0	1	0	1	122.352	-8.67851	17	Buildings	122.35	-8.6785
D200	40	Buildings	0	1	0	1	122.352	-8.67853	17	Buildings	122.35	-8.6785
D200	40	Buildings	0	1	0	1	122.352	-8.67851	17	Buildings	122.35	-8.6785
D200	40	Buildings	0	1	0	1	122.352	-8.67853	17	Buildings	122.35	-8.6785
D200	40	Buildings	0	1	0	1	122.352	-8.6785	17	Buildings	122.35	-8.6785
D200	40	Buildings	0	1	0	1	122.352	-8.67856	17	Buildings	122.35	-8.6785
D200	40	Buildings	0	1	0	1	122.352	-8.67848	17	Buildings	122.35	-8.6785
D200	40	Buildings	0	1	0	1	122.352	-8.67855	17	Buildings	122.35	-8.6785
D200	40	Buildings	0	1	0	1	122.352	-8.67853	17	Buildings	122.35	-8.6785
D200	40	Buildings	0	1	0	1	122.352	-8.67854	17	Buildings	122.35	-8.6785
D200	40	Buildings	0	1	0	1	122.352	-8.67857	17	Buildings	122.35	-8.6785
D200	40	Buildings	0	1	0	1	122.352	-8.67858	17	Buildings	122.35	-8.6785
D200	40	Buildings	0	1	0	1	122.352	-8.67857	17	Buildings	122.35	-8.6785
D200	40	Buildings	0	1	0	1	122.352	-8.6785	17	Buildings	122.35	-8.6785
D200	41	Buildings	0	1	0	1	122.352	-8.67858	17	Buildings	122.35	-8.6785
D200	43	Buildings	0	1	0	1	122.352	-8.67854	17	Buildings	122.35	-8.6785
D200	57	Buildings	0	1	0	1	122.352	-8.67855	17	Buildings	122.35	-8.6785
D200	57	Buildings	0	1	0	1	122.352	-8.67849	17	Buildings	122.35	-8.6785
D200	58	Buildings	0	1	0	1	122.352	-8.67854	17	Buildings	122.35	-8.6785
D200	59	Buildings	0	1	0	1	122.352	-8.67855	17	Buildings	122.35	-8.6785
D200	59	Buildings	0	1	0	1	122.352	-8.67847	17	Buildings	122.35	-8.6785
D200	59	Buildings	0	1	0	1	122.352	-8.67849	17	Buildings	122.35	-8.6785
D200	60	Buildings	0	1	0	1	122.352	-8.67858	17	Buildings	122.35	-8.6785
D200	60	Buildings	0	1	0	1	122.352	-8.67854	17	Buildings	122.35	-8.6785
D200	60	Buildings	0	1	0	1	122.352	-8.67856	17	Buildings	122.35	-8.6785
D200	60	Buildings	0	1	0	1	122.352	-8.6785	17	Buildings	122.35	-8.6785
D200	60	Buildings	0	1	0	1	122.352	-8.67854	17	Buildings	122.35	-8.6785
D200	60	Buildings	0	1	0	1	122.352	-8.67848	17	Buildings	122.35	-8.6785
D200	60	Buildings	0	1	0	1	122.352	-8.67848	17	Buildings	122.35	-8.6785
D200	60	Buildings	0	1	0	1	122.352	-8.67849	17	Buildings	122.35	-8.6785
D200	60	Buildings	0	1	0	1	122.352	-8.67851	17	Buildings	122.35	-8.6785
D200	61	Buildings	0	1	0	1	122.352	-8.67854	17	Buildings	122.35	-8.6785
D200	61	Buildings	0	1	0	1	122.352	-8.67854	17	Buildings	122.35	-8.6785
D200	61	Buildings	0	1	0	1	122.352	-8.67859	17	Buildings	122.35	-8.6785
D200	61	Buildings	0	1	0	1	122.352	-8.67853	17	Buildings	122.35	-8.6785
D200	61	Buildings	0	1	0	1	122.352	-8.67852	17	Buildings	122.35	-8.6785
D200	61	Buildings	0	1	0	1	122.352	-8.67853	17	Buildings	122.35	-8.6785
D200	61	Buildings	0	1	0	1	122.352	-8.67849	17	Buildings	122.35	-8.6785
D200	61	Buildings	0	1	0	1	122.352	-8.67852	17	Buildings	122.35	-8.6785
D200	62	Buildings	0	1	0	1	122.352	-8.67847	17	Buildings	122.35	-8.6785
D200	62	Buildings	0	1	0	1	122.352	-8.67845	17	Buildings	122.35	-8.6785
D395	41	Buildings	0	1	0	1	122.352	-8.67858	17	Buildings	122.347	-8.682
D101	40	Forest	1	0	0	1	122.352	-8.67845	17	Forest	122.352	-8.67833
D101	40	Forest	1	0	0	1	122.352	-8.67848	17	Forest	122.352	-8.67833
D101	64	Forest	1	0	0	1	122.352	-8.67859	17	Forest	122.352	-8.67833
D101	64	Forest	1	0	0	1	122.352	-8.67867	17	Forest	122.352	-8.67833
D101	64	Forest	1	0	0	1	122.352	-8.67864	17	Forest	122.352	-8.67833
D101	64	Forest	1	0	0	1	122.352	-8.67867	17	Forest	122.352	-8.67833
D101	64	Forest	1	0	0	1	122.352	-8.67864	17	Forest	122.352	-8.67833
D101	64	Forest	1	0	0	1	122.352	-8.67864	17	Forest	122.352	-8.67833
D200	18	Forest	1	0	0	1	122.352	-8.67865	17	Forest	122.35	-8.6785
D200	20	Forest	1	0	0	1	122.352	-8.67842	17	Forest	122.35	-8.6785
D200	21	Forest	1	0	0	1	122.352	-8.67842	17	Forest	122.35	-8.6785
D200	32	Forest	1	0	0	1	122.352	-8.67845	17	Forest	122.35	-8.6785
D200	32	Forest	1	0	0	1	122.352	-8.67842	17	Forest	122.35	-8.6785
D200	32	Forest	1	0	0	1	122.352	-8.67844	17	Forest	122.35	-8.6785
D200	32	Forest	1	0	0	1	122.352	-8.67845	17	Forest	122.35	-8.6785
D200	32	Forest	1	0	0	1	122.352	-8.67846	17	Forest	122.35	-8.6785
D200	32	Forest	1	0	0	1	122.352	-8.67845	17	Forest	122.35	-8.6785
D200	32	Forest	1	0	0	1	122.352	-8.67842	17	Forest	122.35	-8.6785
D200	32	Forest	1	0	0	1	122.352	-8.67845	17	Forest	122.35	-8.6785
D200	32	Forest	1	0	0	1	122.352	-8.67841	17	Forest	122.35	-8.6785
D200	33	Forest	1	0	0	1	122.352	-8.67842	17	Forest	122.35	-8.6785
D200	33	Forest	1	0	0	1	122.352	-8.67846	17	Forest	122.35	-8.6785
D200	33	Forest	1	0	0	1	122.352	-8.67865	17	Forest	122.35	-8.6785
D200	33	Forest	1	0	0	1	122.352	-8.67841	17	Forest	122.35	-8.6785
D200	33	Forest	1	0	0	1	122.352	-8.67844	17	Forest	122.35	-8.6785
D200	33	Forest	1	0	0	1	122.352	-8.67843	17	Forest	122.35	-8.6785
D200	33	Forest	1	0	0	1	122.352	-8.67858	17	Forest	122.35	-8.6785
D200	33	Forest	1	0	0	1	122.352	-8.67846	17	Forest	122.35	-8.6785
D200	33	Forest	1	0	0	1	122.352	-8.67843	17	Forest	122.35	-8.6785
D200	34	Forest	1	0	0	1	122.352	-8.67844	17	Forest	122.35	-8.6785
D200	34	Forest	1	0	0	1	122.352	-8.67864	17	Forest	122.35	-8.6785
D200	34	Forest	1	0	0	1	122.352	-8.67862	17	Forest	122.35	-8.6785
D200	35	Forest	1	0	0	1	122.352	-8.67864	17	Forest	122.35	-8.6785
D200	35	Forest	1	0	0	1	122.352	-8.67841	17	Forest	122.35	-8.6785
D200	36	Forest	1	0	0	1	122.352	-8.67863	17	Forest	122.35	-8.6785
D200	36	Forest	1	0	0	1	122.352	-8.67844	17	Forest	122.35	-8.6785
D200	39	Forest	1	0	0	1	122.352	-8.67843	17	Forest	122.35	-8.6785
D200	39	Forest	1	0	0	1	122.352	-8.67843	17	Forest	122.35	-8.6785
D200	40	Forest	1	0	0	1	122.352	-8.67861	17	Forest	122.35	-8.6785
D200	40	Forest	1	0	0	1	122.352	-8.67861	17	Forest	122.35	-8.6785
D200	41	Forest	1	0	0	1	122.352	-8.67863	17	Forest	122.35	-8.6785
D200	42	Forest	1	0	0	1	122.352	-8.67865	17	Forest	122.35	-8.6785
D200	42	Forest	1	0	0	1	122.352	-8.6786	17	Forest	122.35	-8.6785
D200	46	Forest	1	0	0	1	122.352	-8.67842	17	Forest	122.35	-8.6785
D200	57	Forest	1	0	0	1	122.352	-8.67863	17	Forest	122.35	-8.6785
D200	57	Forest	1	0	0	1	122.352	-8.67858	17	Forest	122.35	-8.6785
D200	57	Forest	1	0	0	1	122.352	-8.67859	17	Forest	122.35	-8.6785
D200	58	Forest	1	0	0	1	122.352	-8.67843	17	Forest	122.35	-8.6785
D200	58	Forest	1	0	0	1	122.352	-8.67843	17	Forest	122.35	-8.6785
D200	59	Forest	1	0	0	1	122.352	-8.67864	17	Forest	122.35	-8.6785
D200	59	Forest	1	0	0	1	122.352	-8.67859	17	Forest	122.35	-8.6785
D200	60	Forest	1	0	0	1	122.352	-8.67859	17	Forest	122.35	-8.6785
D200	60	Forest	1	0	0	1	122.352	-8.67863	17	Forest	122.35	-8.6785
D200	60	Forest	1	0	0	1	122.352	-8.67859	17	Forest	122.35	-8.6785
D200	60	Forest	1	0	0	1	122.352	-8.67842	17	Forest	122.35	-8.6785
D200	62	Forest	1	0	0	1	122.352	-8.67842	17	Forest	122.35	-8.6785
D200	18	Road	0	0	1	1	122.352	-8.67843	17	Road	122.35	-8.6785
D200	20	Road	0	0	1	1	122.352	-8.67843	17	Road	122.35	-8.6785
D200	32	Road	0	0	1	1	122.352	-8.67844	17	Road	122.35	-8.6785
D200	32	Road	0	0	1	1	122.352	-8.67842	17	Road	122.35	-8.6785
D200	40	Road	0	0	1	1	122.352	-8.67861	17	Road	122.35	-8.6785
D200	40	Road	0	0	1	1	122.352	-8.67861	17	Road	122.35	-8.6785
D200	40	Road	0	0	1	1	122.352	-8.6784	17	Road	122.35	-8.6785
D200	60	Road	0	0	1	1	122.352	-8.67841	17	Road	122.35	-8.6785
D395	9	Road	0	0	1	1	122.352	-8.67842	17	Road	122.347	-8.682
D101	17	Forest	1	0	0	1	122.352	-8.67846	20	Forest	122.352	-8.67833
D101	40	Forest	1	0	0	1	122.352	-8.67853	20	Forest	122.352	-8.67833
D101	40	Forest	1	0	0	1	122.352	-8.67842	20	Forest	122.352	-8.67833
D101	40	Forest	1	0	0	1	122.352	-8.67843	20	Forest	122.352	-8.67833
D101	40	Forest	1	0	0	1	122.352	-8.67862	20	Forest	122.352	-8.67833
D101	40	Forest	1	0	0	1	122.352	-8.67847	20	Forest	122.352	-8.67833
D101	40	Forest	1	0	0	1	122.352	-8.67853	20	Forest	122.352	-8.67833
D101	64	Forest	1	0	0	1	122.352	-8.67847	20	Forest	122.352	-8.67833
D101	64	Forest	1	0	0	1	122.352	-8.67854	20	Forest	122.352	-8.67833
D101	64	Forest	1	0	0	1	122.352	-8.67855	20	Forest	122.352	-8.67833
D101	64	Forest	1	0	0	1	122.352	-8.67865	20	Forest	122.352	-8.67833
D101	64	Forest	1	0	0	1	122.352	-8.67853	20	Forest	122.352	-8.67833
D101	64	Forest	1	0	0	1	122.352	-8.6786	20	Forest	122.352	-8.67833
D101	84	Forest	1	0	0	1	122.352	-8.67853	20	Forest	122.352	-8.67833
D101	86	Forest	1	0	0	1	122.352	-8.67849	20	Forest	122.352	-8.67833
D101	86	Forest	1	0	0	1	122.352	-8.67857	20	Forest	122.352	-8.67833
D200	18	Forest	1	0	0	1	122.352	-8.67857	20	Forest	122.35	-8.6785
D200	20	Forest	1	0	0	1	122.352	-8.67859	20	Forest	122.35	-8.6785
D200	31	Forest	1	0	0	1	122.352	-8.67839	20	Forest	122.35	-8.6785
D200	32	Forest	1	0	0	1	122.352	-8.67859	20	Forest	122.35	-8.6785
D200	36	Forest	1	0	0	1	122.352	-8.67844	20	Forest	122.35	-8.6785
D200	42	Forest	1	0	0	1	122.352	-8.67854	20	Forest	122.35	-8.6785
D200	62	Forest	1	0	0	1	122.352	-8.67853	20	Forest	122.35	-8.6785
D200	39	Forest	1	0	0	1	122.353	-8.67855	16	Forest	122.35	-8.6785
D101	86	Forest	1	0	0	1	122.353	-8.67862	15	Forest	122.352	-8.67833
D200	37	Forest	1	0	0	1	122.353	-8.67843	15	Forest	122.35	-8.6785
D200	39	Forest	1	0	0	1	122.353	-8.67846	15	Forest	122.35	-8.6785
D200	37	Forest	1	0	0	1	122.353	-8.67859	21	Forest	122.35	-8.6785
D200	39	Forest	1	0	0	1	122.353	-8.67844	21	Forest	122.35	-8.6785
D200	60	Forest	1	0	0	1	122.353	-8.67842	21	Forest	122.35	-8.6785
D200	39	Forest	1	0	0	1	122.354	-8.67846	20	Forest	122.35	-8.6785
D200	39	Forest	1	0	0	1	122.354	-8.67847	20	Forest	122.35	-8.6785
D200	39	Forest	1	0	0	1	122.354	-8.67864	16	Forest	122.35	-8.6785
D200	37	Forest	1	0	0	1	122.355	-8.67852	34	Forest	122.35	-8.6785
D200	37	Forest	1	0	0	1	122.355	-8.67857	34	Forest	122.35	-8.6785
D200	37	Forest	1	0	0	1	122.355	-8.67864	34	Forest	122.35	-8.6785
D200	37	Forest	1	0	0	1	122.355	-8.67859	34	Forest	122.35	-8.6785
D200	37	Forest	1	0	0	1	122.355	-8.67849	38	Forest	122.35	-8.6785
D200	37	Forest	1	0	0	1	122.355	-8.67847	37	Forest	122.35	-8.6785
D395	58	Forest	1	0	0	1	122.359	-8.67863	26	Forest	122.347	-8.682
D395	10	Forest	1	0	0	1	122.36	-8.67859	21	Forest	122.347	-8.682
D395	35	Forest	1	0	0	1	122.36	-8.67864	21	Forest	122.347	-8.682
D395	38	Forest	1	0	0	1	122.36	-8.67855	21	Forest	122.347	-8.682
D395	35	Forest	1	0	0	1	122.36	-8.67841	12	Forest	122.347	-8.682
D395	35	Forest	1	0	0	1	122.36	-8.67862	12	Forest	122.347	-8.682
D395	35	Forest	1	0	0	1	122.36	-8.67853	8	Forest	122.347	-8.682
D395	59	Forest	1	0	0	1	122.36	-8.67867	8	Forest	122.347	-8.682
D178	87	Forest	1	0	0	1	122.347	-8.67841	17	Forest	122.347	-8.679
D236	33	Forest	1	0	0	1	122.347	-8.67813	17	Forest	122.346	-8.6775
D236	39	Forest	1	0	0	1	122.347	-8.67863	17	Forest	122.346	-8.6775
D236	41	Forest	1	0	0	1	122.347	-8.67823	17	Forest	122.346	-8.6775
D178	76	Buildings	0	1	0	1	122.348	-8.67858	20	Buildings	122.347	-8.679
D178	76	Buildings	0	1	0	1	122.348	-8.67852	20	Buildings	122.347	-8.679
D178	77	Buildings	0	1	0	1	122.348	-8.67855	20	Buildings	122.347	-8.679
D178	79	Buildings	0	1	0	1	122.348	-8.67857	20	Buildings	122.347	-8.679
D178	88	Buildings	0	1	0	1	122.348	-8.67856	20	Buildings	122.347	-8.679
D178	76	Buildings	0	1	0	1	122.348	-8.67841	20	Buildings	122.347	-8.679
D178	76	Buildings	0	1	0	1	122.348	-8.67845	20	Buildings	122.347	-8.679
D178	76	Buildings	0	1	0	1	122.348	-8.67841	20	Buildings	122.347	-8.679
D178	77	Buildings	0	1	0	1	122.348	-8.6784	20	Buildings	122.347	-8.679
D178	77	Buildings	0	1	0	1	122.348	-8.67844	20	Buildings	122.347	-8.679
D178	77	Buildings	0	1	0	1	122.348	-8.67843	20	Buildings	122.347	-8.679
D178	77	Buildings	0	1	0	1	122.348	-8.67845	20	Buildings	122.347	-8.679
D178	77	Buildings	0	1	0	1	122.348	-8.67843	20	Buildings	122.347	-8.679
D178	77	Buildings	0	1	0	1	122.348	-8.6784	20	Buildings	122.347	-8.679
D178	77	Buildings	0	1	0	1	122.348	-8.67839	20	Buildings	122.347	-8.679
D178	85	Buildings	0	1	0	1	122.348	-8.67848	20	Buildings	122.347	-8.679
D178	86	Buildings	0	1	0	1	122.348	-8.67839	20	Buildings	122.347	-8.679
D178	87	Buildings	0	1	0	1	122.348	-8.67839	20	Buildings	122.347	-8.679
D178	87	Buildings	0	1	0	1	122.348	-8.67843	20	Buildings	122.347	-8.679
D178	87	Buildings	0	1	0	1	122.348	-8.67841	20	Buildings	122.347	-8.679
D178	87	Buildings	0	1	0	1	122.348	-8.6784	20	Buildings	122.347	-8.679
D178	87	Buildings	0	1	0	1	122.348	-8.67842	20	Buildings	122.347	-8.679
D178	88	Buildings	0	1	0	1	122.348	-8.67843	20	Buildings	122.347	-8.679
D178	88	Buildings	0	1	0	1	122.348	-8.67846	20	Buildings	122.347	-8.679
D178	88	Buildings	0	1	0	1	122.348	-8.67841	20	Buildings	122.347	-8.679
D178	88	Buildings	0	1	0	1	122.348	-8.67842	20	Buildings	122.347	-8.679
D178	88	Buildings	0	1	0	1	122.348	-8.6784	20	Buildings	122.347	-8.679
D178	88	Buildings	0	1	0	1	122.348	-8.67841	20	Buildings	122.347	-8.679
D178	88	Buildings	0	1	0	1	122.348	-8.67842	20	Buildings	122.347	-8.679
D178	88	Buildings	0	1	0	1	122.348	-8.67841	20	Buildings	122.347	-8.679
D178	88	Buildings	0	1	0	1	122.348	-8.67844	20	Buildings	122.347	-8.679
D178	89	Buildings	0	1	0	1	122.348	-8.6784	20	Buildings	122.347	-8.679
D178	76	Forest	1	0	0	1	122.348	-8.67855	20	Forest	122.347	-8.679
D178	76	Forest	1	0	0	1	122.348	-8.67859	20	Forest	122.347	-8.679
D178	76	Forest	1	0	0	1	122.348	-8.67864	20	Forest	122.347	-8.679
D178	76	Forest	1	0	0	1	122.348	-8.67864	20	Forest	122.347	-8.679
D178	76	Forest	1	0	0	1	122.348	-8.67863	20	Forest	122.347	-8.679
D178	76	Forest	1	0	0	1	122.348	-8.6786	20	Forest	122.347	-8.679
D178	76	Forest	1	0	0	1	122.348	-8.6786	20	Forest	122.347	-8.679
D178	76	Forest	1	0	0	1	122.348	-8.67854	20	Forest	122.347	-8.679
D178	76	Forest	1	0	0	1	122.348	-8.67855	20	Forest	122.347	-8.679
D178	76	Forest	1	0	0	1	122.348	-8.67839	20	Forest	122.347	-8.679
D178	76	Forest	1	0	0	1	122.348	-8.67819	20	Forest	122.347	-8.679
D178	76	Forest	1	0	0	1	122.348	-8.67827	20	Forest	122.347	-8.679
D178	76	Forest	1	0	0	1	122.348	-8.67827	20	Forest	122.347	-8.679
D178	76	Forest	1	0	0	1	122.348	-8.67831	20	Forest	122.347	-8.679
D178	76	Forest	1	0	0	1	122.348	-8.6785	20	Forest	122.347	-8.679
D178	76	Forest	1	0	0	1	122.348	-8.67834	20	Forest	122.347	-8.679
D178	76	Forest	1	0	0	1	122.348	-8.67828	20	Forest	122.347	-8.679
D178	76	Forest	1	0	0	1	122.348	-8.67813	20	Forest	122.347	-8.679
D178	77	Forest	1	0	0	1	122.348	-8.67826	20	Forest	122.347	-8.679
D178	77	Forest	1	0	0	1	122.348	-8.67833	20	Forest	122.347	-8.679
D178	77	Forest	1	0	0	1	122.348	-8.67829	20	Forest	122.347	-8.679
D178	77	Forest	1	0	0	1	122.348	-8.67855	20	Forest	122.347	-8.679
D178	77	Forest	1	0	0	1	122.348	-8.67844	20	Forest	122.347	-8.679
D178	77	Forest	1	0	0	1	122.348	-8.67858	20	Forest	122.347	-8.679
D178	77	Forest	1	0	0	1	122.348	-8.67856	20	Forest	122.347	-8.679
D178	77	Forest	1	0	0	1	122.348	-8.67829	20	Forest	122.347	-8.679
D178	77	Forest	1	0	0	1	122.348	-8.67845	20	Forest	122.347	-8.679
D178	77	Forest	1	0	0	1	122.348	-8.67838	20	Forest	122.347	-8.679
D178	77	Forest	1	0	0	1	122.348	-8.67841	20	Forest	122.347	-8.679
D178	77	Forest	1	0	0	1	122.348	-8.67828	20	Forest	122.347	-8.679
D178	77	Forest	1	0	0	1	122.348	-8.6784	20	Forest	122.347	-8.679
D178	77	Forest	1	0	0	1	122.348	-8.67847	20	Forest	122.347	-8.679
D178	77	Forest	1	0	0	1	122.348	-8.67842	20	Forest	122.347	-8.679
D178	77	Forest	1	0	0	1	122.348	-8.67842	20	Forest	122.347	-8.679
D178	77	Forest	1	0	0	1	122.348	-8.67856	20	Forest	122.347	-8.679
D178	77	Forest	1	0	0	1	122.348	-8.67839	20	Forest	122.347	-8.679
D178	77	Forest	1	0	0	1	122.348	-8.6784	20	Forest	122.347	-8.679
D178	77	Forest	1	0	0	1	122.348	-8.67831	20	Forest	122.347	-8.679
D178	78	Forest	1	0	0	1	122.348	-8.67847	20	Forest	122.347	-8.679
D178	78	Forest	1	0	0	1	122.348	-8.6785	20	Forest	122.347	-8.679
D178	79	Forest	1	0	0	1	122.348	-8.67865	20	Forest	122.347	-8.679
D178	80	Forest	1	0	0	1	122.348	-8.67867	20	Forest	122.347	-8.679
D178	82	Forest	1	0	0	1	122.348	-8.67853	20	Forest	122.347	-8.679
D178	82	Forest	1	0	0	1	122.348	-8.67853	20	Forest	122.347	-8.679
D178	84	Forest	1	0	0	1	122.348	-8.67849	20	Forest	122.347	-8.679
D178	84	Forest	1	0	0	1	122.348	-8.67847	20	Forest	122.347	-8.679
D178	84	Forest	1	0	0	1	122.348	-8.67864	20	Forest	122.347	-8.679
D178	84	Forest	1	0	0	1	122.348	-8.67865	20	Forest	122.347	-8.679
D178	84	Forest	1	0	0	1	122.348	-8.67866	20	Forest	122.347	-8.679
D178	84	Forest	1	0	0	1	122.348	-8.67859	20	Forest	122.347	-8.679
D178	84	Forest	1	0	0	1	122.348	-8.67862	20	Forest	122.347	-8.679
D178	85	Forest	1	0	0	1	122.348	-8.67864	20	Forest	122.347	-8.679
D178	85	Forest	1	0	0	1	122.348	-8.67873	20	Forest	122.347	-8.679
D178	85	Forest	1	0	0	1	122.348	-8.67864	20	Forest	122.347	-8.679
D178	85	Forest	1	0	0	1	122.348	-8.67873	20	Forest	122.347	-8.679
D178	86	Forest	1	0	0	1	122.348	-8.67829	20	Forest	122.347	-8.679
D178	86	Forest	1	0	0	1	122.348	-8.67838	20	Forest	122.347	-8.679
D178	86	Forest	1	0	0	1	122.348	-8.67853	20	Forest	122.347	-8.679
D178	86	Forest	1	0	0	1	122.348	-8.67821	20	Forest	122.347	-8.679
D178	86	Forest	1	0	0	1	122.348	-8.6782	20	Forest	122.347	-8.679
D178	86	Forest	1	0	0	1	122.348	-8.67839	20	Forest	122.347	-8.679
D178	86	Forest	1	0	0	1	122.348	-8.6783	20	Forest	122.347	-8.679
D178	86	Forest	1	0	0	1	122.348	-8.67843	20	Forest	122.347	-8.679
D178	87	Forest	1	0	0	1	122.348	-8.67815	20	Forest	122.347	-8.679
D178	87	Forest	1	0	0	1	122.348	-8.67815	20	Forest	122.347	-8.679
D178	87	Forest	1	0	0	1	122.348	-8.67842	20	Forest	122.347	-8.679
D178	87	Forest	1	0	0	1	122.348	-8.67836	20	Forest	122.347	-8.679
D178	87	Forest	1	0	0	1	122.348	-8.67836	20	Forest	122.347	-8.679
D178	87	Forest	1	0	0	1	122.348	-8.67842	20	Forest	122.347	-8.679
D178	87	Forest	1	0	0	1	122.348	-8.67836	20	Forest	122.347	-8.679
D178	87	Forest	1	0	0	1	122.348	-8.67839	20	Forest	122.347	-8.679
D178	87	Forest	1	0	0	1	122.348	-8.67836	20	Forest	122.347	-8.679
D178	88	Forest	1	0	0	1	122.348	-8.67844	20	Forest	122.347	-8.679
D178	88	Forest	1	0	0	1	122.348	-8.67834	20	Forest	122.347	-8.679
D178	88	Forest	1	0	0	1	122.348	-8.6783	20	Forest	122.347	-8.679
D178	88	Forest	1	0	0	1	122.348	-8.67839	20	Forest	122.347	-8.679
D178	88	Forest	1	0	0	1	122.348	-8.67849	20	Forest	122.347	-8.679
D178	88	Forest	1	0	0	1	122.348	-8.67843	20	Forest	122.347	-8.679
D178	88	Forest	1	0	0	1	122.348	-8.67835	20	Forest	122.347	-8.679
D178	88	Forest	1	0	0	1	122.348	-8.67837	20	Forest	122.347	-8.679
D178	88	Forest	1	0	0	1	122.348	-8.6782	20	Forest	122.347	-8.679
D178	88	Forest	1	0	0	1	122.348	-8.67849	20	Forest	122.347	-8.679
D178	88	Forest	1	0	0	1	122.348	-8.67841	20	Forest	122.347	-8.679
D178	88	Forest	1	0	0	1	122.348	-8.67825	20	Forest	122.347	-8.679
D178	88	Forest	1	0	0	1	122.348	-8.67839	20	Forest	122.347	-8.679
D178	88	Forest	1	0	0	1	122.348	-8.67859	20	Forest	122.347	-8.679
D178	88	Forest	1	0	0	1	122.348	-8.67841	20	Forest	122.347	-8.679
D178	88	Forest	1	0	0	1	122.348	-8.67853	20	Forest	122.347	-8.679
D178	88	Forest	1	0	0	1	122.348	-8.67855	20	Forest	122.347	-8.679
D178	88	Forest	1	0	0	1	122.348	-8.67835	20	Forest	122.347	-8.679
D178	88	Forest	1	0	0	1	122.348	-8.67844	20	Forest	122.347	-8.679
D178	88	Forest	1	0	0	1	122.348	-8.67837	20	Forest	122.347	-8.679
D178	88	Forest	1	0	0	1	122.348	-8.67834	20	Forest	122.347	-8.679
D178	88	Forest	1	0	0	1	122.348	-8.67843	20	Forest	122.347	-8.679
D178	88	Forest	1	0	0	1	122.348	-8.67863	20	Forest	122.347	-8.679
D178	88	Forest	1	0	0	1	122.348	-8.6788	20	Forest	122.347	-8.679
D178	88	Forest	1	0	0	1	122.348	-8.67848	20	Forest	122.347	-8.679
D178	88	Forest	1	0	0	1	122.348	-8.67839	20	Forest	122.347	-8.679
D178	88	Forest	1	0	0	1	122.348	-8.67848	20	Forest	122.347	-8.679
D178	88	Forest	1	0	0	1	122.348	-8.67849	20	Forest	122.347	-8.679
D178	88	Forest	1	0	0	1	122.348	-8.67862	20	Forest	122.347	-8.679
D178	88	Forest	1	0	0	1	122.348	-8.67849	20	Forest	122.347	-8.679
D178	88	Forest	1	0	0	1	122.348	-8.67849	20	Forest	122.347	-8.679
D178	88	Forest	1	0	0	1	122.348	-8.67851	20	Forest	122.347	-8.679
D178	88	Forest	1	0	0	1	122.348	-8.67863	20	Forest	122.347	-8.679
D178	89	Forest	1	0	0	1	122.348	-8.67815	20	Forest	122.347	-8.679
D178	89	Forest	1	0	0	1	122.348	-8.67867	20	Forest	122.347	-8.679
D178	89	Forest	1	0	0	1	122.348	-8.67881	20	Forest	122.347	-8.679
D178	89	Forest	1	0	0	1	122.348	-8.67872	20	Forest	122.347	-8.679
D178	89	Forest	1	0	0	1	122.348	-8.67864	20	Forest	122.347	-8.679
D178	89	Forest	1	0	0	1	122.348	-8.67891	20	Forest	122.347	-8.679
D178	89	Forest	1	0	0	1	122.348	-8.67875	20	Forest	122.347	-8.679
D178	89	Forest	1	0	0	1	122.348	-8.67875	20	Forest	122.347	-8.679
D178	89	Forest	1	0	0	1	122.348	-8.6785	20	Forest	122.347	-8.679
D178	89	Forest	1	0	0	1	122.348	-8.67836	20	Forest	122.347	-8.679
D178	89	Forest	1	0	0	1	122.348	-8.67811	20	Forest	122.347	-8.679
D310	87	Forest	1	0	0	1	122.348	-8.67866	20	Forest	122.347	-8.679
D313	7	Forest	1	0	0	1	122.348	-8.67815	20	Forest	122.346	-8.6815
D336	40	Forest	1	0	0	1	122.348	-8.67883	20	Forest	122.346	-8.68183
D336	41	Forest	1	0	0	1	122.348	-8.67871	20	Forest	122.346	-8.68183
D336	57	Forest	1	0	0	1	122.348	-8.67854	20	Forest	122.346	-8.68183
D336	57	Forest	1	0	0	1	122.348	-8.67865	20	Forest	122.346	-8.68183
D336	57	Forest	1	0	0	1	122.348	-8.67864	20	Forest	122.346	-8.68183
D336	57	Forest	1	0	0	1	122.348	-8.67863	20	Forest	122.346	-8.68183
D336	57	Forest	1	0	0	1	122.348	-8.67877	20	Forest	122.346	-8.68183
D336	57	Forest	1	0	0	1	122.348	-8.67872	20	Forest	122.346	-8.68183
D336	57	Forest	1	0	0	1	122.348	-8.67859	20	Forest	122.346	-8.68183
D336	57	Forest	1	0	0	1	122.348	-8.6786	20	Forest	122.346	-8.68183
D336	58	Forest	1	0	0	1	122.348	-8.67852	20	Forest	122.346	-8.68183
D336	58	Forest	1	0	0	1	122.348	-8.67877	20	Forest	122.346	-8.68183
D336	58	Forest	1	0	0	1	122.348	-8.6787	20	Forest	122.346	-8.68183
D336	58	Forest	1	0	0	1	122.348	-8.67869	20	Forest	122.346	-8.68183
D336	58	Forest	1	0	0	1	122.348	-8.67877	20	Forest	122.346	-8.68183
D336	58	Forest	1	0	0	1	122.348	-8.67872	20	Forest	122.346	-8.68183
D336	58	Forest	1	0	0	1	122.348	-8.67865	20	Forest	122.346	-8.68183
D336	58	Forest	1	0	0	1	122.348	-8.67864	20	Forest	122.346	-8.68183
D336	58	Forest	1	0	0	1	122.348	-8.67861	20	Forest	122.346	-8.68183
D336	58	Forest	1	0	0	1	122.348	-8.6787	20	Forest	122.346	-8.68183
D336	58	Forest	1	0	0	1	122.348	-8.67853	20	Forest	122.346	-8.68183
D336	58	Forest	1	0	0	1	122.348	-8.67862	20	Forest	122.346	-8.68183
D336	58	Forest	1	0	0	1	122.348	-8.67866	20	Forest	122.346	-8.68183
D336	58	Forest	1	0	0	1	122.348	-8.67869	20	Forest	122.346	-8.68183
D336	58	Forest	1	0	0	1	122.348	-8.67877	20	Forest	122.346	-8.68183
D336	58	Forest	1	0	0	1	122.348	-8.67858	20	Forest	122.346	-8.68183
D336	58	Forest	1	0	0	1	122.348	-8.67889	20	Forest	122.346	-8.68183
D336	58	Forest	1	0	0	1	122.348	-8.67881	20	Forest	122.346	-8.68183
D336	58	Forest	1	0	0	1	122.348	-8.67872	20	Forest	122.346	-8.68183
D336	58	Forest	1	0	0	1	122.348	-8.67879	20	Forest	122.346	-8.68183
D336	58	Forest	1	0	0	1	122.348	-8.67866	20	Forest	122.346	-8.68183
D336	58	Forest	1	0	0	1	122.348	-8.67871	20	Forest	122.346	-8.68183
D336	58	Forest	1	0	0	1	122.348	-8.67891	20	Forest	122.346	-8.68183
D336	59	Forest	1	0	0	1	122.348	-8.67865	20	Forest	122.346	-8.68183
D336	59	Forest	1	0	0	1	122.348	-8.67865	20	Forest	122.346	-8.68183
D336	59	Forest	1	0	0	1	122.348	-8.6786	20	Forest	122.346	-8.68183
D336	59	Forest	1	0	0	1	122.348	-8.67854	20	Forest	122.346	-8.68183
D336	59	Forest	1	0	0	1	122.348	-8.67863	20	Forest	122.346	-8.68183
D336	59	Forest	1	0	0	1	122.348	-8.67876	20	Forest	122.346	-8.68183
D336	59	Forest	1	0	0	1	122.348	-8.6787	20	Forest	122.346	-8.68183
D178	84	Road	0	0	1	1	122.348	-8.67862	20	Road	122.347	-8.679
D336	60	Road	0	0	1	1	122.348	-8.6787	20	Road	122.346	-8.68183
D178	76	Road	0	0	1	1	122.348	-8.67861	20	Road	122.347	-8.679
D178	76	Road	0	0	1	1	122.348	-8.67854	20	Road	122.347	-8.679
D178	76	Road	0	0	1	1	122.348	-8.67856	20	Road	122.347	-8.679
D178	84	Road	0	0	1	1	122.348	-8.6786	20	Road	122.347	-8.679
D336	57	Road	0	0	1	1	122.348	-8.6786	20	Road	122.346	-8.68183
D336	59	Road	0	0	1	1	122.348	-8.67857	20	Road	122.346	-8.68183
D336	59	Road	0	0	1	1	122.348	-8.67863	20	Road	122.346	-8.68183
D336	59	Forest	1	0	0	1	122.35	-8.67889	14	Forest	122.346	-8.68183
D350	35	Forest	1	0	0	1	122.35	-8.67855	14	Forest	122.35	-8.6815
D110	37	Forest	1	0	0	1	122.343	-8.67891	17	Forest	122.347	-8.68033
D110	41	Forest	1	0	0	1	122.344	-8.67877	8	Forest	122.347	-8.68033
D236	39	Forest	1	0	0	1	122.345	-8.67867	22	Forest	122.346	-8.6775
D170	57	Forest	1	0	0	1	122.346	-8.67869	15	Forest	122.346	-8.67933
D170	57	Forest	1	0	0	1	122.346	-8.67872	15	Forest	122.346	-8.67933
D170	59	Forest	1	0	0	1	122.346	-8.67879	16	Forest	122.346	-8.67933
D170	59	Forest	1	0	0	1	122.347	-8.67888	16	Forest	122.346	-8.67933
D394	16	Forest	1	0	0	1	122.346	-8.67871	16	Forest	122.342	-8.6815
D170	57	Road	0	0	1	1	122.346	-8.67892	16	Road	122.346	-8.67933
D170	64	Forest	1	0	0	1	122.347	-8.67891	18	Forest	122.346	-8.67933
D178	79	Forest	1	0	0	1	122.347	-8.67878	16	Forest	122.347	-8.679
D178	79	Forest	1	0	0	1	122.347	-8.67888	16	Forest	122.347	-8.679
D310	39	Buildings	0	1	0	1	122.348	-8.67891	18	Buildings	122.347	-8.679
D310	39	Buildings	0	1	0	1	122.348	-8.67891	18	Buildings	122.347	-8.679
D310	58	Buildings	0	1	0	1	122.348	-8.67893	18	Buildings	122.347	-8.679
D310	62	Buildings	0	1	0	1	122.348	-8.67891	18	Buildings	122.347	-8.679
D236	37	Forest	1	0	0	1	122.347	-8.67886	18	Forest	122.346	-8.6775
D310	39	Forest	1	0	0	1	122.348	-8.67887	18	Forest	122.347	-8.679
D310	39	Forest	1	0	0	1	122.348	-8.67886	18	Forest	122.347	-8.679
D310	39	Forest	1	0	0	1	122.347	-8.67884	18	Forest	122.347	-8.679
D310	39	Forest	1	0	0	1	122.348	-8.67887	18	Forest	122.347	-8.679
D310	39	Forest	1	0	0	1	122.347	-8.67878	18	Forest	122.347	-8.679
D310	40	Forest	1	0	0	1	122.347	-8.67877	18	Forest	122.347	-8.679
D310	40	Forest	1	0	0	1	122.347	-8.67888	18	Forest	122.347	-8.679
D310	40	Forest	1	0	0	1	122.347	-8.67885	18	Forest	122.347	-8.679
D310	40	Forest	1	0	0	1	122.347	-8.67883	18	Forest	122.347	-8.679
D310	59	Forest	1	0	0	1	122.348	-8.67873	18	Forest	122.347	-8.679
D310	65	Forest	1	0	0	1	122.347	-8.67888	18	Forest	122.347	-8.679
D310	87	Forest	1	0	0	1	122.348	-8.67893	18	Forest	122.347	-8.679
D336	40	Forest	1	0	0	1	122.348	-8.6788	18	Forest	122.346	-8.68183
D178	76	Forest	1	0	0	1	122.348	-8.67868	19	Forest	122.347	-8.679
D178	89	Forest	1	0	0	1	122.348	-8.67877	19	Forest	122.347	-8.679
D310	39	Forest	1	0	0	1	122.348	-8.6788	19	Forest	122.347	-8.679
D310	39	Forest	1	0	0	1	122.348	-8.67892	19	Forest	122.347	-8.679
D310	39	Forest	1	0	0	1	122.348	-8.67884	19	Forest	122.347	-8.679
D310	58	Forest	1	0	0	1	122.348	-8.67871	19	Forest	122.347	-8.679
D310	59	Forest	1	0	0	1	122.348	-8.67879	19	Forest	122.347	-8.679
D310	87	Forest	1	0	0	1	122.348	-8.67888	19	Forest	122.347	-8.679
D336	40	Forest	1	0	0	1	122.348	-8.67874	19	Forest	122.346	-8.68183
D336	40	Forest	1	0	0	1	122.348	-8.6787	19	Forest	122.346	-8.68183
D336	57	Forest	1	0	0	1	122.348	-8.67866	19	Forest	122.346	-8.68183
D336	57	Forest	1	0	0	1	122.348	-8.67867	19	Forest	122.346	-8.68183
D336	57	Forest	1	0	0	1	122.348	-8.6787	19	Forest	122.346	-8.68183
D336	57	Forest	1	0	0	1	122.348	-8.67869	19	Forest	122.346	-8.68183
D336	58	Forest	1	0	0	1	122.348	-8.67878	19	Forest	122.346	-8.68183
D336	58	Forest	1	0	0	1	122.348	-8.67877	19	Forest	122.346	-8.68183
D336	58	Forest	1	0	0	1	122.348	-8.67873	19	Forest	122.346	-8.68183
D336	58	Forest	1	0	0	1	122.348	-8.67867	19	Forest	122.346	-8.68183
D336	58	Forest	1	0	0	1	122.348	-8.67876	19	Forest	122.346	-8.68183
D336	58	Forest	1	0	0	1	122.348	-8.67879	19	Forest	122.346	-8.68183
D336	58	Forest	1	0	0	1	122.348	-8.67888	19	Forest	122.346	-8.68183
D336	58	Forest	1	0	0	1	122.348	-8.67869	19	Forest	122.346	-8.68183
D336	59	Forest	1	0	0	1	122.348	-8.67869	19	Forest	122.346	-8.68183
D178	89	Road	0	0	1	1	122.348	-8.67867	19	Road	122.347	-8.679
D336	57	Road	0	0	1	1	122.348	-8.67868	19	Road	122.346	-8.68183
D178	84	Buildings	0	1	0	1	122.348	-8.67877	18	Buildings	122.347	-8.679
D336	59	Road	0	0	1	1	122.349	-8.67872	18	Road	122.346	-8.68183
D336	60	Forest	1	0	0	1	122.349	-8.67891	16	Forest	122.346	-8.68183
D101	63	Forest	1	0	0	1	122.35	-8.6789	11	Forest	122.352	-8.67833
D125	58	Forest	1	0	0	1	122.35	-8.67868	11	Forest	122.35	-8.6815
D336	59	Forest	1	0	0	1	122.35	-8.67885	11	Forest	122.346	-8.68183
D336	59	Forest	1	0	0	1	122.35	-8.67868	15	Forest	122.346	-8.68183
D395	41	Forest	1	0	0	1	122.351	-8.67876	15	Forest	122.347	-8.682
D101	84	Forest	1	0	0	1	122.352	-8.67868	16	Forest	122.352	-8.67833
D200	18	Forest	1	0	0	1	122.352	-8.67877	16	Forest	122.35	-8.6785
D200	32	Forest	1	0	0	1	122.352	-8.67868	16	Forest	122.35	-8.6785
D200	33	Forest	1	0	0	1	122.352	-8.67869	16	Forest	122.35	-8.6785
D200	33	Forest	1	0	0	1	122.352	-8.67867	16	Forest	122.35	-8.6785
D200	33	Forest	1	0	0	1	122.352	-8.67879	16	Forest	122.35	-8.6785
D200	34	Forest	1	0	0	1	122.352	-8.67881	16	Forest	122.35	-8.6785
D200	34	Forest	1	0	0	1	122.352	-8.67869	16	Forest	122.35	-8.6785
D200	34	Forest	1	0	0	1	122.352	-8.67868	16	Forest	122.35	-8.6785
D200	35	Forest	1	0	0	1	122.352	-8.67869	16	Forest	122.35	-8.6785
D200	35	Forest	1	0	0	1	122.352	-8.67868	16	Forest	122.35	-8.6785
D200	37	Forest	1	0	0	1	122.351	-8.67872	16	Forest	122.35	-8.6785
D200	40	Forest	1	0	0	1	122.352	-8.67874	16	Forest	122.35	-8.6785
D200	58	Forest	1	0	0	1	122.351	-8.67884	16	Forest	122.35	-8.6785
D200	58	Forest	1	0	0	1	122.352	-8.67879	16	Forest	122.35	-8.6785
D200	60	Forest	1	0	0	1	122.351	-8.67869	16	Forest	122.35	-8.6785
D200	60	Forest	1	0	0	1	122.351	-8.67874	16	Forest	122.35	-8.6785
D200	61	Forest	1	0	0	1	122.352	-8.67875	16	Forest	122.35	-8.6785
D200	61	Forest	1	0	0	1	122.352	-8.67871	16	Forest	122.35	-8.6785
D200	61	Forest	1	0	0	1	122.352	-8.67882	16	Forest	122.35	-8.6785
D200	61	Forest	1	0	0	1	122.352	-8.67886	16	Forest	122.35	-8.6785
D200	33	Road	0	0	1	1	122.352	-8.67881	16	Road	122.35	-8.6785
D200	40	Road	0	0	1	1	122.352	-8.67884	16	Road	122.35	-8.6785
D395	9	Road	0	0	1	1	122.352	-8.67886	16	Road	122.347	-8.682
D395	41	Road	0	0	1	1	122.351	-8.67886	16	Road	122.347	-8.682
D101	64	Forest	1	0	0	1	122.352	-8.67871	22	Forest	122.352	-8.67833
D101	64	Forest	1	0	0	1	122.352	-8.6788	22	Forest	122.352	-8.67833
D101	84	Forest	1	0	0	1	122.352	-8.67874	22	Forest	122.352	-8.67833
D101	84	Forest	1	0	0	1	122.352	-8.67874	22	Forest	122.352	-8.67833
D200	18	Forest	1	0	0	1	122.352	-8.67878	22	Forest	122.35	-8.6785
D200	34	Forest	1	0	0	1	122.352	-8.67875	22	Forest	122.35	-8.6785
D200	34	Forest	1	0	0	1	122.352	-8.67878	22	Forest	122.35	-8.6785
D200	35	Forest	1	0	0	1	122.352	-8.6787	22	Forest	122.35	-8.6785
D200	35	Forest	1	0	0	1	122.352	-8.67868	22	Forest	122.35	-8.6785
D200	40	Forest	1	0	0	1	122.352	-8.67868	22	Forest	122.35	-8.6785
D200	40	Forest	1	0	0	1	122.352	-8.67869	22	Forest	122.35	-8.6785
D200	40	Forest	1	0	0	1	122.352	-8.67872	22	Forest	122.35	-8.6785
D200	40	Forest	1	0	0	1	122.352	-8.67879	22	Forest	122.35	-8.6785
D200	40	Forest	1	0	0	1	122.352	-8.67875	22	Forest	122.35	-8.6785
D200	61	Forest	1	0	0	1	122.352	-8.6787	22	Forest	122.35	-8.6785
D101	64	Forest	1	0	0	1	122.352	-8.67884	25	Forest	122.352	-8.67833
D101	64	Forest	1	0	0	1	122.352	-8.6787	25	Forest	122.352	-8.67833
D101	64	Forest	1	0	0	1	122.352	-8.6787	25	Forest	122.352	-8.67833
D101	64	Forest	1	0	0	1	122.352	-8.67871	25	Forest	122.352	-8.67833
D101	84	Forest	1	0	0	1	122.352	-8.6789	25	Forest	122.352	-8.67833
D101	86	Forest	1	0	0	1	122.352	-8.67881	25	Forest	122.352	-8.67833
D101	63	Forest	1	0	0	1	122.352	-8.67888	23	Forest	122.352	-8.67833
D395	9	Forest	1	0	0	1	122.353	-8.67887	23	Forest	122.347	-8.682
D200	39	Forest	1	0	0	1	122.353	-8.67878	24	Forest	122.35	-8.6785
D278	12	Forest	1	0	0	1	122.354	-8.67879	21	Forest	122.348	-8.682
D200	39	Forest	1	0	0	1	122.354	-8.67875	20	Forest	122.35	-8.6785
D278	10	Forest	1	0	0	1	122.354	-8.67894	20	Forest	122.348	-8.682
D278	10	Forest	1	0	0	1	122.354	-8.67886	20	Forest	122.348	-8.682
D200	39	Forest	1	0	0	1	122.354	-8.67874	19	Forest	122.35	-8.6785
D200	39	Forest	1	0	0	1	122.354	-8.67875	19	Forest	122.35	-8.6785
D200	39	Forest	1	0	0	1	122.354	-8.67874	19	Forest	122.35	-8.6785
D200	39	Forest	1	0	0	1	122.354	-8.6788	19	Forest	122.35	-8.6785
D200	39	Forest	1	0	0	1	122.354	-8.67881	19	Forest	122.35	-8.6785
D200	39	Forest	1	0	0	1	122.354	-8.67879	31	Forest	122.35	-8.6785
D200	37	Forest	1	0	0	1	122.355	-8.67872	43	Forest	122.35	-8.6785
D200	37	Forest	1	0	0	1	122.355	-8.67871	35	Forest	122.35	-8.6785
D395	37	Forest	1	0	0	1	122.357	-8.67892	28	Forest	122.347	-8.682
D395	10	Forest	1	0	0	1	122.359	-8.6787	10	Forest	122.347	-8.682
D395	10	Forest	1	0	0	1	122.359	-8.67891	26	Forest	122.347	-8.682
D395	39	Forest	1	0	0	1	122.36	-8.6787	28	Forest	122.347	-8.682
D395	63	Forest	1	0	0	1	122.36	-8.67882	28	Forest	122.347	-8.682
D316	55	Forest	1	0	0	1	122.344	-8.67904	17	Forest	122.342	-8.6815
D110	41	Forest	1	0	0	1	122.345	-8.679	19	Forest	122.347	-8.68033
D110	15	Forest	1	0	0	1	122.346	-8.67896	13	Forest	122.347	-8.68033
D236	38	Forest	1	0	0	1	122.346	-8.67894	13	Forest	122.346	-8.6775
D394	40	Forest	1	0	0	1	122.346	-8.67905	13	Forest	122.342	-8.6815
D170	59	Forest	1	0	0	1	122.346	-8.6791	16	Forest	122.346	-8.67933
D394	16	Forest	1	0	0	1	122.346	-8.67895	16	Forest	122.342	-8.6815
D170	64	Buildings	0	1	0	1	122.347	-8.67919	12	Buildings	122.346	-8.67933
D110	40	Forest	1	0	0	1	122.346	-8.67912	12	Forest	122.347	-8.68033
D170	57	Forest	1	0	0	1	122.347	-8.67918	12	Forest	122.346	-8.67933
D170	59	Forest	1	0	0	1	122.346	-8.6792	12	Forest	122.346	-8.67933
D170	59	Forest	1	0	0	1	122.347	-8.67908	12	Forest	122.346	-8.67933
D170	59	Forest	1	0	0	1	122.346	-8.67906	12	Forest	122.346	-8.67933
D170	60	Forest	1	0	0	1	122.346	-8.67917	12	Forest	122.346	-8.67933
D170	60	Forest	1	0	0	1	122.347	-8.67914	12	Forest	122.346	-8.67933
D170	63	Forest	1	0	0	1	122.347	-8.67913	12	Forest	122.346	-8.67933
D170	63	Forest	1	0	0	1	122.347	-8.67903	12	Forest	122.346	-8.67933
D170	63	Forest	1	0	0	1	122.347	-8.67913	12	Forest	122.346	-8.67933
D170	63	Forest	1	0	0	1	122.347	-8.67912	12	Forest	122.346	-8.67933
D170	64	Forest	1	0	0	1	122.347	-8.67917	12	Forest	122.346	-8.67933
D170	64	Forest	1	0	0	1	122.346	-8.679	12	Forest	122.346	-8.67933
D170	64	Forest	1	0	0	1	122.347	-8.67914	12	Forest	122.346	-8.67933
D170	64	Forest	1	0	0	1	122.347	-8.67913	12	Forest	122.346	-8.67933
D170	64	Forest	1	0	0	1	122.346	-8.67904	12	Forest	122.346	-8.67933
D170	64	Forest	1	0	0	1	122.347	-8.67917	12	Forest	122.346	-8.67933
D170	64	Forest	1	0	0	1	122.347	-8.67919	12	Forest	122.346	-8.67933
D170	64	Forest	1	0	0	1	122.347	-8.67913	12	Forest	122.346	-8.67933
D394	16	Forest	1	0	0	1	122.347	-8.67914	12	Forest	122.342	-8.6815
D394	40	Forest	1	0	0	1	122.346	-8.67914	12	Forest	122.342	-8.6815
D170	57	Road	0	0	1	1	122.347	-8.67915	12	Road	122.346	-8.67933
D170	64	Road	0	0	1	1	122.346	-8.67917	12	Road	122.346	-8.67933
D394	16	Road	0	0	1	1	122.346	-8.67913	12	Road	122.342	-8.6815
D170	63	Forest	1	0	0	1	122.347	-8.67918	10	Forest	122.346	-8.67933
D170	63	Forest	1	0	0	1	122.347	-8.679	10	Forest	122.346	-8.67933
D170	63	Forest	1	0	0	1	122.347	-8.67909	10	Forest	122.346	-8.67933
D170	64	Forest	1	0	0	1	122.347	-8.67898	10	Forest	122.346	-8.67933
D170	64	Forest	1	0	0	1	122.347	-8.67907	10	Forest	122.346	-8.67933
D170	64	Forest	1	0	0	1	122.347	-8.67906	10	Forest	122.346	-8.67933
D170	64	Forest	1	0	0	1	122.347	-8.67912	10	Forest	122.346	-8.67933
D236	22	Buildings	0	1	0	1	122.348	-8.67894	15	Buildings	122.346	-8.6775
D310	39	Buildings	0	1	0	1	122.348	-8.67895	15	Buildings	122.347	-8.679
D310	39	Buildings	0	1	0	1	122.348	-8.67896	15	Buildings	122.347	-8.679
D310	39	Buildings	0	1	0	1	122.348	-8.67897	15	Buildings	122.347	-8.679
D310	39	Buildings	0	1	0	1	122.348	-8.67898	15	Buildings	122.347	-8.679
D310	39	Buildings	0	1	0	1	122.348	-8.67899	15	Buildings	122.347	-8.679
D310	39	Buildings	0	1	0	1	122.348	-8.67896	15	Buildings	122.347	-8.679
D310	40	Buildings	0	1	0	1	122.348	-8.67896	15	Buildings	122.347	-8.679
D310	40	Buildings	0	1	0	1	122.348	-8.67896	15	Buildings	122.347	-8.679
D310	58	Buildings	0	1	0	1	122.347	-8.67901	15	Buildings	122.347	-8.679
D310	60	Buildings	0	1	0	1	122.347	-8.67897	15	Buildings	122.347	-8.679
D310	60	Buildings	0	1	0	1	122.348	-8.67898	15	Buildings	122.347	-8.679
D310	87	Buildings	0	1	0	1	122.348	-8.67894	15	Buildings	122.347	-8.679
D310	87	Buildings	0	1	0	1	122.348	-8.67897	15	Buildings	122.347	-8.679
D310	87	Buildings	0	1	0	1	122.347	-8.67899	15	Buildings	122.347	-8.679
D310	39	Forest	1	0	0	1	122.348	-8.67907	15	Forest	122.347	-8.679
D310	39	Forest	1	0	0	1	122.348	-8.67916	15	Forest	122.347	-8.679
D310	39	Forest	1	0	0	1	122.348	-8.67907	15	Forest	122.347	-8.679
D310	39	Forest	1	0	0	1	122.348	-8.67901	15	Forest	122.347	-8.679
[truncated: 24,519 more rows]
