# Supplementary material for: Habitat selection by free-roaming domestic dogs in rabies endemic countries in rural and urban settings
Source: Sci Rep. 2022 Dec 3;12:20928. doi: 10.1038/s41598-022-25038-z (PMC9719531; doi:10.1038/s41598-022-25038-z)
Supplement: Supplementary file 4 — Supplementary Information 4. [file 41598_2022_25038_MOESM4_ESM.xlsx]

## Sheet: Sheet1
name	longitude	latitude	Y	DN	Hour	hour_Random	habitat	building	street	vegetation	country	study_area	HH_lon	HH_lat
D023	240700	1807265	0	1.3018	69	4	Building	1	0	0	Guatemala	poptun	240728	1808518
D023	240728	1808517	1	0.637541	33	33	Vegetation	0	0	0	Guatemala	poptun	240728	1808518
D023	240728	1808521	1	0.637541	33	33	Street	0	0	0	Guatemala	poptun	240728	1808518
D023	240735	1808521	1	0.637541	33	33	Street	0	0	0	Guatemala	poptun	240728	1808518
D023	240732	1808506	1	0.637541	33	33	Building	1	0	0	Guatemala	poptun	240728	1808518
D023	240732	1808503	1	0.637541	33	33	Building	1	0	0	Guatemala	poptun	240728	1808518
D023	240728	1808524	1	0.637541	33	33	Street	0	0	0	Guatemala	poptun	240728	1808518
D023	240732	1808543	1	0.732344	33	33	Street	0	0	0	Guatemala	poptun	240728	1808518
D023	240717	1808522	1	1.94527	33	33	Street	0	0	0	Guatemala	poptun	240728	1808518
D023	240733	1808496	1	0.838975	33	33	Building	1	0	0	Guatemala	poptun	240728	1808518
D023	240741	1808521	1	0.637541	33	33	Building	1	0	0	Guatemala	poptun	240728	1808518
D023	240339	1808886	0	4.78101	73	3	Vegetation	0	0	0	Guatemala	poptun	240728	1808518
D023	240706	1808494	1	1.89746	33	33	Vegetation	0	0	0	Guatemala	poptun	240728	1808518
D023	240708	1809431	0	2.85575	9	11	Building	1	0	0	Guatemala	poptun	240728	1808518
D023	240739	1808503	1	0.637541	33	33	Building	1	0	0	Guatemala	poptun	240728	1808518
D023	239989	1807940	0	1.88898	20	8	Vegetation	0	0	0	Guatemala	poptun	240728	1808518
D023	240249	1807771	0	1.46123	120	14	Vegetation	0	0	0	Guatemala	poptun	240728	1808518
D023	240655	1807476	0	1.59963	18	10	Vegetation	0	0	0	Guatemala	poptun	240728	1808518
D023	241157	1806973	0	1.89382	65	12	Street	0	0	0	Guatemala	poptun	240728	1808518
D023	241987	1809002	0	7.19339	64	13	Vegetation	0	0	0	Guatemala	poptun	240728	1808518
D023	240735	1808516	1	0.637541	33	33	Building	1	0	0	Guatemala	poptun	240728	1808518
D023	239475	1808211	0	3.39824	42	6	Vegetation	0	0	0	Guatemala	poptun	240728	1808518
D023	240754	1808897	0	4.23072	59	1	Building	1	0	0	Guatemala	poptun	240728	1808518
D023	241351	1807639	0	1.01484	77	7	Building	1	0	0	Guatemala	poptun	240728	1808518
D023	241800	1807866	0	1.38584	6	2	Building	1	0	0	Guatemala	poptun	240728	1808518
D023	241542	1807915	0	1.38351	78	5	Building	1	0	0	Guatemala	poptun	240728	1808518
D023	239659	1808845	0	2.81067	84	9	Vegetation	0	0	0	Guatemala	poptun	240728	1808518
D023	240732	1808525	1	0.637541	33	33	Street	0	0	0	Guatemala	poptun	240728	1808518
D025	240497	1808954	0	3.09385	13	42	Vegetation	0	0	0	Guatemala	poptun	241018	1.80849e+06
D025	241019	1808493	1	2.33302	51	51	Vegetation	0	0	0	Guatemala	poptun	241018	1.80849e+06
D025	241025	1808488	1	2.33302	51	51	Building	1	0	0	Guatemala	poptun	241018	1.80849e+06
D025	241029	1808485	1	2.08457	51	51	Building	1	0	0	Guatemala	poptun	241018	1.80849e+06
D025	240410	1807940	0	0.822885	111	110	Building	1	0	0	Guatemala	poptun	241018	1.80849e+06
D025	240625	1807639	0	1.06541	54	83	Vegetation	0	0	0	Guatemala	poptun	241018	1.80849e+06
D025	239931	1808852	0	1.8913	93	99	Vegetation	0	0	0	Guatemala	poptun	241018	1.80849e+06
D025	241172	1807893	0	0.532773	70	58	Street	0	0	0	Guatemala	poptun	241018	1.80849e+06
D025	239662	1808415	0	2.68104	63	27	Vegetation	0	0	0	Guatemala	poptun	241018	1.80849e+06
D025	241015	1807367	0	1.10903	106	94	Street	0	0	0	Guatemala	poptun	241018	1.80849e+06
D025	241189	1809573	0	2.42694	7	4	Vegetation	0	0	0	Guatemala	poptun	241018	1.80849e+06
D025	241026	1808489	1	2.33302	51	51	Building	1	0	0	Guatemala	poptun	241018	1.80849e+06
D025	240772	1809131	0	2.15996	45	77	Building	1	0	0	Guatemala	poptun	241018	1.80849e+06
D025	240978	1808497	1	2.27473	52	52	Building	1	0	0	Guatemala	poptun	241018	1.80849e+06
D025	241138	1808610	0	2.34415	13	89	Building	1	0	0	Guatemala	poptun	241018	1.80849e+06
D025	241038	1808494	1	2.08457	51	51	Street	0	0	0	Guatemala	poptun	241018	1.80849e+06
D025	241043	1808496	1	2.08457	111	111	Street	0	0	0	Guatemala	poptun	241018	1.80849e+06
D025	241569	1807495	0	1.52774	10	116	Building	1	0	0	Guatemala	poptun	241018	1.80849e+06
D025	239573	1808403	0	1.56608	17	111	Vegetation	0	0	0	Guatemala	poptun	241018	1.80849e+06
D025	239994	1807840	0	1.14077	94	81	Street	0	0	0	Guatemala	poptun	241018	1.80849e+06
D025	241046	1808485	1	2.08457	52	52	Street	0	0	0	Guatemala	poptun	241018	1.80849e+06
D025	241314	1807083	0	1.70385	26	70	Street	0	0	0	Guatemala	poptun	241018	1.80849e+06
D025	241054	1808482	1	2.08457	51	51	Street	0	0	0	Guatemala	poptun	241018	1.80849e+06
D025	240508	1809402	0	0.79364	18	47	Vegetation	0	0	0	Guatemala	poptun	241018	1.80849e+06
D025	241061	1808446	1	1.10628	51	51	Building	1	0	0	Guatemala	poptun	241018	1.80849e+06
D025	241012	1808485	1	2.33302	34	34	Vegetation	0	0	0	Guatemala	poptun	241018	1.80849e+06
D025	241965	1809339	0	0.743233	3	100	Vegetation	0	0	0	Guatemala	poptun	241018	1.80849e+06
D025	240944	1807487	0	2.06555	10	80	Building	1	0	0	Guatemala	poptun	241018	1.80849e+06
D025	241871	1808591	0	2.47246	8	15	Vegetation	0	0	0	Guatemala	poptun	241018	1.80849e+06
D025	241008	1808491	1	2.33302	51	51	Vegetation	0	0	0	Guatemala	poptun	241018	1.80849e+06
D025	241023	1808486	1	2.33302	52	52	Building	1	0	0	Guatemala	poptun	241018	1.80849e+06
D025	240902	1808476	1	1.9639	51	51	Vegetation	0	0	0	Guatemala	poptun	241018	1.80849e+06
D025	240499	1808270	0	3.09597	46	82	Street	0	0	0	Guatemala	poptun	241018	1.80849e+06
D025	239800	1808255	0	2.46857	10	115	Vegetation	0	0	0	Guatemala	poptun	241018	1.80849e+06
D025	241006	1808483	1	2.33302	50	50	Vegetation	0	0	0	Guatemala	poptun	241018	1.80849e+06
D025	240961	1808191	0	1.5825	54	44	Building	1	0	0	Guatemala	poptun	241018	1.80849e+06
D025	241179	1809315	0	2.33554	32	40	Building	1	0	0	Guatemala	poptun	241018	1.80849e+06
D025	241033	1808496	1	2.08457	51	51	Street	0	0	0	Guatemala	poptun	241018	1.80849e+06
D025	240567	1808439	0	2.14042	37	84	Vegetation	0	0	0	Guatemala	poptun	241018	1.80849e+06
D025	241014	1808482	1	2.33302	51	51	Building	1	0	0	Guatemala	poptun	241018	1.80849e+06
D025	240904	1807241	0	1.72349	84	39	Building	1	0	0	Guatemala	poptun	241018	1.80849e+06
D025	240685	1808986	0	2.21608	32	71	Building	1	0	0	Guatemala	poptun	241018	1.80849e+06
D025	241021	1808486	1	2.33302	34	34	Building	1	0	0	Guatemala	poptun	241018	1.80849e+06
D025	240656	1808925	0	2.6045	117	120	Building	1	0	0	Guatemala	poptun	241018	1.80849e+06
D025	241504	1809695	0	2.10345	9	52	Vegetation	0	0	0	Guatemala	poptun	241018	1.80849e+06
D025	240960	1807821	0	0.974456	17	29	Building	1	0	0	Guatemala	poptun	241018	1.80849e+06
D025	241029	1808495	1	2.08457	34	34	Building	1	0	0	Guatemala	poptun	241018	1.80849e+06
D025	240137	1807712	0	1.47391	117	106	Vegetation	0	0	0	Guatemala	poptun	241018	1.80849e+06
D025	240999	1808509	1	2.80089	50	50	Building	1	0	0	Guatemala	poptun	241018	1.80849e+06
D025	241024	1808499	1	2.80089	53	53	Vegetation	0	0	0	Guatemala	poptun	241018	1.80849e+06
D025	240211	1807257	0	1.84236	8	101	Building	1	0	0	Guatemala	poptun	241018	1.80849e+06
D025	241061	1808472	1	1.96982	111	111	Building	1	0	0	Guatemala	poptun	241018	1.80849e+06
D025	241032	1808487	1	2.08457	51	51	Building	1	0	0	Guatemala	poptun	241018	1.80849e+06
D025	241027	1808486	1	2.08457	51	51	Building	1	0	0	Guatemala	poptun	241018	1.80849e+06
D025	239937	1807574	0	2.1964	11	91	Building	1	0	0	Guatemala	poptun	241018	1.80849e+06
D025	240576	1807540	0	1.6052	15	102	Vegetation	0	0	0	Guatemala	poptun	241018	1.80849e+06
D025	241352	1808613	0	2.39426	107	21	Building	1	0	0	Guatemala	poptun	241018	1.80849e+06
D025	241033	1808506	1	2.23515	51	51	Street	0	0	0	Guatemala	poptun	241018	1.80849e+06
D025	241030	1808503	1	2.23515	51	51	Street	0	0	0	Guatemala	poptun	241018	1.80849e+06
D025	240035	1807678	0	3.26174	25	118	Vegetation	0	0	0	Guatemala	poptun	241018	1.80849e+06
D025	241005	1808469	1	2.33302	51	51	Vegetation	0	0	0	Guatemala	poptun	241018	1.80849e+06
D025	239440	1808725	0	2.73667	2	109	Vegetation	0	0	0	Guatemala	poptun	241018	1.80849e+06
D025	240988	1808492	1	1.81293	50	50	Vegetation	0	0	0	Guatemala	poptun	241018	1.80849e+06
D025	241017	1808535	1	3.11959	53	53	Street	0	0	0	Guatemala	poptun	241018	1.80849e+06
D025	240269	1807648	0	2.1316	68	17	Vegetation	0	0	0	Guatemala	poptun	241018	1.80849e+06
D025	241020	1808500	1	2.80089	51	51	Vegetation	0	0	0	Guatemala	poptun	241018	1.80849e+06
D025	241319	1809156	0	3.98169	28	107	Street	0	0	0	Guatemala	poptun	241018	1.80849e+06
D025	241025	1808494	1	2.33302	50	50	Vegetation	0	0	0	Guatemala	poptun	241018	1.80849e+06
D025	239842	1808813	0	5.10543	3	76	Vegetation	0	0	0	Guatemala	poptun	241018	1.80849e+06
D025	241037	1808511	1	2.23515	51	51	Vegetation	0	0	0	Guatemala	poptun	241018	1.80849e+06
D025	241777	1809507	0	1.32732	9	32	Vegetation	0	0	0	Guatemala	poptun	241018	1.80849e+06
D025	241006	1808489	1	2.33302	51	51	Vegetation	0	0	0	Guatemala	poptun	241018	1.80849e+06
D025	240997	1808467	1	2.33302	54	54	Vegetation	0	0	0	Guatemala	poptun	241018	1.80849e+06
D025	241342	1809438	0	2.00658	50	67	Vegetation	0	0	0	Guatemala	poptun	241018	1.80849e+06
D025	240506	1809131	0	3.17047	52	103	Vegetation	0	0	0	Guatemala	poptun	241018	1.80849e+06
D025	241034	1808478	1	2.08457	34	34	Street	0	0	0	Guatemala	poptun	241018	1.80849e+06
D025	241013	1808480	1	2.33302	50	50	Building	1	0	0	Guatemala	poptun	241018	1.80849e+06
D025	241022	1808492	1	2.33302	52	52	Vegetation	0	0	0	Guatemala	poptun	241018	1.80849e+06
D025	241132	1808084	0	3.16518	7	41	Building	1	0	0	Guatemala	poptun	241018	1.80849e+06
D025	241034	1808493	1	2.08457	51	51	Building	1	0	0	Guatemala	poptun	241018	1.80849e+06
D025	241005	1808471	1	2.33302	54	54	Vegetation	0	0	0	Guatemala	poptun	241018	1.80849e+06
D025	241034	1808489	1	2.08457	54	54	Building	1	0	0	Guatemala	poptun	241018	1.80849e+06
D025	241384	1807723	0	1.92931	119	49	Vegetation	0	0	0	Guatemala	poptun	241018	1.80849e+06
D025	240998	1808497	1	2.80089	53	53	Building	1	0	0	Guatemala	poptun	241018	1.80849e+06
D025	241140	1808799	0	1.47935	6	46	Vegetation	0	0	0	Guatemala	poptun	241018	1.80849e+06
D025	239966	1808439	0	11.2804	64	105	Vegetation	0	0	0	Guatemala	poptun	241018	1.80849e+06
D025	241495	1808331	0	4.97763	26	1	Vegetation	0	0	0	Guatemala	poptun	241018	1.80849e+06
D025	241026	1808504	1	2.80089	50	50	Vegetation	0	0	0	Guatemala	poptun	241018	1.80849e+06
D025	239988	1807813	0	0.585886	67	74	Street	0	0	0	Guatemala	poptun	241018	1.80849e+06
D025	241000	1808516	1	2.80089	50	50	Building	1	0	0	Guatemala	poptun	241018	1.80849e+06
D025	241015	1808492	1	2.33302	53	53	Vegetation	0	0	0	Guatemala	poptun	241018	1.80849e+06
D025	241026	1808493	1	2.33302	53	53	Building	1	0	0	Guatemala	poptun	241018	1.80849e+06
D025	240561	1807067	0	1.89994	122	56	Street	0	0	0	Guatemala	poptun	241018	1.80849e+06
D025	241004	1808502	1	2.80089	51	51	Building	1	0	0	Guatemala	poptun	241018	1.80849e+06
D025	239494	1808520	0	2.88942	22	88	Street	0	0	0	Guatemala	poptun	241018	1.80849e+06
D025	240348	1809366	0	1.70035	15	119	Building	1	0	0	Guatemala	poptun	241018	1.80849e+06
D025	241014	1808509	1	2.80089	52	52	Building	1	0	0	Guatemala	poptun	241018	1.80849e+06
D025	240524	1808813	0	1.17595	101	53	Vegetation	0	0	0	Guatemala	poptun	241018	1.80849e+06
D025	240999	1808508	1	2.80089	50	50	Building	1	0	0	Guatemala	poptun	241018	1.80849e+06
D025	241019	1807640	0	0.554557	41	66	Building	1	0	0	Guatemala	poptun	241018	1.80849e+06
D025	240405	1807148	0	1.37372	11	31	Street	0	0	0	Guatemala	poptun	241018	1.80849e+06
D025	240268	1807900	0	1.70268	1	98	Street	0	0	0	Guatemala	poptun	241018	1.80849e+06
D025	240994	1808501	1	2.27473	50	50	Building	1	0	0	Guatemala	poptun	241018	1.80849e+06
D025	241352	1808808	0	1.94642	58	92	Street	0	0	0	Guatemala	poptun	241018	1.80849e+06
D025	240667	1808589	0	2.43941	21	62	Vegetation	0	0	0	Guatemala	poptun	241018	1.80849e+06
D025	241033	1808496	1	2.08457	51	51	Vegetation	0	0	0	Guatemala	poptun	241018	1.80849e+06
D025	241026	1808498	1	2.80089	53	53	Vegetation	0	0	0	Guatemala	poptun	241018	1.80849e+06
D025	241180	1809109	0	2.65014	63	73	Street	0	0	0	Guatemala	poptun	241018	1.80849e+06
D025	241017	1808497	1	2.33302	51	51	Vegetation	0	0	0	Guatemala	poptun	241018	1.80849e+06
D025	241031	1808527	1	2.23515	51	51	Building	1	0	0	Guatemala	poptun	241018	1.80849e+06
D025	240958	1808500	1	1.27678	53	53	Building	1	0	0	Guatemala	poptun	241018	1.80849e+06
D025	241471	1807177	0	3.08549	74	79	Building	1	0	0	Guatemala	poptun	241018	1.80849e+06
D025	241022	1808506	1	2.80089	53	53	Vegetation	0	0	0	Guatemala	poptun	241018	1.80849e+06
D025	241039	1809026	0	1.38363	67	2	Vegetation	0	0	0	Guatemala	poptun	241018	1.80849e+06
D025	241029	1808478	1	2.08457	51	51	Building	1	0	0	Guatemala	poptun	241018	1.80849e+06
D025	240987	1808494	1	1.81293	50	50	Vegetation	0	0	0	Guatemala	poptun	241018	1.80849e+06
D025	240304	1807652	0	2.00239	25	95	Vegetation	0	0	0	Guatemala	poptun	241018	1.80849e+06
D025	241060	1808491	1	1.96982	51	51	Street	0	0	0	Guatemala	poptun	241018	1.80849e+06
D025	240687	1808386	0	1.20862	78	20	Street	0	0	0	Guatemala	poptun	241018	1.80849e+06
D025	241026	1808492	1	2.33302	51	51	Building	1	0	0	Guatemala	poptun	241018	1.80849e+06
D025	241671	1807472	0	1.96189	19	36	Building	1	0	0	Guatemala	poptun	241018	1.80849e+06
D025	240194	1808100	0	3.08317	35	35	Vegetation	0	0	0	Guatemala	poptun	241018	1.80849e+06
D025	241433	1808457	0	2.9496	120	108	Vegetation	0	0	0	Guatemala	poptun	241018	1.80849e+06
D025	239674	1808655	0	4.47487	91	51	Vegetation	0	0	0	Guatemala	poptun	241018	1.80849e+06
D025	240541	1808887	0	1.9564	40	50	Building	1	0	0	Guatemala	poptun	241018	1.80849e+06
D025	241005	1808496	1	2.33302	50	50	Vegetation	0	0	0	Guatemala	poptun	241018	1.80849e+06
D025	241021	1808490	1	2.33302	51	51	Vegetation	0	0	0	Guatemala	poptun	241018	1.80849e+06
D025	240001	1808353	0	7.97548	90	65	Vegetation	0	0	0	Guatemala	poptun	241018	1.80849e+06
D025	241185	1808430	0	0.925572	94	16	Vegetation	0	0	0	Guatemala	poptun	241018	1.80849e+06
D025	240990	1808495	1	1.81293	50	50	Vegetation	0	0	0	Guatemala	poptun	241018	1.80849e+06
D025	241017	1808471	1	2.33302	54	54	Building	1	0	0	Guatemala	poptun	241018	1.80849e+06
D025	241016	1808502	1	2.80089	50	50	Vegetation	0	0	0	Guatemala	poptun	241018	1.80849e+06
D025	239637	1808817	0	7.06816	105	28	Vegetation	0	0	0	Guatemala	poptun	241018	1.80849e+06
D025	240311	1809005	0	4.08954	118	37	Vegetation	0	0	0	Guatemala	poptun	241018	1.80849e+06
D025	241020	1808490	1	2.33302	51	51	Vegetation	0	0	0	Guatemala	poptun	241018	1.80849e+06
D025	241023	1808489	1	2.33302	53	53	Building	1	0	0	Guatemala	poptun	241018	1.80849e+06
D025	240386	1807620	0	2.06875	117	69	Building	1	0	0	Guatemala	poptun	241018	1.80849e+06
D025	241732	1809176	0	3.51713	97	25	Vegetation	0	0	0	Guatemala	poptun	241018	1.80849e+06
D025	241114	1808517	1	2.38089	53	53	Building	1	0	0	Guatemala	poptun	241018	1.80849e+06
D025	241027	1808483	1	2.08457	51	51	Building	1	0	0	Guatemala	poptun	241018	1.80849e+06
D025	241013	1808490	1	2.33302	52	52	Vegetation	0	0	0	Guatemala	poptun	241018	1.80849e+06
D025	240983	1808579	1	1.46358	50	50	Street	0	0	0	Guatemala	poptun	241018	1.80849e+06
D025	241013	1808493	1	2.33302	51	51	Vegetation	0	0	0	Guatemala	poptun	241018	1.80849e+06
D025	239560	1808476	0	3.89725	13	19	Vegetation	0	0	0	Guatemala	poptun	241018	1.80849e+06
D025	241011	1808488	1	2.33302	52	52	Vegetation	0	0	0	Guatemala	poptun	241018	1.80849e+06
D025	240988	1808452	1	1.49368	51	51	Vegetation	0	0	0	Guatemala	poptun	241018	1.80849e+06
D025	241022	1808473	1	2.33302	51	51	Building	1	0	0	Guatemala	poptun	241018	1.80849e+06
D025	241007	1808497	1	2.33302	52	52	Vegetation	0	0	0	Guatemala	poptun	241018	1.80849e+06
D025	239958	1807998	0	6.33109	10	54	Vegetation	0	0	0	Guatemala	poptun	241018	1.80849e+06
D025	241016	1808487	1	2.33302	53	53	Vegetation	0	0	0	Guatemala	poptun	241018	1.80849e+06
D025	241000	1808526	1	2.80089	54	54	Building	1	0	0	Guatemala	poptun	241018	1.80849e+06
D025	241251	1809659	0	1.94637	83	68	Vegetation	0	0	0	Guatemala	poptun	241018	1.80849e+06
D025	240855	1807293	0	2.06908	83	6	Building	1	0	0	Guatemala	poptun	241018	1.80849e+06
D025	241126	1806905	0	1.41999	56	30	Street	0	0	0	Guatemala	poptun	241018	1.80849e+06
D025	241424	1809556	0	2.88771	27	60	Vegetation	0	0	0	Guatemala	poptun	241018	1.80849e+06
D025	240806	1809472	0	1.25439	112	63	Vegetation	0	0	0	Guatemala	poptun	241018	1.80849e+06
D025	240987	1808414	1	1.33162	52	52	Building	1	0	0	Guatemala	poptun	241018	1.80849e+06
D025	241321	1807614	0	1.22212	96	34	Vegetation	0	0	0	Guatemala	poptun	241018	1.80849e+06
D025	241013	1808496	1	2.33302	51	51	Vegetation	0	0	0	Guatemala	poptun	241018	1.80849e+06
D025	240894	1808402	1	1.39549	50	50	Vegetation	0	0	0	Guatemala	poptun	241018	1.80849e+06
D025	241193	1808517	1	2.06168	52	52	Vegetation	0	0	0	Guatemala	poptun	241018	1.80849e+06
D025	241018	1808483	1	2.33302	51	51	Building	1	0	0	Guatemala	poptun	241018	1.80849e+06
D025	241005	1808506	1	2.80089	50	50	Building	1	0	0	Guatemala	poptun	241018	1.80849e+06
D025	241208	1807430	0	1.93565	46	121	Building	1	0	0	Guatemala	poptun	241018	1.80849e+06
D025	239845	1808734	0	5.99659	44	112	Vegetation	0	0	0	Guatemala	poptun	241018	1.80849e+06
D025	241207	1807587	0	0.820744	108	122	Building	1	0	0	Guatemala	poptun	241018	1.80849e+06
D025	241030	1808490	1	2.08457	53	53	Building	1	0	0	Guatemala	poptun	241018	1.80849e+06
D025	241004	1808487	1	2.33302	50	50	Vegetation	0	0	0	Guatemala	poptun	241018	1.80849e+06
D025	239333	1808703	0	2.32431	108	59	Vegetation	0	0	0	Guatemala	poptun	241018	1.80849e+06
D025	241020	1808502	1	2.80089	51	51	Vegetation	0	0	0	Guatemala	poptun	241018	1.80849e+06
D025	241234	1808274	0	0.981966	84	64	Building	1	0	0	Guatemala	poptun	241018	1.80849e+06
D025	241012	1808498	1	2.80089	53	53	Vegetation	0	0	0	Guatemala	poptun	241018	1.80849e+06
D025	241947	1808520	0	0.864889	78	57	Vegetation	0	0	0	Guatemala	poptun	241018	1.80849e+06
D025	241913	1808668	0	1.65694	55	72	Vegetation	0	0	0	Guatemala	poptun	241018	1.80849e+06
D025	241005	1809396	0	3.50736	36	114	Street	0	0	0	Guatemala	poptun	241018	1.80849e+06
D025	241017	1808487	1	2.33302	51	51	Vegetation	0	0	0	Guatemala	poptun	241018	1.80849e+06
D025	241019	1808501	1	2.80089	53	53	Vegetation	0	0	0	Guatemala	poptun	241018	1.80849e+06
D025	241062	1809400	0	4.2389	50	97	Vegetation	0	0	0	Guatemala	poptun	241018	1.80849e+06
D025	240999	1808481	1	2.33302	51	51	Vegetation	0	0	0	Guatemala	poptun	241018	1.80849e+06
D025	241000	1808501	1	2.80089	53	53	Building	1	0	0	Guatemala	poptun	241018	1.80849e+06
D025	241161	1807518	0	0.985032	83	18	Building	1	0	0	Guatemala	poptun	241018	1.80849e+06
D025	241812	1808527	0	3.39713	120	113	Vegetation	0	0	0	Guatemala	poptun	241018	1.80849e+06
D025	240428	1808414	0	1.02308	40	43	Vegetation	0	0	0	Guatemala	poptun	241018	1.80849e+06
D025	241017	1808494	1	2.33302	53	53	Vegetation	0	0	0	Guatemala	poptun	241018	1.80849e+06
D025	240483	1808145	0	1.73876	44	96	Vegetation	0	0	0	Guatemala	poptun	241018	1.80849e+06
D025	240949	1809057	0	1.73093	49	104	Building	1	0	0	Guatemala	poptun	241018	1.80849e+06
D025	241027	1808499	1	2.23515	52	52	Vegetation	0	0	0	Guatemala	poptun	241018	1.80849e+06
D025	240994	1808506	1	2.27473	50	50	Building	1	0	0	Guatemala	poptun	241018	1.80849e+06
D025	240997	1808485	1	2.33302	54	54	Vegetation	0	0	0	Guatemala	poptun	241018	1.80849e+06
D025	241028	1808470	1	2.08457	54	54	Street	0	0	0	Guatemala	poptun	241018	1.80849e+06
D025	241645	1807804	0	1.69335	81	85	Street	0	0	0	Guatemala	poptun	241018	1.80849e+06
D025	241403	1808640	0	2.81269	82	48	Vegetation	0	0	0	Guatemala	poptun	241018	1.80849e+06
D025	240489	1808019	0	3.35081	64	33	Street	0	0	0	Guatemala	poptun	241018	1.80849e+06
D025	239590	1808161	0	1.36848	85	93	Street	0	0	0	Guatemala	poptun	241018	1.80849e+06
D025	241024	1808529	1	3.11959	51	51	Vegetation	0	0	0	Guatemala	poptun	241018	1.80849e+06
D025	241014	1808493	1	2.33302	51	51	Vegetation	0	0	0	Guatemala	poptun	241018	1.80849e+06
D025	241048	1808721	0	3.5167	58	117	Vegetation	0	0	0	Guatemala	poptun	241018	1.80849e+06
D025	240998	1808486	1	2.33302	51	51	Vegetation	0	0	0	Guatemala	poptun	241018	1.80849e+06
D025	240634	1808258	0	2.80284	55	87	Vegetation	0	0	0	Guatemala	poptun	241018	1.80849e+06
D025	240481	1808870	0	2.40211	90	75	Vegetation	0	0	0	Guatemala	poptun	241018	1.80849e+06
D025	240861	1808813	0	2.28873	80	22	Street	0	0	0	Guatemala	poptun	241018	1.80849e+06
D025	239804	1808522	0	3.0848	17	78	Vegetation	0	0	0	Guatemala	poptun	241018	1.80849e+06
D025	241024	1808492	1	2.33302	51	51	Building	1	0	0	Guatemala	poptun	241018	1.80849e+06
D025	241034	1808468	1	2.08457	52	52	Street	0	0	0	Guatemala	poptun	241018	1.80849e+06
D025	241037	1808495	1	2.08457	52	52	Street	0	0	0	Guatemala	poptun	241018	1.80849e+06
D025	241027	1808477	1	2.08457	34	34	Building	1	0	0	Guatemala	poptun	241018	1.80849e+06
D025	241195	1808154	0	2.0855	2	45	Vegetation	0	0	0	Guatemala	poptun	241018	1.80849e+06
D025	239413	1808751	0	3.3913	102	90	Vegetation	0	0	0	Guatemala	poptun	241018	1.80849e+06
D025	240038	1808803	0	2.86445	48	86	Vegetation	0	0	0	Guatemala	poptun	241018	1.80849e+06
D025	241010	1808489	1	2.33302	51	51	Vegetation	0	0	0	Guatemala	poptun	241018	1.80849e+06
D025	241021	1808494	1	2.33302	53	53	Vegetation	0	0	0	Guatemala	poptun	241018	1.80849e+06
D025	241769	1807732	0	0.870183	38	24	Vegetation	0	0	0	Guatemala	poptun	241018	1.80849e+06
D025	241044	1808497	1	2.08457	51	51	Street	0	0	0	Guatemala	poptun	241018	1.80849e+06
D025	240737	1807494	0	1.89586	109	23	Building	1	0	0	Guatemala	poptun	241018	1.80849e+06
D025	240975	1808479	1	1.81293	54	54	Vegetation	0	0	0	Guatemala	poptun	241018	1.80849e+06
D025	241029	1808499	1	2.23515	51	51	Vegetation	0	0	0	Guatemala	poptun	241018	1.80849e+06
D025	241050	1808469	1	2.08457	52	52	Building	1	0	0	Guatemala	poptun	241018	1.80849e+06
D025	241021	1808494	1	2.33302	50	50	Vegetation	0	0	0	Guatemala	poptun	241018	1.80849e+06
D025	241029	1808501	1	2.23515	51	51	Vegetation	0	0	0	Guatemala	poptun	241018	1.80849e+06
D025	241038	1808477	1	2.08457	53	53	Street	0	0	0	Guatemala	poptun	241018	1.80849e+06
D025	241016	1808504	1	2.80089	50	50	Vegetation	0	0	0	Guatemala	poptun	241018	1.80849e+06
D025	241536	1807904	0	1.61176	74	38	Building	1	0	0	Guatemala	poptun	241018	1.80849e+06
D025	240992	1808039	0	1.11587	103	61	Street	0	0	0	Guatemala	poptun	241018	1.80849e+06
D025	240518	1808283	0	3.63968	93	55	Building	1	0	0	Guatemala	poptun	241018	1.80849e+06
D025	241060	1808963	0	1.79276	111	3	Vegetation	0	0	0	Guatemala	poptun	241018	1.80849e+06
D025	241010	1808492	1	2.33302	50	50	Vegetation	0	0	0	Guatemala	poptun	241018	1.80849e+06
D025	241082	1807885	0	0.225328	76	26	Building	1	0	0	Guatemala	poptun	241018	1.80849e+06
D025	241217	1807047	0	0.461986	66	5	Building	1	0	0	Guatemala	poptun	241018	1.80849e+06
D055	241359	1807183	0	2.90873	119	113	Building	1	0	0	Guatemala	poptun	241603	1808320
D055	241713	1808228	1	1.02138	92	92	Building	1	0	0	Guatemala	poptun	241603	1808320
D055	239534	1808548	0	2.11123	18	100	Vegetation	0	0	0	Guatemala	poptun	241603	1808320
D055	240404	1808507	0	2.24188	39	46	Building	1	0	0	Guatemala	poptun	241603	1808320
D055	241040	1808978	0	1.22017	25	3	Vegetation	0	0	0	Guatemala	poptun	241603	1808320
D055	239840	1808839	0	3.28925	28	4	Vegetation	0	0	0	Guatemala	poptun	241603	1808320
D055	241611	1808311	1	2.38723	48	48	Street	0	0	0	Guatemala	poptun	241603	1808320
D055	241579	1808318	1	2.07967	57	57	Building	1	0	0	Guatemala	poptun	241603	1808320
D055	240675	1808089	0	1.34025	65	115	Vegetation	0	0	0	Guatemala	poptun	241603	1808320
D055	240655	1807362	0	2.5212	89	112	Building	1	0	0	Guatemala	poptun	241603	1808320
D055	241947	1809558	0	1.10933	121	59	Vegetation	0	0	0	Guatemala	poptun	241603	1808320
D055	240993	1807616	0	0.808351	74	63	Building	1	0	0	Guatemala	poptun	241603	1808320
D055	241429	1809548	0	2.98068	116	54	Vegetation	0	0	0	Guatemala	poptun	241603	1808320
D055	241582	1808343	1	2.07967	26	26	Building	1	0	0	Guatemala	poptun	241603	1808320
D055	241467	1808618	0	1.4899	1	106	Vegetation	0	0	0	Guatemala	poptun	241603	1808320
D055	241607	1808343	1	1.96969	26	26	Building	1	0	0	Guatemala	poptun	241603	1808320
D055	239406	1808422	0	3.15393	55	44	Vegetation	0	0	0	Guatemala	poptun	241603	1808320
D055	241588	1808319	1	2.07967	25	25	Building	1	0	0	Guatemala	poptun	241603	1808320
D055	241592	1808347	1	2.07967	26	26	Building	1	0	0	Guatemala	poptun	241603	1808320
D055	241605	1808335	1	1.96969	26	26	Building	1	0	0	Guatemala	poptun	241603	1808320
D055	240121	1808342	0	2.84369	69	56	Vegetation	0	0	0	Guatemala	poptun	241603	1808320
D055	241507	1809656	0	2.12871	26	48	Vegetation	0	0	0	Guatemala	poptun	241603	1808320
D055	241584	1809228	0	8.01073	59	16	Vegetation	0	0	0	Guatemala	poptun	241603	1808320
D055	241564	1808377	1	2.64544	59	59	Vegetation	0	0	0	Guatemala	poptun	241603	1808320
D055	241597	1808312	1	2.75257	48	48	Vegetation	0	0	0	Guatemala	poptun	241603	1808320
D055	240390	1807883	0	1.79985	12	27	Vegetation	0	0	0	Guatemala	poptun	241603	1808320
D055	239714	1808841	0	2.24727	56	64	Vegetation	0	0	0	Guatemala	poptun	241603	1808320
D055	241645	1808288	1	2.10243	57	57	Building	1	0	0	Guatemala	poptun	241603	1808320
D055	240445	1807417	0	2.83181	23	117	Vegetation	0	0	0	Guatemala	poptun	241603	1808320
D055	241322	1809194	0	6.57617	107	85	Vegetation	0	0	0	Guatemala	poptun	241603	1808320
D055	241580	1808294	1	2.75257	27	27	Street	0	0	0	Guatemala	poptun	241603	1808320
D055	241580	1808345	1	2.07967	49	49	Building	1	0	0	Guatemala	poptun	241603	1808320
D055	241585	1808340	1	2.07967	50	50	Building	1	0	0	Guatemala	poptun	241603	1808320
D055	241562	1808384	1	2.64544	92	92	Vegetation	0	0	0	Guatemala	poptun	241603	1808320
D055	241599	1808340	1	1.96969	27	27	Building	1	0	0	Guatemala	poptun	241603	1808320
D055	240876	1807415	0	1.76627	58	120	Building	1	0	0	Guatemala	poptun	241603	1808320
D055	241519	1808246	1	1.65908	25	25	Vegetation	0	0	0	Guatemala	poptun	241603	1808320
D055	240806	1808389	0	2.75434	110	18	Vegetation	0	0	0	Guatemala	poptun	241603	1808320
D055	241359	1807646	0	0.81435	64	51	Building	1	0	0	Guatemala	poptun	241603	1808320
D055	241033	1806896	0	2.01932	44	31	Street	0	0	0	Guatemala	poptun	241603	1808320
D055	239931	1809033	0	10.9686	3	37	Vegetation	0	0	0	Guatemala	poptun	241603	1808320
D055	241572	1808357	1	1.77834	26	26	Vegetation	0	0	0	Guatemala	poptun	241603	1808320
D055	241355	1807516	0	0.608274	29	109	Building	1	0	0	Guatemala	poptun	241603	1808320
D055	239987	1808827	0	1.86315	8	50	Vegetation	0	0	0	Guatemala	poptun	241603	1808320
D055	241146	1809562	0	2.17494	82	92	Vegetation	0	0	0	Guatemala	poptun	241603	1808320
D055	241552	1808341	1	1.99385	26	26	Street	0	0	0	Guatemala	poptun	241603	1808320
D055	241606	1808353	1	1.5546	25	25	Building	1	0	0	Guatemala	poptun	241603	1808320
D055	241339	1808610	0	2.39426	109	30	Building	1	0	0	Guatemala	poptun	241603	1808320
D055	241043	1807641	0	0.246336	55	93	Building	1	0	0	Guatemala	poptun	241603	1808320
D055	240757	1808163	0	1.48314	65	101	Vegetation	0	0	0	Guatemala	poptun	241603	1808320
D055	241604	1808349	1	1.5546	27	27	Building	1	0	0	Guatemala	poptun	241603	1808320
D055	241578	1809007	0	3.35183	37	12	Vegetation	0	0	0	Guatemala	poptun	241603	1808320
D055	241346	1809505	0	2.14471	113	35	Vegetation	0	0	0	Guatemala	poptun	241603	1808320
D055	239937	1808059	0	5.25631	22	9	Street	0	0	0	Guatemala	poptun	241603	1808320
D055	241582	1808326	1	2.07967	26	26	Building	1	0	0	Guatemala	poptun	241603	1808320
D055	239895	1808418	0	9.94217	53	15	Vegetation	0	0	0	Guatemala	poptun	241603	1808320
D055	241596	1808346	1	2.07967	50	50	Building	1	0	0	Guatemala	poptun	241603	1808320
D055	240429	1808954	0	2.46253	63	111	Vegetation	0	0	0	Guatemala	poptun	241603	1808320
D055	241614	1808321	1	1.96969	26	26	Street	0	0	0	Guatemala	poptun	241603	1808320
D055	240688	1807032	0	0.636546	30	8	Street	0	0	0	Guatemala	poptun	241603	1808320
D055	241475	1807903	0	1.0801	84	105	Vegetation	0	0	0	Guatemala	poptun	241603	1808320
D055	240879	1807148	0	1.93305	30	33	Street	0	0	0	Guatemala	poptun	241603	1808320
D055	241604	1808348	1	1.5546	26	26	Building	1	0	0	Guatemala	poptun	241603	1808320
D055	240272	1807853	0	1.01425	113	98	Building	1	0	0	Guatemala	poptun	241603	1808320
D055	241463	1809419	0	3.81889	71	52	Vegetation	0	0	0	Guatemala	poptun	241603	1808320
D055	239733	1808940	0	2.8173	50	19	Vegetation	0	0	0	Guatemala	poptun	241603	1808320
D055	241574	1808301	1	2.75257	26	26	Vegetation	0	0	0	Guatemala	poptun	241603	1808320
D055	239457	1808270	0	3.7714	114	36	Vegetation	0	0	0	Guatemala	poptun	241603	1808320
D055	241579	1808335	1	2.07967	57	57	Building	1	0	0	Guatemala	poptun	241603	1808320
D055	240239	1808562	0	1.14512	39	103	Vegetation	0	0	0	Guatemala	poptun	241603	1808320
D055	240002	1808556	0	2.24777	63	88	Vegetation	0	0	0	Guatemala	poptun	241603	1808320
D055	240537	1807172	0	3.15095	28	2	Vegetation	0	0	0	Guatemala	poptun	241603	1808320
D055	241477	1807897	0	1.0801	57	119	Vegetation	0	0	0	Guatemala	poptun	241603	1808320
D055	239605	1808450	0	1.59444	69	57	Vegetation	0	0	0	Guatemala	poptun	241603	1808320
D055	241919	1808581	0	3.80448	99	121	Vegetation	0	0	0	Guatemala	poptun	241603	1808320
D055	241100	1807932	0	1.03772	12	87	Vegetation	0	0	0	Guatemala	poptun	241603	1808320
D055	239955	1808265	0	3.49347	67	62	Street	0	0	0	Guatemala	poptun	241603	1808320
D055	241581	1808349	1	1.77834	91	91	Building	1	0	0	Guatemala	poptun	241603	1808320
D055	241609	1808358	1	1.5546	25	25	Building	1	0	0	Guatemala	poptun	241603	1808320
D055	241596	1808326	1	2.07967	25	25	Building	1	0	0	Guatemala	poptun	241603	1808320
D055	241596	1808325	1	2.07967	91	91	Building	1	0	0	Guatemala	poptun	241603	1808320
D055	241585	1808329	1	2.07967	26	26	Building	1	0	0	Guatemala	poptun	241603	1808320
D055	241584	1808340	1	2.07967	59	59	Building	1	0	0	Guatemala	poptun	241603	1808320
D055	241675	1808692	0	3.29437	25	22	Vegetation	0	0	0	Guatemala	poptun	241603	1808320
D055	241588	1808370	1	1.77834	91	91	Vegetation	0	0	0	Guatemala	poptun	241603	1808320
D055	241540	1808341	1	1.99385	28	28	Vegetation	0	0	0	Guatemala	poptun	241603	1808320
D055	241345	1809250	0	6.24593	68	21	Vegetation	0	0	0	Guatemala	poptun	241603	1808320
D055	241051	1809505	0	5.04746	31	58	Vegetation	0	0	0	Guatemala	poptun	241603	1808320
D055	241589	1808356	1	1.77834	26	26	Building	1	0	0	Guatemala	poptun	241603	1808320
D055	239961	1808787	0	2.68371	118	7	Vegetation	0	0	0	Guatemala	poptun	241603	1808320
D055	241583	1808328	1	2.07967	50	50	Building	1	0	0	Guatemala	poptun	241603	1808320
D055	241607	1808335	1	1.96969	50	50	Building	1	0	0	Guatemala	poptun	241603	1808320
D055	241594	1808350	1	1.77834	57	57	Building	1	0	0	Guatemala	poptun	241603	1808320
D055	241604	1808316	1	2.38723	48	48	Street	0	0	0	Guatemala	poptun	241603	1808320
D055	240436	1807709	0	1.84437	122	60	Vegetation	0	0	0	Guatemala	poptun	241603	1808320
D055	241582	1808340	1	2.07967	26	26	Building	1	0	0	Guatemala	poptun	241603	1808320
D055	241587	1808342	1	2.07967	50	50	Building	1	0	0	Guatemala	poptun	241603	1808320
D055	241589	1808329	1	2.07967	26	26	Building	1	0	0	Guatemala	poptun	241603	1808320
D055	241631	1808251	1	1.15268	59	59	Building	1	0	0	Guatemala	poptun	241603	1808320
D055	240688	1807582	0	1.81741	15	25	Vegetation	0	0	0	Guatemala	poptun	241603	1808320
D055	240344	1807583	0	2.57862	49	99	Vegetation	0	0	0	Guatemala	poptun	241603	1808320
D055	240574	1807898	0	0.681291	101	38	Vegetation	0	0	0	Guatemala	poptun	241603	1808320
D055	241423	1807169	0	3.75701	47	26	Building	1	0	0	Guatemala	poptun	241603	1808320
D055	241627	1808287	1	2.38723	59	59	Building	1	0	0	Guatemala	poptun	241603	1808320
D055	241578	1808346	1	2.07967	91	91	Vegetation	0	0	0	Guatemala	poptun	241603	1808320
D055	241581	1808357	1	1.77834	59	59	Vegetation	0	0	0	Guatemala	poptun	241603	1808320
D055	240143	1807982	0	2.26582	72	6	Vegetation	0	0	0	Guatemala	poptun	241603	1808320
D055	240222	1808165	0	5.3827	18	47	Vegetation	0	0	0	Guatemala	poptun	241603	1808320
D055	241797	1808514	0	4.95825	50	104	Vegetation	0	0	0	Guatemala	poptun	241603	1808320
D055	241583	1808344	1	2.07967	91	91	Building	1	0	0	Guatemala	poptun	241603	1808320
D055	241534	1808257	0	1.60451	23	49	Vegetation	0	0	0	Guatemala	poptun	241603	1808320
D055	241618	1808334	1	1.96969	27	27	Building	1	0	0	Guatemala	poptun	241603	1808320
D055	241590	1808344	1	2.07967	91	91	Building	1	0	0	Guatemala	poptun	241603	1808320
D055	241595	1808345	1	2.07967	25	25	Building	1	0	0	Guatemala	poptun	241603	1808320
D055	241169	1807278	0	2.18693	100	17	Street	0	0	0	Guatemala	poptun	241603	1808320
D055	241574	1808353	1	1.77834	57	57	Vegetation	0	0	0	Guatemala	poptun	241603	1808320
D055	241598	1808343	1	1.96969	50	50	Building	1	0	0	Guatemala	poptun	241603	1808320
D055	241710	1807553	0	3.25677	5	10	Vegetation	0	0	0	Guatemala	poptun	241603	1808320
D055	241585	1808329	1	2.07967	25	25	Building	1	0	0	Guatemala	poptun	241603	1808320
D055	239951	1808475	0	8.62796	77	116	Vegetation	0	0	0	Guatemala	poptun	241603	1808320
D055	241568	1808412	1	1.10338	91	91	Building	1	0	0	Guatemala	poptun	241603	1808320
D055	241617	1808367	1	1.5546	25	25	Building	1	0	0	Guatemala	poptun	241603	1808320
D055	241576	1808324	1	2.07967	26	26	Building	1	0	0	Guatemala	poptun	241603	1808320
D055	241206	1809380	0	1.78685	66	53	Vegetation	0	0	0	Guatemala	poptun	241603	1808320
D055	241322	1807931	0	1.42823	66	32	Building	1	0	0	Guatemala	poptun	241603	1808320
D055	241570	1808200	1	3.98755	92	92	Vegetation	0	0	0	Guatemala	poptun	241603	1808320
D055	241570	1808356	1	1.77834	59	59	Vegetation	0	0	0	Guatemala	poptun	241603	1808320
D055	241539	1808407	1	2.64544	91	91	Vegetation	0	0	0	Guatemala	poptun	241603	1808320
D055	241580	1808333	1	2.07967	26	26	Building	1	0	0	Guatemala	poptun	241603	1808320
D055	241567	1808346	1	1.99385	59	59	Vegetation	0	0	0	Guatemala	poptun	241603	1808320
D055	241571	1808361	1	1.77834	59	59	Vegetation	0	0	0	Guatemala	poptun	241603	1808320
D055	241600	1808339	1	1.96969	26	26	Building	1	0	0	Guatemala	poptun	241603	1808320
D055	241593	1808348	1	1.77834	50	50	Building	1	0	0	Guatemala	poptun	241603	1808320
D055	241243	1808625	0	2.61921	9	91	Building	1	0	0	Guatemala	poptun	241603	1808320
D055	241107	1809392	0	2.09646	72	42	Building	1	0	0	Guatemala	poptun	241603	1808320
D055	241604	1808355	1	1.5546	25	25	Building	1	0	0	Guatemala	poptun	241603	1808320
D055	240121	1807347	0	1.36012	8	86	Vegetation	0	0	0	Guatemala	poptun	241603	1808320
D055	240356	1807228	0	2.39451	59	94	Vegetation	0	0	0	Guatemala	poptun	241603	1808320
D055	241579	1808369	1	1.77834	91	91	Vegetation	0	0	0	Guatemala	poptun	241603	1808320
D055	241880	1809558	0	1.82357	55	96	Vegetation	0	0	0	Guatemala	poptun	241603	1808320
D055	241594	1808345	1	2.07967	50	50	Building	1	0	0	Guatemala	poptun	241603	1808320
D055	241591	1808321	1	2.07967	92	92	Building	1	0	0	Guatemala	poptun	241603	1808320
D055	241866	1808008	0	1.70595	102	55	Building	1	0	0	Guatemala	poptun	241603	1808320
D055	241608	1808352	1	1.5546	25	25	Building	1	0	0	Guatemala	poptun	241603	1808320
D055	241226	1809651	0	2.44882	63	34	Vegetation	0	0	0	Guatemala	poptun	241603	1808320
D055	240827	1809294	0	1.3718	2	24	Building	1	0	0	Guatemala	poptun	241603	1808320
D055	241321	1808316	0	0.711791	98	1	Building	1	0	0	Guatemala	poptun	241603	1808320
D055	241608	1808357	1	1.5546	50	50	Building	1	0	0	Guatemala	poptun	241603	1808320
D055	241322	1809267	0	10.0776	71	13	Vegetation	0	0	0	Guatemala	poptun	241603	1808320
D055	241590	1808336	1	2.07967	92	92	Building	1	0	0	Guatemala	poptun	241603	1808320
D055	241547	1808278	1	2.94162	25	25	Vegetation	0	0	0	Guatemala	poptun	241603	1808320
D055	241585	1808366	1	1.77834	91	91	Building	1	0	0	Guatemala	poptun	241603	1808320
D055	241439	1808145	0	1.39556	64	118	Vegetation	0	0	0	Guatemala	poptun	241603	1808320
D055	240423	1808614	0	1.21129	52	20	Vegetation	0	0	0	Guatemala	poptun	241603	1808320
D055	241278	1808459	0	0.683681	35	122	Vegetation	0	0	0	Guatemala	poptun	241603	1808320
D055	241599	1808360	1	1.5546	25	25	Building	1	0	0	Guatemala	poptun	241603	1808320
D055	241248	1808527	0	1.71339	72	28	Vegetation	0	0	0	Guatemala	poptun	241603	1808320
D055	241583	1808336	1	2.07967	57	57	Building	1	0	0	Guatemala	poptun	241603	1808320
D055	241614	1808296	1	2.38723	92	92	Building	1	0	0	Guatemala	poptun	241603	1808320
D055	241589	1808357	1	1.77834	59	59	Building	1	0	0	Guatemala	poptun	241603	1808320
D055	240063	1808901	0	1.89852	78	45	Building	1	0	0	Guatemala	poptun	241603	1808320
D055	241586	1808325	1	2.07967	26	26	Building	1	0	0	Guatemala	poptun	241603	1808320
D055	240201	1808752	0	1.91973	7	40	Building	1	0	0	Guatemala	poptun	241603	1808320
D055	241579	1808336	1	2.07967	57	57	Building	1	0	0	Guatemala	poptun	241603	1808320
D055	241590	1808333	1	2.07967	50	50	Building	1	0	0	Guatemala	poptun	241603	1808320
D055	241583	1808312	1	2.75257	27	27	Building	1	0	0	Guatemala	poptun	241603	1808320
D055	241555	1808408	1	1.718	59	59	Street	0	0	0	Guatemala	poptun	241603	1808320
D055	240916	1808928	0	1.60317	116	5	Vegetation	0	0	0	Guatemala	poptun	241603	1808320
D055	241591	1808410	1	1.10338	91	91	Building	1	0	0	Guatemala	poptun	241603	1808320
D055	241601	1808346	1	1.96969	26	26	Building	1	0	0	Guatemala	poptun	241603	1808320
D055	241595	1808345	1	2.07967	50	50	Building	1	0	0	Guatemala	poptun	241603	1808320
D055	240872	1808081	0	3.44454	100	11	Vegetation	0	0	0	Guatemala	poptun	241603	1808320
D055	241585	1808346	1	2.07967	59	59	Building	1	0	0	Guatemala	poptun	241603	1808320
D055	241568	1808315	1	2.75257	50	50	Vegetation	0	0	0	Guatemala	poptun	241603	1808320
D055	240522	1808948	0	2.39161	113	90	Vegetation	0	0	0	Guatemala	poptun	241603	1808320
D055	240670	1809072	0	1.6707	38	29	Vegetation	0	0	0	Guatemala	poptun	241603	1808320
D055	240465	1808995	0	2.10946	75	43	Vegetation	0	0	0	Guatemala	poptun	241603	1808320
D055	239820	1808456	0	3.172	101	110	Vegetation	0	0	0	Guatemala	poptun	241603	1808320
D055	241923	1808929	0	4.68206	30	89	Vegetation	0	0	0	Guatemala	poptun	241603	1808320
D055	240548	1808418	0	1.12152	72	102	Vegetation	0	0	0	Guatemala	poptun	241603	1808320
D055	241586	1808330	1	2.07967	25	25	Building	1	0	0	Guatemala	poptun	241603	1808320
D055	241623	1808371	1	1.5546	25	25	Building	1	0	0	Guatemala	poptun	241603	1808320
D055	241339	1808582	0	2.31162	121	14	Building	1	0	0	Guatemala	poptun	241603	1808320
D055	239891	1808170	0	4.08294	74	61	Vegetation	0	0	0	Guatemala	poptun	241603	1808320
D055	241564	1808337	1	1.99385	26	26	Street	0	0	0	Guatemala	poptun	241603	1808320
D055	240476	1808233	0	3.88479	62	114	Vegetation	0	0	0	Guatemala	poptun	241603	1808320
D055	241556	1808342	1	1.99385	26	26	Street	0	0	0	Guatemala	poptun	241603	1808320
D055	241603	1808324	1	1.96969	92	92	Building	1	0	0	Guatemala	poptun	241603	1808320
D055	241600	1808322	1	1.96969	26	26	Building	1	0	0	Guatemala	poptun	241603	1808320
D055	240245	1807638	0	1.61668	85	39	Vegetation	0	0	0	Guatemala	poptun	241603	1808320
D055	241588	1808333	1	2.07967	26	26	Building	1	0	0	Guatemala	poptun	241603	1808320
D055	240499	1807846	0	1.65657	48	95	Vegetation	0	0	0	Guatemala	poptun	241603	1808320
D055	241603	1808356	1	1.5546	50	50	Building	1	0	0	Guatemala	poptun	241603	1808320
D055	241688	1808255	0	1.35601	56	41	Vegetation	0	0	0	Guatemala	poptun	241603	1808320
D055	241595	1808355	1	1.77834	26	26	Building	1	0	0	Guatemala	poptun	241603	1808320
D055	241628	1808377	1	1.22985	25	25	Building	1	0	0	Guatemala	poptun	241603	1808320
D055	241582	1808332	1	2.07967	92	92	Building	1	0	0	Guatemala	poptun	241603	1808320
D055	241592	1808336	1	2.07967	26	26	Building	1	0	0	Guatemala	poptun	241603	1808320
D055	241617	1808371	1	1.5546	25	25	Vegetation	0	0	0	Guatemala	poptun	241603	1808320
D055	241908	1809417	0	1.10821	21	84	Vegetation	0	0	0	Guatemala	poptun	241603	1808320
D055	241030	1809001	0	1.15264	49	108	Street	0	0	0	Guatemala	poptun	241603	1808320
D055	241609	1808349	1	1.5546	27	27	Building	1	0	0	Guatemala	poptun	241603	1808320
D055	239686	1808043	0	1.83688	95	23	Vegetation	0	0	0	Guatemala	poptun	241603	1808320
D055	241677	1808493	0	3.98687	92	97	Street	0	0	0	Guatemala	poptun	241603	1808320
D055	241705	1809580	0	0.773761	111	107	Vegetation	0	0	0	Guatemala	poptun	241603	1808320
D055	241590	1808351	1	1.77834	50	50	Building	1	0	0	Guatemala	poptun	241603	1808320
D056	241909	1808828	0	2.06066	114	71	Vegetation	0	0	0	Guatemala	poptun	240899	1.80772e+06
D056	241352	1807774	0	2.45624	75	69	Building	1	0	0	Guatemala	poptun	240899	1.80772e+06
D056	240606	1808427	0	1.86409	107	74	Vegetation	0	0	0	Guatemala	poptun	240899	1.80772e+06
D056	241207	1806999	1	0.924829	52	52	Building	1	0	0	Guatemala	poptun	240899	1.80772e+06
D056	240279	1807297	0	3.32229	26	82	Building	1	0	0	Guatemala	poptun	240899	1.80772e+06
D056	240779	1809236	0	2.0717	75	75	Street	0	0	0	Guatemala	poptun	240899	1.80772e+06
D056	240882	1807845	1	1.86171	51	51	Building	1	0	0	Guatemala	poptun	240899	1.80772e+06
D056	240799	1807856	1	0.676099	51	51	Building	1	0	0	Guatemala	poptun	240899	1.80772e+06
D056	241677	1808665	0	5.02795	115	81	Vegetation	0	0	0	Guatemala	poptun	240899	1.80772e+06
D056	240862	1807821	1	1.83334	51	51	Street	0	0	0	Guatemala	poptun	240899	1.80772e+06
D056	240987	1807969	1	1.10646	51	51	Street	0	0	0	Guatemala	poptun	240899	1.80772e+06
D056	240778	1807935	1	1.85928	51	51	Vegetation	0	0	0	Guatemala	poptun	240899	1.80772e+06
D056	240812	1807852	1	0.676099	51	51	Street	0	0	0	Guatemala	poptun	240899	1.80772e+06
D056	240772	1807912	1	1.44485	51	51	Street	0	0	0	Guatemala	poptun	240899	1.80772e+06
D056	239908	1808440	0	10.4457	92	90	Vegetation	0	0	0	Guatemala	poptun	240899	1.80772e+06
D056	240379	1808675	1	0.794776	51	51	Street	0	0	0	Guatemala	poptun	240899	1.80772e+06
D056	240864	1807835	1	1.83334	51	51	Building	1	0	0	Guatemala	poptun	240899	1.80772e+06
D056	241227	1807005	1	0.924829	52	52	Building	1	0	0	Guatemala	poptun	240899	1.80772e+06
D056	241139	1807010	1	0.892584	52	52	Building	1	0	0	Guatemala	poptun	240899	1.80772e+06
D056	240775	1807636	0	1.89874	10	92	Vegetation	0	0	0	Guatemala	poptun	240899	1.80772e+06
D056	241252	1807106	1	1.22678	52	52	Building	1	0	0	Guatemala	poptun	240899	1.80772e+06
D056	240350	1807507	0	2.25464	8	101	Vegetation	0	0	0	Guatemala	poptun	240899	1.80772e+06
D056	241593	1808697	0	4.39415	56	97	Vegetation	0	0	0	Guatemala	poptun	240899	1.80772e+06
D056	240836	1809093	0	1.91177	51	99	Building	1	0	0	Guatemala	poptun	240899	1.80772e+06
D056	240968	1809391	0	2.55047	93	103	Vegetation	0	0	0	Guatemala	poptun	240899	1.80772e+06
D056	240495	1808218	1	3.22482	51	51	Building	1	0	0	Guatemala	poptun	240899	1.80772e+06
D056	241205	1807005	1	1.19709	52	52	Building	1	0	0	Guatemala	poptun	240899	1.80772e+06
D056	240559	1808209	1	4.45628	51	51	Street	0	0	0	Guatemala	poptun	240899	1.80772e+06
D056	240879	1807825	1	1.88994	51	51	Street	0	0	0	Guatemala	poptun	240899	1.80772e+06
D056	240492	1807370	0	2.59014	45	65	Building	1	0	0	Guatemala	poptun	240899	1.80772e+06
D056	241579	1807680	0	0.911499	10	66	Building	1	0	0	Guatemala	poptun	240899	1.80772e+06
D056	241476	1809095	0	3.27993	57	79	Vegetation	0	0	0	Guatemala	poptun	240899	1.80772e+06
D056	240703	1808047	1	2.28988	51	51	Vegetation	0	0	0	Guatemala	poptun	240899	1.80772e+06
D056	241604	1809535	0	1.0123	60	68	Vegetation	0	0	0	Guatemala	poptun	240899	1.80772e+06
D056	239746	1808087	0	3.84477	48	67	Vegetation	0	0	0	Guatemala	poptun	240899	1.80772e+06
D056	240467	1808536	1	1.05804	51	51	Building	1	0	0	Guatemala	poptun	240899	1.80772e+06
D056	241168	1807006	1	1.04061	52	52	Building	1	0	0	Guatemala	poptun	240899	1.80772e+06
D056	240986	1808881	0	2.47795	98	94	Vegetation	0	0	0	Guatemala	poptun	240899	1.80772e+06
D056	240050	1808003	0	5.36018	84	87	Vegetation	0	0	0	Guatemala	poptun	240899	1.80772e+06
D056	241903	1808677	0	1.65694	41	86	Vegetation	0	0	0	Guatemala	poptun	240899	1.80772e+06
D056	240895	1807842	1	1.86171	51	51	Street	0	0	0	Guatemala	poptun	240899	1.80772e+06
D056	240767	1808018	1	5.56159	51	51	Street	0	0	0	Guatemala	poptun	240899	1.80772e+06
D056	241329	1808218	0	0.972614	98	73	Vegetation	0	0	0	Guatemala	poptun	240899	1.80772e+06
D056	241669	1809633	0	1.28031	53	72	Vegetation	0	0	0	Guatemala	poptun	240899	1.80772e+06
D056	240394	1808619	1	0.737445	51	51	Street	0	0	0	Guatemala	poptun	240899	1.80772e+06
D056	240214	1807872	0	1.58917	56	91	Vegetation	0	0	0	Guatemala	poptun	240899	1.80772e+06
D056	241180	1806991	1	1.76441	53	53	Building	1	0	0	Guatemala	poptun	240899	1.80772e+06
D056	241695	1808914	0	2.5554	6	70	Vegetation	0	0	0	Guatemala	poptun	240899	1.80772e+06
D056	241174	1806994	1	1.89382	52	52	Building	1	0	0	Guatemala	poptun	240899	1.80772e+06
D056	240416	1808602	1	1.21129	50	50	Street	0	0	0	Guatemala	poptun	240899	1.80772e+06
D056	240485	1807407	0	2.77465	117	85	Street	0	0	0	Guatemala	poptun	240899	1.80772e+06
D056	240999	1807943	1	0.397266	51	51	Street	0	0	0	Guatemala	poptun	240899	1.80772e+06
D056	241068	1806987	1	0.792004	52	52	Building	1	0	0	Guatemala	poptun	240899	1.80772e+06
D056	240197	1807502	0	1.85199	40	102	Vegetation	0	0	0	Guatemala	poptun	240899	1.80772e+06
D056	240604	1808741	0	0.608241	56	84	Street	0	0	0	Guatemala	poptun	240899	1.80772e+06
D056	240547	1809155	0	2.15858	48	96	Vegetation	0	0	0	Guatemala	poptun	240899	1.80772e+06
D056	240622	1807496	0	2.1116	1	77	Vegetation	0	0	0	Guatemala	poptun	240899	1.80772e+06
D056	240562	1808190	1	3.41037	51	51	Street	0	0	0	Guatemala	poptun	240899	1.80772e+06
D056	240995	1807946	1	1.14208	51	51	Building	1	0	0	Guatemala	poptun	240899	1.80772e+06
D056	239718	1808223	0	4.09974	91	83	Vegetation	0	0	0	Guatemala	poptun	240899	1.80772e+06
D056	241987	1809428	0	1.51494	51	93	Vegetation	0	0	0	Guatemala	poptun	240899	1.80772e+06
D056	240819	1807849	1	0.978843	51	51	Street	0	0	0	Guatemala	poptun	240899	1.80772e+06
D056	240417	1809321	0	2.79443	70	78	Vegetation	0	0	0	Guatemala	poptun	240899	1.80772e+06
D056	240448	1808070	0	4.65302	70	80	Vegetation	0	0	0	Guatemala	poptun	240899	1.80772e+06
D056	240790	1807924	1	1.77202	51	51	Vegetation	0	0	0	Guatemala	poptun	240899	1.80772e+06
D056	241226	1806899	1	1.54188	52	52	Vegetation	0	0	0	Guatemala	poptun	240899	1.80772e+06
D056	240859	1807819	1	1.83334	51	51	Street	0	0	0	Guatemala	poptun	240899	1.80772e+06
D056	240793	1807908	1	1.77202	51	51	Vegetation	0	0	0	Guatemala	poptun	240899	1.80772e+06
D056	241880	1809253	0	4.43738	35	76	Vegetation	0	0	0	Guatemala	poptun	240899	1.80772e+06
D056	241076	1807831	1	0.903726	51	51	Street	0	0	0	Guatemala	poptun	240899	1.80772e+06
D056	241102	1808111	1	3.14702	51	51	Street	0	0	0	Guatemala	poptun	240899	1.80772e+06
D056	240612	1807474	0	1.904	117	98	Building	1	0	0	Guatemala	poptun	240899	1.80772e+06
D056	241616	1808700	0	5.52653	102	95	Vegetation	0	0	0	Guatemala	poptun	240899	1.80772e+06
D056	240195	1807697	0	3.05338	62	88	Vegetation	0	0	0	Guatemala	poptun	240899	1.80772e+06
D056	241412	1808290	0	2.27505	99	100	Vegetation	0	0	0	Guatemala	poptun	240899	1.80772e+06
D056	241304	1807015	1	2.95343	52	52	Building	1	0	0	Guatemala	poptun	240899	1.80772e+06
D056	241207	1807009	1	0.924829	52	52	Building	1	0	0	Guatemala	poptun	240899	1.80772e+06
D056	240501	1808604	0	1.29577	16	89	Vegetation	0	0	0	Guatemala	poptun	240899	1.80772e+06
D060	240858	1808420	0	2.55342	28	3	Building	1	0	0	Guatemala	poptun	241570	1808560
D060	241591	1808613	1	3.01952	52	52	Vegetation	0	0	0	Guatemala	poptun	241570	1808560
D060	239951	1808651	0	1.86313	86	112	Vegetation	0	0	0	Guatemala	poptun	241570	1808560
D060	240862	1808454	0	2.78769	9	108	Building	1	0	0	Guatemala	poptun	241570	1808560
D060	241398	1809256	0	4.40093	107	2	Vegetation	0	0	0	Guatemala	poptun	241570	1808560
D060	241588	1808575	1	3.16195	48	48	Street	0	0	0	Guatemala	poptun	241570	1808560
D060	241593	1808127	0	2.3136	17	5	Building	1	0	0	Guatemala	poptun	241570	1808560
D060	239702	1808494	0	2.01633	120	121	Vegetation	0	0	0	Guatemala	poptun	241570	1808560
D060	241540	1808691	1	3.06078	52	52	Building	1	0	0	Guatemala	poptun	241570	1808560
D060	241873	1808107	0	1.59571	47	107	Building	1	0	0	Guatemala	poptun	241570	1808560
D060	241622	1808605	1	4.36291	47	47	Building	1	0	0	Guatemala	poptun	241570	1808560
D060	241610	1808599	1	4.36291	70	70	Street	0	0	0	Guatemala	poptun	241570	1808560
D060	240621	1808154	0	4.45331	38	4	Vegetation	0	0	0	Guatemala	poptun	241570	1808560
D060	241581	1808609	1	3.01952	70	70	Vegetation	0	0	0	Guatemala	poptun	241570	1808560
D060	241607	1808579	1	3.62582	47	47	Street	0	0	0	Guatemala	poptun	241570	1808560
D060	241625	1808557	1	2.38631	72	72	Building	1	0	0	Guatemala	poptun	241570	1808560
D060	241626	1808627	1	4.55703	48	48	Building	1	0	0	Guatemala	poptun	241570	1808560
D060	241565	1808250	0	3.45447	42	106	Vegetation	0	0	0	Guatemala	poptun	241570	1808560
D060	241585	1808689	1	4.39415	52	52	Vegetation	0	0	0	Guatemala	poptun	241570	1808560
D060	241546	1808572	1	2.60728	48	48	Street	0	0	0	Guatemala	poptun	241570	1808560
D060	241180	1809327	0	2.33554	34	119	Building	1	0	0	Guatemala	poptun	241570	1808560
D060	241589	1808558	1	3.16195	48	48	Building	1	0	0	Guatemala	poptun	241570	1808560
D060	241618	1808593	1	4.36291	47	47	Street	0	0	0	Guatemala	poptun	241570	1808560
D060	240164	1808869	0	1.85151	32	104	Vegetation	0	0	0	Guatemala	poptun	241570	1808560
D060	240256	1808274	0	3.16313	93	110	Vegetation	0	0	0	Guatemala	poptun	241570	1808560
D060	241661	1808754	0	1.78883	17	117	Vegetation	0	0	0	Guatemala	poptun	241570	1808560
D060	241613	1808543	1	2.38631	52	52	Building	1	0	0	Guatemala	poptun	241570	1808560
D060	241582	1808616	1	3.01952	52	52	Vegetation	0	0	0	Guatemala	poptun	241570	1808560
D060	241953	1809482	0	0.767107	9	109	Vegetation	0	0	0	Guatemala	poptun	241570	1808560
D060	239599	1808109	0	2.61734	10	120	Vegetation	0	0	0	Guatemala	poptun	241570	1808560
D060	241598	1808595	1	4.36291	48	48	Building	1	0	0	Guatemala	poptun	241570	1808560
D060	241577	1808606	1	3.01952	70	70	Vegetation	0	0	0	Guatemala	poptun	241570	1808560
D060	240026	1807918	0	2.48255	67	122	Building	1	0	0	Guatemala	poptun	241570	1808560
D060	240126	1809307	0	2.96735	82	105	Vegetation	0	0	0	Guatemala	poptun	241570	1808560
D060	241360	1808907	0	1.69679	71	116	Building	1	0	0	Guatemala	poptun	241570	1808560
D060	241008	1808451	0	1.78645	30	114	Street	0	0	0	Guatemala	poptun	241570	1808560
D060	241610	1808582	1	3.62582	52	52	Street	0	0	0	Guatemala	poptun	241570	1808560
D060	239460	1808614	0	2.50499	117	1	Vegetation	0	0	0	Guatemala	poptun	241570	1808560
D060	241601	1808884	1	1.85651	48	48	Vegetation	0	0	0	Guatemala	poptun	241570	1808560
D060	241599	1808616	1	4.36291	70	70	Street	0	0	0	Guatemala	poptun	241570	1808560
D060	241571	1808624	1	2.65274	70	70	Vegetation	0	0	0	Guatemala	poptun	241570	1808560
D060	241593	1808602	1	3.01952	48	48	Building	1	0	0	Guatemala	poptun	241570	1808560
D060	240951	1809228	0	1.36773	80	111	Vegetation	0	0	0	Guatemala	poptun	241570	1808560
D060	241571	1809401	0	0.764449	49	115	Vegetation	0	0	0	Guatemala	poptun	241570	1808560
D060	241589	1808606	1	3.01952	48	48	Building	1	0	0	Guatemala	poptun	241570	1808560
D060	239889	1808519	0	1.32305	120	118	Vegetation	0	0	0	Guatemala	poptun	241570	1808560
D060	239934	1807453	0	1.98863	55	113	Street	0	0	0	Guatemala	poptun	241570	1808560
D060	241611	1808526	1	1.1263	47	47	Vegetation	0	0	0	Guatemala	poptun	241570	1808560
D100	241379	1808914	0	1.69679	102	6	Building	1	0	0	Guatemala	poptun	241123	1808629
D100	241117	1808603	1	2.34415	97	97	Building	1	0	0	Guatemala	poptun	241123	1808629
D100	241651	1808453	0	1.97781	26	7	Building	1	0	0	Guatemala	poptun	241123	1808629
D100	241064	1808662	1	1.82054	18	18	Street	0	0	0	Guatemala	poptun	241123	1808629
D101	240671	1808622	1	2.27698	39	39	Building	1	0	0	Guatemala	poptun	240642	1808629
D101	240660	1808597	1	3.37197	33	33	Building	1	0	0	Guatemala	poptun	240642	1808629
D101	241265	1807812	0	1.82383	84	121	Street	0	0	0	Guatemala	poptun	240642	1808629
D101	240681	1808630	1	2.27698	36	36	Street	0	0	0	Guatemala	poptun	240642	1808629
D101	240701	1808610	1	1.99467	68	68	Building	1	0	0	Guatemala	poptun	240642	1808629
D101	239757	1808344	0	2.30035	118	13	Vegetation	0	0	0	Guatemala	poptun	240642	1808629
D101	240529	1808554	1	1.66203	34	34	Building	1	0	0	Guatemala	poptun	240642	1808629
D101	240661	1808621	1	2.92253	38	38	Street	0	0	0	Guatemala	poptun	240642	1808629
D101	240665	1808610	1	3.37197	40	40	Building	1	0	0	Guatemala	poptun	240642	1808629
D101	240633	1808648	1	2.71157	35	35	Vegetation	0	0	0	Guatemala	poptun	240642	1808629
D101	240862	1808518	1	3.17657	37	37	Vegetation	0	0	0	Guatemala	poptun	240642	1808629
D101	241920	1809550	0	1.91018	26	10	Vegetation	0	0	0	Guatemala	poptun	240642	1808629
D101	240124	1809315	1	3.16005	37	37	Vegetation	0	0	0	Guatemala	poptun	240642	1808629
D101	240381	1808766	1	2.22195	36	36	Building	1	0	0	Guatemala	poptun	240642	1808629
D101	240638	1808603	1	3.37197	39	39	Building	1	0	0	Guatemala	poptun	240642	1808629
D101	240571	1808529	1	3.10106	33	33	Vegetation	0	0	0	Guatemala	poptun	240642	1808629
D101	240664	1808635	1	2.92253	38	38	Building	1	0	0	Guatemala	poptun	240642	1808629
D101	239956	1807441	0	1.29316	109	29	Vegetation	0	0	0	Guatemala	poptun	240642	1808629
D101	240645	1808636	1	2.92253	38	38	Building	1	0	0	Guatemala	poptun	240642	1808629
D101	241208	1809533	0	1.44059	5	11	Vegetation	0	0	0	Guatemala	poptun	240642	1808629
D101	241000	1807855	0	0.949202	67	60	Vegetation	0	0	0	Guatemala	poptun	240642	1808629
D101	239619	1808399	0	3.51455	50	48	Vegetation	0	0	0	Guatemala	poptun	240642	1808629
D101	240681	1808624	1	2.27698	37	37	Street	0	0	0	Guatemala	poptun	240642	1808629
D101	239911	1807744	0	2.57783	45	28	Vegetation	0	0	0	Guatemala	poptun	240642	1808629
D101	240396	1808838	0	3.18434	70	35	Vegetation	0	0	0	Guatemala	poptun	240642	1808629
D101	239598	1808919	0	1.09482	65	44	Vegetation	0	0	0	Guatemala	poptun	240642	1808629
D101	240665	1808623	1	2.92253	37	37	Street	0	0	0	Guatemala	poptun	240642	1808629
D101	240694	1808633	1	2.27698	38	38	Building	1	0	0	Guatemala	poptun	240642	1808629
D101	239978	1808741	0	2.97634	15	93	Vegetation	0	0	0	Guatemala	poptun	240642	1808629
D101	240673	1808647	1	2.52912	34	34	Building	1	0	0	Guatemala	poptun	240642	1808629
D101	240388	1809044	0	7.02758	60	27	Vegetation	0	0	0	Guatemala	poptun	240642	1808629
D101	239994	1808850	0	2.04119	111	21	Vegetation	0	0	0	Guatemala	poptun	240642	1808629
D101	240742	1807538	0	2.0332	71	48	Vegetation	0	0	0	Guatemala	poptun	240642	1808629
D101	240661	1808625	1	2.92253	37	37	Street	0	0	0	Guatemala	poptun	240642	1808629
D101	240611	1808359	1	1.84601	37	37	Vegetation	0	0	0	Guatemala	poptun	240642	1808629
D101	241383	1809685	0	1.06834	18	30	Vegetation	0	0	0	Guatemala	poptun	240642	1808629
D101	239829	1808573	0	2.08798	109	25	Vegetation	0	0	0	Guatemala	poptun	240642	1808629
D101	241019	1809336	0	2.15474	92	4	Vegetation	0	0	0	Guatemala	poptun	240642	1808629
D101	240628	1807719	0	2.15144	56	40	Vegetation	0	0	0	Guatemala	poptun	240642	1808629
D101	240655	1808634	1	2.92253	38	38	Building	1	0	0	Guatemala	poptun	240642	1808629
D101	241439	1807198	0	2.36771	24	86	Vegetation	0	0	0	Guatemala	poptun	240642	1808629
D101	240634	1808688	1	1.12869	38	38	Street	0	0	0	Guatemala	poptun	240642	1808629
D101	240661	1808675	1	2.13583	38	38	Vegetation	0	0	0	Guatemala	poptun	240642	1808629
D101	240591	1808696	1	1.53371	38	38	Vegetation	0	0	0	Guatemala	poptun	240642	1808629
D101	240546	1808622	1	4.09165	76	76	Street	0	0	0	Guatemala	poptun	240642	1808629
D101	240663	1808633	1	2.92253	35	35	Building	1	0	0	Guatemala	poptun	240642	1808629
D101	241896	1809260	0	4.43738	85	37	Vegetation	0	0	0	Guatemala	poptun	240642	1808629
D101	240166	1808578	0	2.82691	75	91	Vegetation	0	0	0	Guatemala	poptun	240642	1808629
D101	240624	1807209	0	2.83283	15	5	Building	1	0	0	Guatemala	poptun	240642	1808629
D101	240667	1808621	1	2.27698	33	33	Building	1	0	0	Guatemala	poptun	240642	1808629
D101	240679	1808641	1	2.27698	38	38	Street	0	0	0	Guatemala	poptun	240642	1808629
D101	241256	1808463	0	1.1627	92	95	Building	1	0	0	Guatemala	poptun	240642	1808629
D101	241178	1807543	0	0.948479	104	56	Building	1	0	0	Guatemala	poptun	240642	1808629
D101	240735	1808623	1	2.31143	39	39	Vegetation	0	0	0	Guatemala	poptun	240642	1808629
D101	240678	1808629	1	2.27698	38	38	Street	0	0	0	Guatemala	poptun	240642	1808629
D101	240016	1809120	1	3.29304	37	37	Vegetation	0	0	0	Guatemala	poptun	240642	1808629
D101	240667	1808614	1	2.43941	37	37	Building	1	0	0	Guatemala	poptun	240642	1808629
D101	239789	1808333	0	2.12334	87	52	Vegetation	0	0	0	Guatemala	poptun	240642	1808629
D101	240067	1808556	0	3.27141	20	122	Vegetation	0	0	0	Guatemala	poptun	240642	1808629
D101	241125	1809261	0	0.748848	11	17	Building	1	0	0	Guatemala	poptun	240642	1808629
D101	240159	1807247	0	1.9474	29	62	Vegetation	0	0	0	Guatemala	poptun	240642	1808629
D101	240677	1808608	1	2.43941	39	39	Building	1	0	0	Guatemala	poptun	240642	1808629
D101	241468	1808197	0	0.68563	29	49	Building	1	0	0	Guatemala	poptun	240642	1808629
D101	240825	1808182	0	2.58949	120	66	Vegetation	0	0	0	Guatemala	poptun	240642	1808629
D101	240669	1808623	1	2.27698	64	64	Building	1	0	0	Guatemala	poptun	240642	1808629
D101	240684	1808649	1	2.52912	34	34	Vegetation	0	0	0	Guatemala	poptun	240642	1808629
D101	240414	1808280	0	4.11744	27	13	Building	1	0	0	Guatemala	poptun	240642	1808629
D101	240661	1808631	1	2.92253	38	38	Street	0	0	0	Guatemala	poptun	240642	1808629
D101	241745	1808339	0	1.38812	4	109	Vegetation	0	0	0	Guatemala	poptun	240642	1808629
D101	240244	1807910	0	1.7382	121	18	Street	0	0	0	Guatemala	poptun	240642	1808629
D101	241377	1807355	0	0.959163	19	58	Building	1	0	0	Guatemala	poptun	240642	1808629
D101	240619	1808638	1	3.26163	38	38	Vegetation	0	0	0	Guatemala	poptun	240642	1808629
D101	240218	1807870	0	1.70882	51	37	Vegetation	0	0	0	Guatemala	poptun	240642	1808629
D101	240660	1808625	1	2.92253	36	36	Street	0	0	0	Guatemala	poptun	240642	1808629
D101	240130	1807331	0	1.81	64	8	Vegetation	0	0	0	Guatemala	poptun	240642	1808629
D101	241740	1809093	0	7.78362	102	54	Vegetation	0	0	0	Guatemala	poptun	240642	1808629
D101	241059	1807681	0	0.8789	46	20	Street	0	0	0	Guatemala	poptun	240642	1808629
D101	241077	1808466	0	1.10628	118	31	Building	1	0	0	Guatemala	poptun	240642	1808629
D101	240642	1808616	1	3.37197	38	38	Street	0	0	0	Guatemala	poptun	240642	1808629
D101	240659	1808628	1	2.92253	39	39	Street	0	0	0	Guatemala	poptun	240642	1808629
D101	240856	1807538	0	1.96755	21	12	Vegetation	0	0	0	Guatemala	poptun	240642	1808629
D101	240857	1808572	0	3.15169	5	51	Street	0	0	0	Guatemala	poptun	240642	1808629
D101	240582	1808687	1	1.53371	38	38	Building	1	0	0	Guatemala	poptun	240642	1808629
D101	239871	1808007	0	2.35974	19	33	Building	1	0	0	Guatemala	poptun	240642	1808629
D101	240664	1808626	1	2.92253	38	38	Street	0	0	0	Guatemala	poptun	240642	1808629
D101	240656	1808658	1	2.13583	37	37	Street	0	0	0	Guatemala	poptun	240642	1808629
D101	240226	1808862	0	3.16373	60	12	Vegetation	0	0	0	Guatemala	poptun	240642	1808629
D101	240667	1808635	1	2.27698	33	33	Street	0	0	0	Guatemala	poptun	240642	1808629
D101	240919	1808412	0	0.662837	114	116	Building	1	0	0	Guatemala	poptun	240642	1808629
D101	241361	1808927	0	1.83618	98	68	Building	1	0	0	Guatemala	poptun	240642	1808629
D101	241718	1808628	0	5.51938	34	38	Vegetation	0	0	0	Guatemala	poptun	240642	1808629
D101	240675	1808615	1	2.43941	36	36	Building	1	0	0	Guatemala	poptun	240642	1808629
D101	241204	1806967	0	1.76441	63	76	Street	0	0	0	Guatemala	poptun	240642	1808629
D101	240560	1807134	0	2.54845	73	64	Building	1	0	0	Guatemala	poptun	240642	1808629
D101	241245	1807067	0	0.662243	69	45	Building	1	0	0	Guatemala	poptun	240642	1808629
D101	241325	1808408	0	1.32942	31	19	Vegetation	0	0	0	Guatemala	poptun	240642	1808629
D101	240618	1808689	1	1.12869	38	38	Building	1	0	0	Guatemala	poptun	240642	1808629
D101	240160	1807937	0	2.0977	1	51	Vegetation	0	0	0	Guatemala	poptun	240642	1808629
D101	240626	1808648	1	2.71157	76	76	Vegetation	0	0	0	Guatemala	poptun	240642	1808629
D101	241384	1809005	0	4.02133	121	42	Building	1	0	0	Guatemala	poptun	240642	1808629
D101	240661	1808648	1	2.13583	77	77	Street	0	0	0	Guatemala	poptun	240642	1808629
D101	240776	1808881	0	4.7638	115	87	Street	0	0	0	Guatemala	poptun	240642	1808629
D101	239826	1808726	0	5.99659	11	111	Vegetation	0	0	0	Guatemala	poptun	240642	1808629
D101	240983	1807379	0	2.15335	82	41	Building	1	0	0	Guatemala	poptun	240642	1808629
D101	240672	1808626	1	2.27698	64	64	Building	1	0	0	Guatemala	poptun	240642	1808629
D101	241857	1808848	0	2.99862	22	11	Vegetation	0	0	0	Guatemala	poptun	240642	1808629
D101	239934	1808362	0	9.64178	76	110	Vegetation	0	0	0	Guatemala	poptun	240642	1808629
D101	240233	1808241	0	2.92352	84	55	Vegetation	0	0	0	Guatemala	poptun	240642	1808629
D101	241337	1808815	0	1.94642	22	30	Building	1	0	0	Guatemala	poptun	240642	1808629
D101	241047	1809120	0	2.59051	36	20	Building	1	0	0	Guatemala	poptun	240642	1808629
D101	239882	1807996	0	2.35974	20	24	Building	1	0	0	Guatemala	poptun	240642	1808629
D101	240913	1807669	0	1.00137	90	94	Building	1	0	0	Guatemala	poptun	240642	1808629
D101	240696	1808800	1	6.09357	35	35	Street	0	0	0	Guatemala	poptun	240642	1808629
D101	240853	1809109	0	2.04063	57	53	Building	1	0	0	Guatemala	poptun	240642	1808629
D101	240937	1808740	0	2.28835	57	80	Street	0	0	0	Guatemala	poptun	240642	1808629
D101	241034	1808754	0	3.38184	110	41	Vegetation	0	0	0	Guatemala	poptun	240642	1808629
D101	240661	1808630	1	2.92253	64	64	Street	0	0	0	Guatemala	poptun	240642	1808629
D101	239811	1807604	0	5.24426	3	79	Vegetation	0	0	0	Guatemala	poptun	240642	1808629
D101	240677	1807048	0	0.636546	91	65	Building	1	0	0	Guatemala	poptun	240642	1808629
D101	240675	1808651	1	2.52912	77	77	Building	1	0	0	Guatemala	poptun	240642	1808629
D101	240648	1808639	1	2.92253	76	76	Building	1	0	0	Guatemala	poptun	240642	1808629
D101	239988	1809000	0	4.21577	111	34	Vegetation	0	0	0	Guatemala	poptun	240642	1808629
D101	241060	1808283	0	1.61517	42	43	Building	1	0	0	Guatemala	poptun	240642	1808629
D101	240921	1808485	0	1.09697	69	108	Building	1	0	0	Guatemala	poptun	240642	1808629
D101	240653	1808627	1	2.92253	34	34	Building	1	0	0	Guatemala	poptun	240642	1808629
D101	240654	1808654	1	2.13583	39	39	Street	0	0	0	Guatemala	poptun	240642	1808629
D101	240647	1808621	1	2.92253	65	65	Street	0	0	0	Guatemala	poptun	240642	1808629
D101	240657	1808622	1	2.92253	33	33	Street	0	0	0	Guatemala	poptun	240642	1808629
D101	241663	1808112	0	0.662421	55	39	Vegetation	0	0	0	Guatemala	poptun	240642	1808629
D101	241520	1807251	0	3.62228	107	118	Building	1	0	0	Guatemala	poptun	240642	1808629
D101	240662	1808620	1	2.92253	37	37	Building	1	0	0	Guatemala	poptun	240642	1808629
D101	241456	1809369	0	3.75146	11	71	Vegetation	0	0	0	Guatemala	poptun	240642	1808629
D101	240677	1808656	1	2.52912	34	34	Vegetation	0	0	0	Guatemala	poptun	240642	1808629
D101	240676	1808633	1	2.27698	33	33	Street	0	0	0	Guatemala	poptun	240642	1808629
D101	240643	1808644	1	2.92253	76	76	Building	1	0	0	Guatemala	poptun	240642	1808629
D101	240680	1808661	1	2.52912	42	42	Vegetation	0	0	0	Guatemala	poptun	240642	1808629
D101	240643	1808651	1	2.13583	76	76	Vegetation	0	0	0	Guatemala	poptun	240642	1808629
D101	239919	1809011	1	10.9686	37	37	Vegetation	0	0	0	Guatemala	poptun	240642	1808629
D101	240680	1808610	1	2.43941	64	64	Building	1	0	0	Guatemala	poptun	240642	1808629
D101	241403	1807936	0	1.03649	55	84	Vegetation	0	0	0	Guatemala	poptun	240642	1808629
D101	240659	1808634	1	2.92253	64	64	Building	1	0	0	Guatemala	poptun	240642	1808629
D101	240703	1808121	0	1.13646	87	61	Vegetation	0	0	0	Guatemala	poptun	240642	1808629
D101	240656	1808643	1	2.92253	34	34	Building	1	0	0	Guatemala	poptun	240642	1808629
D101	240602	1808589	1	3.84341	64	64	Street	0	0	0	Guatemala	poptun	240642	1808629
D101	240346	1808756	0	1.32141	85	54	Building	1	0	0	Guatemala	poptun	240642	1808629
D101	241095	1807504	0	0.679304	109	46	Vegetation	0	0	0	Guatemala	poptun	240642	1808629
D101	240205	1809100	0	1.7978	8	99	Street	0	0	0	Guatemala	poptun	240642	1808629
D101	240649	1808626	1	2.92253	34	34	Building	1	0	0	Guatemala	poptun	240642	1808629
D101	240700	1808606	1	1.99467	39	39	Building	1	0	0	Guatemala	poptun	240642	1808629
D101	240627	1808620	1	3.26163	64	64	Building	1	0	0	Guatemala	poptun	240642	1808629
D101	240659	1808629	1	2.92253	64	64	Street	0	0	0	Guatemala	poptun	240642	1808629
D101	240243	1808571	1	1.14512	36	36	Vegetation	0	0	0	Guatemala	poptun	240642	1808629
D101	240633	1808646	1	3.26163	76	76	Vegetation	0	0	0	Guatemala	poptun	240642	1808629
D101	240636	1808607	1	3.80445	64	64	Street	0	0	0	Guatemala	poptun	240642	1808629
D101	240655	1808660	1	2.13583	37	37	Street	0	0	0	Guatemala	poptun	240642	1808629
D101	240655	1808635	1	2.92253	33	33	Building	1	0	0	Guatemala	poptun	240642	1808629
D101	240692	1808497	1	3.17792	35	35	Street	0	0	0	Guatemala	poptun	240642	1808629
D101	240679	1808627	1	2.27698	64	64	Street	0	0	0	Guatemala	poptun	240642	1808629
D101	240682	1808623	1	2.27698	37	37	Street	0	0	0	Guatemala	poptun	240642	1808629
D101	240684	1808625	1	2.27698	37	37	Street	0	0	0	Guatemala	poptun	240642	1808629
D101	241420	1807566	0	0.894169	103	74	Building	1	0	0	Guatemala	poptun	240642	1808629
D101	241834	1808876	0	4.72928	98	1	Vegetation	0	0	0	Guatemala	poptun	240642	1808629
D101	240681	1808632	1	2.27698	38	38	Street	0	0	0	Guatemala	poptun	240642	1808629
D101	240380	1808107	0	3.886	30	22	Vegetation	0	0	0	Guatemala	poptun	240642	1808629
D101	240697	1808695	1	3.23354	35	35	Vegetation	0	0	0	Guatemala	poptun	240642	1808629
D101	241776	1809584	0	1.89545	86	120	Vegetation	0	0	0	Guatemala	poptun	240642	1808629
D101	239408	1808407	0	2.79152	64	26	Vegetation	0	0	0	Guatemala	poptun	240642	1808629
D101	240540	1808772	0	0.840394	35	105	Vegetation	0	0	0	Guatemala	poptun	240642	1808629
D101	241210	1807458	0	1.94349	82	14	Building	1	0	0	Guatemala	poptun	240642	1808629
D101	240652	1808608	1	3.37197	38	38	Building	1	0	0	Guatemala	poptun	240642	1808629
D101	240688	1808627	1	2.27698	36	36	Building	1	0	0	Guatemala	poptun	240642	1808629
D101	240647	1808651	1	2.13583	68	68	Vegetation	0	0	0	Guatemala	poptun	240642	1808629
D101	241816	1807972	0	1.23401	75	10	Building	1	0	0	Guatemala	poptun	240642	1808629
D101	241439	1809732	1	2.17012	77	77	Vegetation	0	0	0	Guatemala	poptun	240642	1808629
D101	240955	1807459	0	1.28582	116	83	Building	1	0	0	Guatemala	poptun	240642	1808629
D101	240669	1808658	1	2.52912	38	38	Building	1	0	0	Guatemala	poptun	240642	1808629
D101	240960	1808275	0	2.70415	20	32	Building	1	0	0	Guatemala	poptun	240642	1808629
D101	240696	1808614	1	2.43941	39	39	Building	1	0	0	Guatemala	poptun	240642	1808629
D101	240660	1808668	1	2.13583	37	37	Building	1	0	0	Guatemala	poptun	240642	1808629
D101	240623	1808638	1	3.26163	34	34	Vegetation	0	0	0	Guatemala	poptun	240642	1808629
D101	240867	1807964	0	2.20458	41	3	Vegetation	0	0	0	Guatemala	poptun	240642	1808629
D101	240666	1808621	1	2.92253	39	39	Building	1	0	0	Guatemala	poptun	240642	1808629
D101	240704	1807996	0	3.41565	31	31	Building	1	0	0	Guatemala	poptun	240642	1808629
D101	240676	1808634	1	2.27698	37	37	Street	0	0	0	Guatemala	poptun	240642	1808629
D101	240893	1808916	0	2.11383	61	102	Street	0	0	0	Guatemala	poptun	240642	1808629
D101	240252	1808247	0	3.84793	120	2	Vegetation	0	0	0	Guatemala	poptun	240642	1808629
D101	240654	1808623	1	2.92253	37	37	Street	0	0	0	Guatemala	poptun	240642	1808629
D101	240655	1808627	1	2.92253	35	35	Street	0	0	0	Guatemala	poptun	240642	1808629
D101	241931	1808646	0	2.95984	120	36	Vegetation	0	0	0	Guatemala	poptun	240642	1808629
D101	240627	1808645	1	3.26163	34	34	Vegetation	0	0	0	Guatemala	poptun	240642	1808629
D101	241253	1807884	0	0.998676	27	113	Vegetation	0	0	0	Guatemala	poptun	240642	1808629
D101	240621	1808689	1	1.12869	38	38	Building	1	0	0	Guatemala	poptun	240642	1808629
D101	240903	1808074	0	2.35412	13	67	Vegetation	0	0	0	Guatemala	poptun	240642	1808629
D101	240631	1808626	1	3.26163	39	39	Building	1	0	0	Guatemala	poptun	240642	1808629
D101	240739	1807042	0	0.839868	89	40	Vegetation	0	0	0	Guatemala	poptun	240642	1808629
D101	240650	1807875	0	2.27777	42	46	Vegetation	0	0	0	Guatemala	poptun	240642	1808629
D101	239862	1808941	0	11.2368	34	15	Vegetation	0	0	0	Guatemala	poptun	240642	1808629
D101	240056	1808282	0	2.43143	101	9	Vegetation	0	0	0	Guatemala	poptun	240642	1808629
D101	240674	1808575	1	3.1094	39	39	Vegetation	0	0	0	Guatemala	poptun	240642	1808629
D101	239472	1808195	0	3.90832	102	7	Vegetation	0	0	0	Guatemala	poptun	240642	1808629
D101	240655	1808622	1	2.92253	38	38	Street	0	0	0	Guatemala	poptun	240642	1808629
D101	240680	1808636	1	2.27698	35	35	Street	0	0	0	Guatemala	poptun	240642	1808629
D101	239977	1807546	0	2.24512	75	112	Building	1	0	0	Guatemala	poptun	240642	1808629
D101	240685	1808630	1	2.27698	37	37	Building	1	0	0	Guatemala	poptun	240642	1808629
D101	240673	1808629	1	2.27698	37	37	Street	0	0	0	Guatemala	poptun	240642	1808629
D101	241397	1807476	0	0.662265	74	9	Building	1	0	0	Guatemala	poptun	240642	1808629
D101	241329	1808317	0	1.90984	83	75	Building	1	0	0	Guatemala	poptun	240642	1808629
D101	240671	1808629	1	2.27698	36	36	Street	0	0	0	Guatemala	poptun	240642	1808629
D101	240673	1808669	1	2.52912	37	37	Vegetation	0	0	0	Guatemala	poptun	240642	1808629
D101	240661	1808619	1	2.92253	38	38	Building	1	0	0	Guatemala	poptun	240642	1808629
D101	240924	1808397	0	0.731649	27	33	Street	0	0	0	Guatemala	poptun	240642	1808629
D101	239370	1808414	0	2.73364	21	119	Vegetation	0	0	0	Guatemala	poptun	240642	1808629
D101	239729	1808728	0	3.24751	38	53	Vegetation	0	0	0	Guatemala	poptun	240642	1808629
D101	240678	1808630	1	2.27698	38	38	Street	0	0	0	Guatemala	poptun	240642	1808629
D101	241413	1808854	0	1.01499	89	88	Street	0	0	0	Guatemala	poptun	240642	1808629
D101	240676	1808635	1	2.27698	38	38	Street	0	0	0	Guatemala	poptun	240642	1808629
D101	240193	1808316	0	1.04677	30	50	Vegetation	0	0	0	Guatemala	poptun	240642	1808629
D101	241222	1808128	0	3.22798	111	17	Vegetation	0	0	0	Guatemala	poptun	240642	1808629
D101	241358	1809233	0	5.26259	18	23	Vegetation	0	0	0	Guatemala	poptun	240642	1808629
D101	239491	1808649	0	3.06568	12	50	Vegetation	0	0	0	Guatemala	poptun	240642	1808629
D101	240659	1808651	1	2.13583	77	77	Street	0	0	0	Guatemala	poptun	240642	1808629
D101	240686	1808644	1	2.27698	33	33	Street	0	0	0	Guatemala	poptun	240642	1808629
D101	240121	1809079	0	1.96112	103	43	Vegetation	0	0	0	Guatemala	poptun	240642	1808629
D101	241755	1809227	0	3.18817	79	23	Vegetation	0	0	0	Guatemala	poptun	240642	1808629
D101	240669	1808638	1	2.27698	38	38	Street	0	0	0	Guatemala	poptun	240642	1808629
D101	241255	1808984	0	2.78152	37	78	Vegetation	0	0	0	Guatemala	poptun	240642	1808629
D101	240667	1808688	1	3.05267	37	37	Vegetation	0	0	0	Guatemala	poptun	240642	1808629
D101	241503	1809695	0	2.10345	114	73	Vegetation	0	0	0	Guatemala	poptun	240642	1808629
D101	240677	1808630	1	2.27698	64	64	Street	0	0	0	Guatemala	poptun	240642	1808629
D101	240678	1808650	1	2.52912	38	38	Building	1	0	0	Guatemala	poptun	240642	1808629
D101	240813	1808528	1	1.10983	36	36	Vegetation	0	0	0	Guatemala	poptun	240642	1808629
D101	240354	1807371	0	2.97017	10	18	Building	1	0	0	Guatemala	poptun	240642	1808629
D101	241671	1808299	0	1.72032	111	63	Vegetation	0	0	0	Guatemala	poptun	240642	1808629
D101	240134	1807890	0	0.97583	102	55	Street	0	0	0	Guatemala	poptun	240642	1808629
D101	240537	1808751	1	0.669444	36	36	Vegetation	0	0	0	Guatemala	poptun	240642	1808629
D101	240633	1809269	0	1.18095	23	82	Vegetation	0	0	0	Guatemala	poptun	240642	1808629
D101	240617	1808661	1	2.71157	38	38	Vegetation	0	0	0	Guatemala	poptun	240642	1808629
D101	240695	1808617	1	2.43941	64	64	Building	1	0	0	Guatemala	poptun	240642	1808629
D101	240675	1808633	1	2.27698	38	38	Street	0	0	0	Guatemala	poptun	240642	1808629
D101	240614	1807435	0	2.42694	50	49	Street	0	0	0	Guatemala	poptun	240642	1808629
D101	239489	1808736	0	4.36054	24	115	Vegetation	0	0	0	Guatemala	poptun	240642	1808629
D101	240684	1808629	1	2.27698	36	36	Building	1	0	0	Guatemala	poptun	240642	1808629
D101	239664	1807980	0	3.57559	55	98	Vegetation	0	0	0	Guatemala	poptun	240642	1808629
D101	240645	1808642	1	2.92253	34	34	Building	1	0	0	Guatemala	poptun	240642	1808629
D101	240672	1808630	1	2.27698	37	37	Street	0	0	0	Guatemala	poptun	240642	1808629
D101	240696	1808696	1	3.23354	35	35	Vegetation	0	0	0	Guatemala	poptun	240642	1808629
D101	240644	1808638	1	2.92253	75	75	Building	1	0	0	Guatemala	poptun	240642	1808629
D101	241462	1807199	0	3.08549	48	106	Vegetation	0	0	0	Guatemala	poptun	240642	1808629
D101	239732	1808899	0	2.04708	22	117	Vegetation	0	0	0	Guatemala	poptun	240642	1808629
D101	240664	1808712	1	1.73652	37	37	Vegetation	0	0	0	Guatemala	poptun	240642	1808629
D101	240608	1808608	1	3.80445	36	36	Vegetation	0	0	0	Guatemala	poptun	240642	1808629
D101	239791	1808819	0	5.52815	74	96	Vegetation	0	0	0	Guatemala	poptun	240642	1808629
D101	241122	1808440	0	0.969329	47	92	Building	1	0	0	Guatemala	poptun	240642	1808629
D101	240647	1808623	1	2.92253	39	39	Building	1	0	0	Guatemala	poptun	240642	1808629
D101	240685	1808617	1	2.43941	36	36	Street	0	0	0	Guatemala	poptun	240642	1808629
D101	240295	1808474	0	2.41972	20	97	Building	1	0	0	Guatemala	poptun	240642	1808629
D101	241452	1808002	0	1.80034	116	21	Building	1	0	0	Guatemala	poptun	240642	1808629
D101	240698	1808592	0	1.99467	92	16	Street	0	0	0	Guatemala	poptun	240642	1808629
D101	240049	1808657	1	2.17319	36	36	Vegetation	0	0	0	Guatemala	poptun	240642	1808629
D101	240578	1808604	1	3.84341	34	34	Vegetation	0	0	0	Guatemala	poptun	240642	1808629
D101	240401	1809035	0	4.05184	43	25	Vegetation	0	0	0	Guatemala	poptun	240642	1808629
D101	239887	1807525	0	4.64187	99	85	Vegetation	0	0	0	Guatemala	poptun	240642	1808629
D101	240688	1808625	1	2.27698	36	36	Building	1	0	0	Guatemala	poptun	240642	1808629
D101	240674	1808657	1	2.52912	34	34	Vegetation	0	0	0	Guatemala	poptun	240642	1808629
D101	240672	1808628	1	2.27698	37	37	Street	0	0	0	Guatemala	poptun	240642	1808629
D101	239704	1808645	0	3.93018	31	36	Vegetation	0	0	0	Guatemala	poptun	240642	1808629
D101	240659	1808622	1	2.92253	38	38	Street	0	0	0	Guatemala	poptun	240642	1808629
D101	240683	1808622	1	2.27698	39	39	Street	0	0	0	Guatemala	poptun	240642	1808629
D101	240675	1808631	1	2.27698	38	38	Street	0	0	0	Guatemala	poptun	240642	1808629
D101	240870	1808483	0	3.11653	29	89	Vegetation	0	0	0	Guatemala	poptun	240642	1808629
D101	240654	1809356	0	2.31529	77	38	Vegetation	0	0	0	Guatemala	poptun	240642	1808629
D101	240590	1807872	0	1.26118	62	26	Vegetation	0	0	0	Guatemala	poptun	240642	1808629
D101	240644	1808638	1	2.92253	75	75	Building	1	0	0	Guatemala	poptun	240642	1808629
D101	239905	1808025	0	3.40597	16	59	Street	0	0	0	Guatemala	poptun	240642	1808629
D101	241777	1809206	0	3.47639	3	104	Vegetation	0	0	0	Guatemala	poptun	240642	1808629
D101	240260	1808209	0	3.92531	6	32	Vegetation	0	0	0	Guatemala	poptun	240642	1808629
D101	240355	1808497	1	2.88386	35	35	Vegetation	0	0	0	Guatemala	poptun	240642	1808629
D101	240642	1808628	1	2.92253	34	34	Building	1	0	0	Guatemala	poptun	240642	1808629
D101	241591	1809407	0	0.764449	41	77	Vegetation	0	0	0	Guatemala	poptun	240642	1808629
D101	240616	1808624	1	3.26163	34	34	Vegetation	0	0	0	Guatemala	poptun	240642	1808629
D101	239902	1807615	0	3.60983	36	22	Building	1	0	0	Guatemala	poptun	240642	1808629
D101	241004	1809286	0	3.33843	47	34	Vegetation	0	0	0	Guatemala	poptun	240642	1808629
D101	239764	1808681	0	5.02891	74	107	Vegetation	0	0	0	Guatemala	poptun	240642	1808629
D101	240480	1807490	0	1.59205	18	57	Building	1	0	0	Guatemala	poptun	240642	1808629
D101	240685	1808632	1	2.27698	36	36	Building	1	0	0	Guatemala	poptun	240642	1808629
D101	240672	1808639	1	2.27698	33	33	Street	0	0	0	Guatemala	poptun	240642	1808629
D101	240621	1808722	1	1.02012	37	37	Building	1	0	0	Guatemala	poptun	240642	1808629
D101	240653	1808632	1	2.92253	34	34	Building	1	0	0	Guatemala	poptun	240642	1808629
D101	240644	1808632	1	2.92253	34	34	Building	1	0	0	Guatemala	poptun	240642	1808629
D101	240684	1808637	1	2.27698	38	38	Street	0	0	0	Guatemala	poptun	240642	1808629
D101	240679	1808620	1	2.27698	36	36	Street	0	0	0	Guatemala	poptun	240642	1808629
D101	240699	1808966	0	4.43374	113	103	Building	1	0	0	Guatemala	poptun	240642	1808629
D101	240681	1808624	1	2.27698	64	64	Street	0	0	0	Guatemala	poptun	240642	1808629
D101	240688	1808611	1	2.43941	36	36	Street	0	0	0	Guatemala	poptun	240642	1808629
D101	241920	1808633	0	1.61349	48	45	Vegetation	0	0	0	Guatemala	poptun	240642	1808629
D101	239494	1808753	0	4.82409	17	35	Vegetation	0	0	0	Guatemala	poptun	240642	1808629
D101	240931	1806918	0	1.59582	84	24	Vegetation	0	0	0	Guatemala	poptun	240642	1808629
D101	241144	1808692	0	1.29771	3	52	Building	1	0	0	Guatemala	poptun	240642	1808629
D101	239508	1808545	0	3.55856	114	56	Street	0	0	0	Guatemala	poptun	240642	1808629
D101	239949	1808754	0	3.61046	76	16	Vegetation	0	0	0	Guatemala	poptun	240642	1808629
D101	240725	1808628	1	1.94102	39	39	Building	1	0	0	Guatemala	poptun	240642	1808629
D101	240849	1809206	0	2.63758	80	8	Vegetation	0	0	0	Guatemala	poptun	240642	1808629
D101	241427	1809043	0	4.68573	24	69	Vegetation	0	0	0	Guatemala	poptun	240642	1808629
D101	241322	1808985	0	1.18906	83	42	Vegetation	0	0	0	Guatemala	poptun	240642	1808629
D101	241565	1809471	0	2.12754	92	19	Vegetation	0	0	0	Guatemala	poptun	240642	1808629
D101	240682	1808659	1	2.52912	34	34	Vegetation	0	0	0	Guatemala	poptun	240642	1808629
D101	240670	1808628	1	2.27698	39	39	Street	0	0	0	Guatemala	poptun	240642	1808629
D101	240659	1808622	1	2.92253	38	38	Street	0	0	0	Guatemala	poptun	240642	1808629
D101	240287	1808924	0	2.09827	118	39	Vegetation	0	0	0	Guatemala	poptun	240642	1808629
D101	239667	1808621	0	2.68455	19	47	Vegetation	0	0	0	Guatemala	poptun	240642	1808629
D101	241410	1808716	0	2.15398	14	100	Street	0	0	0	Guatemala	poptun	240642	1808629
D101	240707	1808640	1	1.94102	77	77	Building	1	0	0	Guatemala	poptun	240642	1808629
D101	240637	1808644	1	2.92253	77	77	Vegetation	0	0	0	Guatemala	poptun	240642	1808629
D101	240449	1807829	0	0.676218	48	27	Vegetation	0	0	0	Guatemala	poptun	240642	1808629
D101	241549	1807488	0	1.47798	79	6	Vegetation	0	0	0	Guatemala	poptun	240642	1808629
D101	240152	1808067	0	5.2239	32	90	Vegetation	0	0	0	Guatemala	poptun	240642	1808629
D101	240625	1808668	1	2.71157	38	38	Vegetation	0	0	0	Guatemala	poptun	240642	1808629
D101	240644	1808654	1	2.13583	76	76	Vegetation	0	0	0	Guatemala	poptun	240642	1808629
D101	240714	1809004	0	3.76424	100	44	Vegetation	0	0	0	Guatemala	poptun	240642	1808629
D101	240658	1808625	1	2.92253	35	35	Street	0	0	0	Guatemala	poptun	240642	1808629
D101	240641	1808618	1	2.92253	33	33	Street	0	0	0	Guatemala	poptun	240642	1808629
D101	240685	1808628	1	2.27698	36	36	Building	1	0	0	Guatemala	poptun	240642	1808629
D101	240713	1808645	1	1.94102	39	39	Building	1	0	0	Guatemala	poptun	240642	1808629
D101	241468	1809345	0	7.32132	110	101	Vegetation	0	0	0	Guatemala	poptun	240642	1808629
D101	239881	1807564	0	4.85674	110	70	Vegetation	0	0	0	Guatemala	poptun	240642	1808629
D101	240665	1808665	1	2.13583	35	35	Building	1	0	0	Guatemala	poptun	240642	1808629
D101	240650	1808659	1	2.13583	37	37	Vegetation	0	0	0	Guatemala	poptun	240642	1808629
D101	240605	1808178	0	4.45212	122	29	Vegetation	0	0	0	Guatemala	poptun	240642	1808629
D101	240640	1808625	1	2.92253	38	38	Building	1	0	0	Guatemala	poptun	240642	1808629
D101	241350	1807908	0	1.11777	54	72	Building	1	0	0	Guatemala	poptun	240642	1808629
D101	240646	1808596	1	3.37197	35	35	Building	1	0	0	Guatemala	poptun	240642	1808629
D101	240744	1807119	0	2.81718	18	47	Street	0	0	0	Guatemala	poptun	240642	1808629
D101	240694	1808609	1	2.43941	36	36	Street	0	0	0	Guatemala	poptun	240642	1808629
D101	240645	1808633	1	2.92253	33	33	Building	1	0	0	Guatemala	poptun	240642	1808629
D101	240530	1808369	1	3.81644	38	38	Building	1	0	0	Guatemala	poptun	240642	1808629
D101	240615	1808664	1	2.71157	38	38	Vegetation	0	0	0	Guatemala	poptun	240642	1808629
D101	241166	1807229	0	1.96481	62	28	Building	1	0	0	Guatemala	poptun	240642	1808629
D101	240694	1808640	1	2.27698	35	35	Building	1	0	0	Guatemala	poptun	240642	1808629
D101	241387	1807956	0	1.05277	48	15	Building	1	0	0	Guatemala	poptun	240642	1808629
D101	241197	1807324	0	1.97746	102	81	Building	1	0	0	Guatemala	poptun	240642	1808629
D101	240416	1807224	0	2.96017	108	114	Vegetation	0	0	0	Guatemala	poptun	240642	1808629
D101	240277	1807925	0	1.397	29	14	Building	1	0	0	Guatemala	poptun	240642	1808629
D107	240088	1807964	0	3.83292	26	118	Vegetation	0	0	0	Guatemala	poptun	241485	1808893
D107	241433	1808905	1	3.54396	17	17	Vegetation	0	0	0	Guatemala	poptun	241485	1808893
D107	241445	1808890	1	3.54396	27	27	Vegetation	0	0	0	Guatemala	poptun	241485	1808893
D107	241460	1808889	1	3.46416	29	29	Vegetation	0	0	0	Guatemala	poptun	241485	1808893
D107	241448	1808895	1	3.46416	26	26	Vegetation	0	0	0	Guatemala	poptun	241485	1808893
D107	241427	1809029	1	5.01298	36	36	Vegetation	0	0	0	Guatemala	poptun	241485	1808893
D107	240093	1809262	0	7.66564	104	71	Vegetation	0	0	0	Guatemala	poptun	241485	1808893
D107	241446	1808903	1	3.54396	18	18	Vegetation	0	0	0	Guatemala	poptun	241485	1808893
D107	241267	1807678	0	2.40704	71	48	Vegetation	0	0	0	Guatemala	poptun	241485	1808893
D107	241489	1808870	1	3.57148	19	19	Vegetation	0	0	0	Guatemala	poptun	241485	1808893
D107	241050	1807188	0	2.21586	48	78	Street	0	0	0	Guatemala	poptun	241485	1808893
D107	239910	1807871	0	2.84698	83	50	Vegetation	0	0	0	Guatemala	poptun	241485	1808893
D107	241282	1808211	0	2.1851	98	81	Building	1	0	0	Guatemala	poptun	241485	1808893
D107	241448	1808901	1	3.46416	10	10	Vegetation	0	0	0	Guatemala	poptun	241485	1808893
D107	241421	1809042	1	4.68573	36	36	Vegetation	0	0	0	Guatemala	poptun	241485	1808893
D107	241432	1808910	1	3.54396	29	29	Vegetation	0	0	0	Guatemala	poptun	241485	1808893
D107	241484	1808905	1	3.22275	42	42	Vegetation	0	0	0	Guatemala	poptun	241485	1808893
D107	241460	1808909	1	3.46416	25	25	Vegetation	0	0	0	Guatemala	poptun	241485	1808893
D107	241448	1808902	1	3.46416	34	34	Vegetation	0	0	0	Guatemala	poptun	241485	1808893
D107	240050	1808170	0	3.64506	49	99	Vegetation	0	0	0	Guatemala	poptun	241485	1808893
D107	241353	1807881	0	1.24976	94	25	Building	1	0	0	Guatemala	poptun	241485	1808893
D107	241465	1807889	0	0.956295	56	7	Vegetation	0	0	0	Guatemala	poptun	241485	1808893
D107	241447	1808913	1	3.54396	2	2	Vegetation	0	0	0	Guatemala	poptun	241485	1808893
D107	240141	1809224	0	4.51283	66	100	Building	1	0	0	Guatemala	poptun	241485	1808893
D107	241645	1809441	0	1.34488	118	69	Vegetation	0	0	0	Guatemala	poptun	241485	1808893
D107	239864	1808100	0	2.97751	30	49	Street	0	0	0	Guatemala	poptun	241485	1808893
D107	239522	1808325	0	3.24803	64	41	Vegetation	0	0	0	Guatemala	poptun	241485	1808893
D107	241465	1807115	0	2.13044	88	58	Building	1	0	0	Guatemala	poptun	241485	1808893
D107	241477	1808914	1	3.46416	3	3	Vegetation	0	0	0	Guatemala	poptun	241485	1808893
D107	241417	1808489	0	2.58304	104	114	Building	1	0	0	Guatemala	poptun	241485	1808893
D107	240391	1808469	0	3.03226	14	77	Vegetation	0	0	0	Guatemala	poptun	241485	1808893
D107	241551	1808150	0	2.29329	10	63	Street	0	0	0	Guatemala	poptun	241485	1808893
D107	240129	1809220	0	4.51283	68	54	Building	1	0	0	Guatemala	poptun	241485	1808893
D107	241444	1808907	1	3.54396	29	29	Vegetation	0	0	0	Guatemala	poptun	241485	1808893
D107	241472	1808904	1	3.46416	33	33	Vegetation	0	0	0	Guatemala	poptun	241485	1808893
D107	239833	1807964	0	2.94896	26	104	Building	1	0	0	Guatemala	poptun	241485	1808893
D107	241459	1808893	1	3.46416	27	27	Vegetation	0	0	0	Guatemala	poptun	241485	1808893
D107	240454	1808015	0	2.02967	57	46	Building	1	0	0	Guatemala	poptun	241485	1808893
D107	241447	1808892	1	3.54396	27	27	Vegetation	0	0	0	Guatemala	poptun	241485	1808893
D107	241204	1808141	0	2.0855	89	93	Vegetation	0	0	0	Guatemala	poptun	241485	1808893
D107	241451	1808909	1	3.46416	6	6	Vegetation	0	0	0	Guatemala	poptun	241485	1808893
D107	240654	1809021	0	1.35747	4	110	Street	0	0	0	Guatemala	poptun	241485	1808893
D107	240596	1808535	0	3.74538	45	25	Vegetation	0	0	0	Guatemala	poptun	241485	1808893
D107	239793	1808510	0	3.94768	1	111	Vegetation	0	0	0	Guatemala	poptun	241485	1808893
D107	241447	1808898	1	3.54396	27	27	Vegetation	0	0	0	Guatemala	poptun	241485	1808893
D107	240422	1808517	0	2.24188	38	1	Vegetation	0	0	0	Guatemala	poptun	241485	1808893
D107	241806	1809478	0	0.59789	67	42	Vegetation	0	0	0	Guatemala	poptun	241485	1808893
D107	241455	1808897	1	3.46416	16	16	Vegetation	0	0	0	Guatemala	poptun	241485	1808893
D107	241423	1808839	1	1.66019	35	35	Building	1	0	0	Guatemala	poptun	241485	1808893
D107	241926	1809412	0	1.10821	115	74	Vegetation	0	0	0	Guatemala	poptun	241485	1808893
D107	241191	1808846	0	1.402	59	88	Street	0	0	0	Guatemala	poptun	241485	1808893
D107	241460	1808895	1	3.46416	30	30	Vegetation	0	0	0	Guatemala	poptun	241485	1808893
D107	239546	1808286	0	3.00071	113	36	Street	0	0	0	Guatemala	poptun	241485	1808893
D107	241471	1808754	0	2.47345	19	4	Vegetation	0	0	0	Guatemala	poptun	241485	1808893
D107	241476	1808885	1	3.0473	8	8	Street	0	0	0	Guatemala	poptun	241485	1808893
D107	241475	1808915	1	3.46416	14	14	Vegetation	0	0	0	Guatemala	poptun	241485	1808893
D107	241401	1808929	1	3.26781	3	3	Street	0	0	0	Guatemala	poptun	241485	1808893
D107	239986	1807592	0	2.64166	6	87	Street	0	0	0	Guatemala	poptun	241485	1808893
D107	241856	1808079	0	1.25121	114	32	Street	0	0	0	Guatemala	poptun	241485	1808893
D107	241481	1808893	1	3.22275	8	8	Street	0	0	0	Guatemala	poptun	241485	1808893
D107	240097	1807625	0	1.55898	105	80	Vegetation	0	0	0	Guatemala	poptun	241485	1808893
D107	241461	1808892	1	3.46416	29	29	Vegetation	0	0	0	Guatemala	poptun	241485	1808893
D107	240865	1808658	0	1.71613	118	98	Vegetation	0	0	0	Guatemala	poptun	241485	1808893
D107	241447	1808896	1	3.54396	27	27	Vegetation	0	0	0	Guatemala	poptun	241485	1808893
D107	241483	1808284	0	1.32061	84	29	Vegetation	0	0	0	Guatemala	poptun	241485	1808893
D107	241231	1807704	0	1.61842	17	106	Building	1	0	0	Guatemala	poptun	241485	1808893
D107	241289	1809016	0	1.53046	47	85	Vegetation	0	0	0	Guatemala	poptun	241485	1808893
D107	240573	1808404	0	1.51885	67	28	Vegetation	0	0	0	Guatemala	poptun	241485	1808893
D107	241477	1808904	1	3.46416	6	6	Vegetation	0	0	0	Guatemala	poptun	241485	1808893
D107	240892	1808874	0	3.6995	111	81	Vegetation	0	0	0	Guatemala	poptun	241485	1808893
D107	241456	1808893	1	3.46416	18	18	Vegetation	0	0	0	Guatemala	poptun	241485	1808893
D107	241464	1808893	1	3.46416	16	16	Vegetation	0	0	0	Guatemala	poptun	241485	1808893
D107	240276	1808985	0	3.46694	84	104	Vegetation	0	0	0	Guatemala	poptun	241485	1808893
D107	241454	1808894	1	3.46416	16	16	Vegetation	0	0	0	Guatemala	poptun	241485	1808893
D107	239416	1808732	0	2.05369	92	16	Vegetation	0	0	0	Guatemala	poptun	241485	1808893
D107	241138	1809217	0	1.49704	58	9	Vegetation	0	0	0	Guatemala	poptun	241485	1808893
D107	241480	1808920	1	4.15235	41	41	Street	0	0	0	Guatemala	poptun	241485	1808893
D107	241457	1808908	1	3.46416	31	31	Vegetation	0	0	0	Guatemala	poptun	241485	1808893
D107	241451	1808907	1	3.46416	7	7	Vegetation	0	0	0	Guatemala	poptun	241485	1808893
D107	241438	1808901	1	3.54396	8	8	Vegetation	0	0	0	Guatemala	poptun	241485	1808893
D107	241471	1808904	1	3.46416	18	18	Vegetation	0	0	0	Guatemala	poptun	241485	1808893
D107	241455	1808915	1	3.46416	4	4	Vegetation	0	0	0	Guatemala	poptun	241485	1808893
D107	239881	1809114	0	3.30481	24	1	Vegetation	0	0	0	Guatemala	poptun	241485	1808893
D107	241232	1807588	0	1.16093	35	3	Building	1	0	0	Guatemala	poptun	241485	1808893
D107	241458	1808893	1	3.46416	26	26	Vegetation	0	0	0	Guatemala	poptun	241485	1808893
D107	241938	1808695	0	2.42177	48	20	Vegetation	0	0	0	Guatemala	poptun	241485	1808893
D107	241451	1808901	1	3.46416	26	26	Vegetation	0	0	0	Guatemala	poptun	241485	1808893
D107	241417	1808899	1	2.22093	19	19	Street	0	0	0	Guatemala	poptun	241485	1808893
D107	241444	1808905	1	3.54396	15	15	Vegetation	0	0	0	Guatemala	poptun	241485	1808893
D107	241406	1808804	1	1.63675	2	2	Building	1	0	0	Guatemala	poptun	241485	1808893
D107	241447	1808893	1	3.54396	20	20	Vegetation	0	0	0	Guatemala	poptun	241485	1808893
D107	240790	1807315	0	1.41212	76	37	Building	1	0	0	Guatemala	poptun	241485	1808893
D107	240608	1808999	0	0.800577	119	92	Street	0	0	0	Guatemala	poptun	241485	1808893
D107	241422	1808876	1	2.36314	5	5	Vegetation	0	0	0	Guatemala	poptun	241485	1808893
D107	241457	1808895	1	3.46416	27	27	Vegetation	0	0	0	Guatemala	poptun	241485	1808893
D107	240226	1808287	0	1.57271	34	108	Vegetation	0	0	0	Guatemala	poptun	241485	1808893
D107	240667	1808011	0	3.49708	29	98	Building	1	0	0	Guatemala	poptun	241485	1808893
D107	241480	1808915	1	3.22275	12	12	Street	0	0	0	Guatemala	poptun	241485	1808893
D107	241456	1808913	1	3.46416	25	25	Vegetation	0	0	0	Guatemala	poptun	241485	1808893
D107	241454	1808905	1	3.46416	26	26	Vegetation	0	0	0	Guatemala	poptun	241485	1808893
D107	241576	1807361	0	3.29451	32	111	Street	0	0	0	Guatemala	poptun	241485	1808893
D107	240988	1808681	0	2.86967	30	6	Vegetation	0	0	0	Guatemala	poptun	241485	1808893
D107	241947	1809371	0	1.0421	25	113	Vegetation	0	0	0	Guatemala	poptun	241485	1808893
D107	241427	1808888	1	3.54396	20	20	Street	0	0	0	Guatemala	poptun	241485	1808893
D107	241077	1808417	0	0.797684	88	72	Building	1	0	0	Guatemala	poptun	241485	1808893
D107	241424	1808842	1	1.66019	11	11	Building	1	0	0	Guatemala	poptun	241485	1808893
D107	241914	1809041	0	3.01239	70	46	Vegetation	0	0	0	Guatemala	poptun	241485	1808893
D107	241479	1808905	1	3.22275	14	14	Vegetation	0	0	0	Guatemala	poptun	241485	1808893
D107	241413	1807903	0	0.849324	89	47	Vegetation	0	0	0	Guatemala	poptun	241485	1808893
D107	241209	1809102	0	2.21729	34	70	Building	1	0	0	Guatemala	poptun	241485	1808893
D107	241501	1808905	1	3.22275	25	25	Vegetation	0	0	0	Guatemala	poptun	241485	1808893
D107	240080	1808276	0	1.86833	52	58	Vegetation	0	0	0	Guatemala	poptun	241485	1808893
D107	241451	1808898	1	3.46416	16	16	Vegetation	0	0	0	Guatemala	poptun	241485	1808893
D107	241438	1808905	1	3.54396	29	29	Vegetation	0	0	0	Guatemala	poptun	241485	1808893
D107	241451	1808906	1	3.46416	12	12	Vegetation	0	0	0	Guatemala	poptun	241485	1808893
D107	241457	1808895	1	3.46416	35	35	Vegetation	0	0	0	Guatemala	poptun	241485	1808893
D107	241448	1808904	1	3.46416	8	8	Vegetation	0	0	0	Guatemala	poptun	241485	1808893
D107	241450	1808896	1	3.46416	18	18	Vegetation	0	0	0	Guatemala	poptun	241485	1808893
D107	240362	1808654	0	1.06211	71	88	Vegetation	0	0	0	Guatemala	poptun	241485	1808893
D107	241446	1808898	1	3.54396	26	26	Vegetation	0	0	0	Guatemala	poptun	241485	1808893
D107	241417	1808889	1	2.22093	22	22	Street	0	0	0	Guatemala	poptun	241485	1808893
D107	241442	1808908	1	3.54396	10	10	Vegetation	0	0	0	Guatemala	poptun	241485	1808893
D107	241465	1808635	0	1.4899	43	86	Building	1	0	0	Guatemala	poptun	241485	1808893
D107	241711	1807667	0	0.628406	85	58	Building	1	0	0	Guatemala	poptun	241485	1808893
D107	241984	1808744	0	2.39889	32	41	Vegetation	0	0	0	Guatemala	poptun	241485	1808893
D107	241357	1809023	0	4.53709	106	104	Building	1	0	0	Guatemala	poptun	241485	1808893
D107	241456	1808914	1	3.46416	8	8	Vegetation	0	0	0	Guatemala	poptun	241485	1808893
D107	241451	1808897	1	3.46416	29	29	Vegetation	0	0	0	Guatemala	poptun	241485	1808893
D107	240156	1808658	0	2.61303	65	47	Vegetation	0	0	0	Guatemala	poptun	241485	1808893
D107	241448	1808897	1	3.46416	28	28	Vegetation	0	0	0	Guatemala	poptun	241485	1808893
D107	241448	1808913	1	3.46416	30	30	Vegetation	0	0	0	Guatemala	poptun	241485	1808893
D107	241509	1809603	0	3.84987	118	120	Vegetation	0	0	0	Guatemala	poptun	241485	1808893
D107	240184	1807441	0	1.95975	13	40	Vegetation	0	0	0	Guatemala	poptun	241485	1808893
D107	241454	1808900	1	3.46416	30	30	Vegetation	0	0	0	Guatemala	poptun	241485	1808893
D107	241450	1808900	1	3.46416	11	11	Vegetation	0	0	0	Guatemala	poptun	241485	1808893
D107	241459	1808914	1	3.46416	31	31	Vegetation	0	0	0	Guatemala	poptun	241485	1808893
D107	241448	1808895	1	3.46416	16	16	Vegetation	0	0	0	Guatemala	poptun	241485	1808893
D107	241456	1808907	1	3.46416	34	34	Vegetation	0	0	0	Guatemala	poptun	241485	1808893
D107	240920	1809509	0	1.22654	2	51	Street	0	0	0	Guatemala	poptun	241485	1808893
D107	241461	1808888	1	3.46416	10	10	Vegetation	0	0	0	Guatemala	poptun	241485	1808893
D107	241453	1808902	1	3.46416	35	35	Vegetation	0	0	0	Guatemala	poptun	241485	1808893
D107	239641	1808784	0	7.70946	92	59	Vegetation	0	0	0	Guatemala	poptun	241485	1808893
D107	241403	1808912	1	2.22093	34	34	Street	0	0	0	Guatemala	poptun	241485	1808893
D107	241053	1808180	0	3.79618	44	4	Building	1	0	0	Guatemala	poptun	241485	1808893
D107	241452	1808906	1	3.46416	8	8	Vegetation	0	0	0	Guatemala	poptun	241485	1808893
D107	241443	1808898	1	3.54396	16	16	Vegetation	0	0	0	Guatemala	poptun	241485	1808893
D107	241459	1808895	1	3.46416	40	40	Vegetation	0	0	0	Guatemala	poptun	241485	1808893
D107	239569	1808510	0	3.50983	105	16	Street	0	0	0	Guatemala	poptun	241485	1808893
D107	241452	1808900	1	3.46416	29	29	Vegetation	0	0	0	Guatemala	poptun	241485	1808893
D107	241468	1808887	1	3.0473	30	30	Street	0	0	0	Guatemala	poptun	241485	1808893
D107	241451	1808906	1	3.46416	41	41	Vegetation	0	0	0	Guatemala	poptun	241485	1808893
D107	241929	1808853	0	1.81422	83	32	Vegetation	0	0	0	Guatemala	poptun	241485	1808893
D107	240969	1808174	0	1.60297	49	14	Building	1	0	0	Guatemala	poptun	241485	1808893
D107	241453	1808894	1	3.46416	19	19	Vegetation	0	0	0	Guatemala	poptun	241485	1808893
D107	241620	1809554	0	0.83221	116	53	Vegetation	0	0	0	Guatemala	poptun	241485	1808893
D107	241453	1808893	1	3.46416	30	30	Vegetation	0	0	0	Guatemala	poptun	241485	1808893
D107	241450	1808896	1	3.46416	8	8	Vegetation	0	0	0	Guatemala	poptun	241485	1808893
D107	241436	1808823	1	2.01038	5	5	Building	1	0	0	Guatemala	poptun	241485	1808893
D107	240903	1808171	0	1.47916	63	114	Vegetation	0	0	0	Guatemala	poptun	241485	1808893
D107	241453	1808896	1	3.46416	26	26	Vegetation	0	0	0	Guatemala	poptun	241485	1808893
D107	241448	1808899	1	3.46416	7	7	Vegetation	0	0	0	Guatemala	poptun	241485	1808893
D107	240103	1807942	0	2.26738	57	3	Vegetation	0	0	0	Guatemala	poptun	241485	1808893
D107	240973	1808174	0	1.60297	50	93	Building	1	0	0	Guatemala	poptun	241485	1808893
D107	241459	1808894	1	3.46416	30	30	Vegetation	0	0	0	Guatemala	poptun	241485	1808893
D107	241456	1808892	1	3.46416	30	30	Vegetation	0	0	0	Guatemala	poptun	241485	1808893
D107	241457	1808894	1	3.46416	28	28	Vegetation	0	0	0	Guatemala	poptun	241485	1808893
D107	241601	1808255	0	1.80576	23	102	Vegetation	0	0	0	Guatemala	poptun	241485	1808893
D107	241450	1808892	1	3.46416	26	26	Vegetation	0	0	0	Guatemala	poptun	241485	1808893
D107	241707	1809020	0	5.95524	56	65	Vegetation	0	0	0	Guatemala	poptun	241485	1808893
D107	240183	1808862	0	1.85151	85	13	Vegetation	0	0	0	Guatemala	poptun	241485	1808893
D107	241453	1808897	1	3.46416	10	10	Vegetation	0	0	0	Guatemala	poptun	241485	1808893
D107	241455	1808896	1	3.46416	19	19	Vegetation	0	0	0	Guatemala	poptun	241485	1808893
D107	241451	1808896	1	3.46416	10	10	Vegetation	0	0	0	Guatemala	poptun	241485	1808893
D107	241458	1808871	1	3.0473	3	3	Street	0	0	0	Guatemala	poptun	241485	1808893
D107	241435	1808911	1	3.54396	28	28	Vegetation	0	0	0	Guatemala	poptun	241485	1808893
D107	241459	1808908	1	3.46416	40	40	Vegetation	0	0	0	Guatemala	poptun	241485	1808893
D107	241423	1808904	1	3.54396	29	29	Vegetation	0	0	0	Guatemala	poptun	241485	1808893
D107	240513	1807888	0	1.51777	58	38	Vegetation	0	0	0	Guatemala	poptun	241485	1808893
D107	241433	1808903	1	3.54396	7	7	Vegetation	0	0	0	Guatemala	poptun	241485	1808893
D107	241453	1808900	1	3.46416	16	16	Vegetation	0	0	0	Guatemala	poptun	241485	1808893
D107	241190	1809068	0	2.04448	95	28	Vegetation	0	0	0	Guatemala	poptun	241485	1808893
D107	241453	1808901	1	3.46416	30	30	Vegetation	0	0	0	Guatemala	poptun	241485	1808893
D107	240255	1809032	0	2.86679	97	73	Building	1	0	0	Guatemala	poptun	241485	1808893
D107	240426	1808364	0	2.12354	94	8	Building	1	0	0	Guatemala	poptun	241485	1808893
D107	240105	1808757	0	3.78796	115	48	Vegetation	0	0	0	Guatemala	poptun	241485	1808893
D107	240390	1807697	0	3.23334	38	52	Vegetation	0	0	0	Guatemala	poptun	241485	1808893
D107	241460	1808894	1	3.46416	24	24	Vegetation	0	0	0	Guatemala	poptun	241485	1808893
D107	241475	1808874	1	3.0473	25	25	Vegetation	0	0	0	Guatemala	poptun	241485	1808893
D107	239827	1807611	0	6.31769	81	66	Vegetation	0	0	0	Guatemala	poptun	241485	1808893
D107	241426	1808906	1	3.54396	11	11	Vegetation	0	0	0	Guatemala	poptun	241485	1808893
D107	241462	1808891	1	3.46416	35	35	Vegetation	0	0	0	Guatemala	poptun	241485	1808893
D107	239850	1808652	0	10.1112	71	44	Vegetation	0	0	0	Guatemala	poptun	241485	1808893
D107	240950	1807630	0	1.03543	33	77	Building	1	0	0	Guatemala	poptun	241485	1808893
D107	240811	1808569	0	1.07949	77	60	Building	1	0	0	Guatemala	poptun	241485	1808893
D107	241449	1808895	1	3.46416	29	29	Vegetation	0	0	0	Guatemala	poptun	241485	1808893
D107	240047	1809036	0	2.8447	62	61	Vegetation	0	0	0	Guatemala	poptun	241485	1808893
D107	241439	1808891	1	3.54396	10	10	Vegetation	0	0	0	Guatemala	poptun	241485	1808893
D107	241452	1808894	1	3.46416	2	2	Vegetation	0	0	0	Guatemala	poptun	241485	1808893
D107	241448	1808899	1	3.46416	26	26	Vegetation	0	0	0	Guatemala	poptun	241485	1808893
D107	240471	1808681	0	1.88623	59	12	Vegetation	0	0	0	Guatemala	poptun	241485	1808893
D107	241676	1808107	0	0.662421	95	99	Building	1	0	0	Guatemala	poptun	241485	1808893
D107	241443	1808909	1	3.54396	30	30	Vegetation	0	0	0	Guatemala	poptun	241485	1808893
D107	241312	1808379	0	1.15616	23	67	Building	1	0	0	Guatemala	poptun	241485	1808893
D107	241809	1808747	0	1.81386	6	120	Vegetation	0	0	0	Guatemala	poptun	241485	1808893
D107	241462	1808888	1	3.46416	30	30	Vegetation	0	0	0	Guatemala	poptun	241485	1808893
D107	241450	1808895	1	3.46416	20	20	Vegetation	0	0	0	Guatemala	poptun	241485	1808893
D107	240446	1808060	0	4.65302	103	11	Vegetation	0	0	0	Guatemala	poptun	241485	1808893
D107	241445	1808904	1	3.54396	28	28	Vegetation	0	0	0	Guatemala	poptun	241485	1808893
D107	241448	1808903	1	3.46416	27	27	Vegetation	0	0	0	Guatemala	poptun	241485	1808893
D107	239817	1808562	0	1.76541	96	63	Vegetation	0	0	0	Guatemala	poptun	241485	1808893
D107	241455	1808921	1	5.1859	40	40	Vegetation	0	0	0	Guatemala	poptun	241485	1808893
D107	240190	1809296	0	3.57532	113	70	Vegetation	0	0	0	Guatemala	poptun	241485	1808893
D107	241457	1808897	1	3.46416	13	13	Vegetation	0	0	0	Guatemala	poptun	241485	1808893
D107	241457	1808922	1	5.1859	26	26	Vegetation	0	0	0	Guatemala	poptun	241485	1808893
D107	241236	1809121	0	2.21729	36	37	Building	1	0	0	Guatemala	poptun	241485	1808893
D107	241452	1808904	1	3.46416	34	34	Vegetation	0	0	0	Guatemala	poptun	241485	1808893
D107	241417	1808886	1	1.52697	20	20	Vegetation	0	0	0	Guatemala	poptun	241485	1808893
D107	241465	1808893	1	3.46416	6	6	Vegetation	0	0	0	Guatemala	poptun	241485	1808893
D107	241221	1808532	0	2.22476	58	1	Vegetation	0	0	0	Guatemala	poptun	241485	1808893
D107	241465	1808900	1	3.46416	17	17	Vegetation	0	0	0	Guatemala	poptun	241485	1808893
D107	241735	1809564	0	1.09644	50	31	Vegetation	0	0	0	Guatemala	poptun	241485	1808893
D107	240918	1808796	0	3.6585	9	56	Building	1	0	0	Guatemala	poptun	241485	1808893
D107	241395	1809027	1	5.92724	9	9	Vegetation	0	0	0	Guatemala	poptun	241485	1808893
D107	241449	1808902	1	3.46416	16	16	Vegetation	0	0	0	Guatemala	poptun	241485	1808893
D107	241955	1808755	0	2.06435	22	95	Vegetation	0	0	0	Guatemala	poptun	241485	1808893
D107	240922	1808136	0	1.17514	3	38	Vegetation	0	0	0	Guatemala	poptun	241485	1808893
D107	241448	1808894	1	3.46416	10	10	Vegetation	0	0	0	Guatemala	poptun	241485	1808893
D107	241452	1808904	1	3.46416	11	11	Vegetation	0	0	0	Guatemala	poptun	241485	1808893
D107	241236	1808873	0	1.77118	122	6	Street	0	0	0	Guatemala	poptun	241485	1808893
D107	240159	1809113	0	2.35629	109	12	Building	1	0	0	Guatemala	poptun	241485	1808893
D107	241403	1808726	0	2.15398	94	44	Building	1	0	0	Guatemala	poptun	241485	1808893
D107	241458	1808908	1	3.46416	8	8	Vegetation	0	0	0	Guatemala	poptun	241485	1808893
D107	240650	1808412	0	1.6567	106	34	Building	1	0	0	Guatemala	poptun	241485	1808893
D107	241450	1808904	1	3.46416	26	26	Vegetation	0	0	0	Guatemala	poptun	241485	1808893
D107	241446	1808850	1	1.66019	4	4	Street	0	0	0	Guatemala	poptun	241485	1808893
D107	241436	1808891	1	3.54396	28	28	Vegetation	0	0	0	Guatemala	poptun	241485	1808893
D107	241455	1808894	1	3.46416	28	28	Vegetation	0	0	0	Guatemala	poptun	241485	1808893
D107	241443	1808818	0	2.01038	60	54	Building	1	0	0	Guatemala	poptun	241485	1808893
D107	241467	1808900	1	3.46416	28	28	Vegetation	0	0	0	Guatemala	poptun	241485	1808893
D107	241451	1808896	1	3.46416	2	2	Vegetation	0	0	0	Guatemala	poptun	241485	1808893
D107	241452	1808893	1	3.46416	30	30	Vegetation	0	0	0	Guatemala	poptun	241485	1808893
D107	241445	1808890	1	3.54396	28	28	Vegetation	0	0	0	Guatemala	poptun	241485	1808893
D107	241451	1808907	1	3.46416	41	41	Vegetation	0	0	0	Guatemala	poptun	241485	1808893
D107	241461	1808899	1	3.46416	28	28	Vegetation	0	0	0	Guatemala	poptun	241485	1808893
D107	241401	1808360	0	4.25393	6	14	Street	0	0	0	Guatemala	poptun	241485	1808893
D107	241901	1809064	0	3.01239	71	47	Vegetation	0	0	0	Guatemala	poptun	241485	1808893
D107	241451	1808901	1	3.46416	11	11	Vegetation	0	0	0	Guatemala	poptun	241485	1808893
D107	241462	1808870	1	3.0473	36	36	Vegetation	0	0	0	Guatemala	poptun	241485	1808893
D107	241448	1808910	1	3.46416	17	17	Vegetation	0	0	0	Guatemala	poptun	241485	1808893
D107	241458	1808894	1	3.46416	2	2	Vegetation	0	0	0	Guatemala	poptun	241485	1808893
D107	241410	1808952	0	4.97929	23	96	Vegetation	0	0	0	Guatemala	poptun	241485	1808893
D107	241339	1809121	1	1.84059	17	17	Vegetation	0	0	0	Guatemala	poptun	241485	1808893
D107	241480	1808883	1	3.57148	2	2	Street	0	0	0	Guatemala	poptun	241485	1808893
D107	241454	1808897	1	3.46416	26	26	Vegetation	0	0	0	Guatemala	poptun	241485	1808893
D107	240471	1808768	0	0.948473	111	53	Street	0	0	0	Guatemala	poptun	241485	1808893
D107	241455	1808948	1	5.1859	26	26	Vegetation	0	0	0	Guatemala	poptun	241485	1808893
D107	241416	1808875	1	1.52697	10	10	Vegetation	0	0	0	Guatemala	poptun	241485	1808893
D107	240390	1807720	0	2.11	114	78	Vegetation	0	0	0	Guatemala	poptun	241485	1808893
D107	241803	1808096	0	1.60181	8	61	Building	1	0	0	Guatemala	poptun	241485	1808893
D107	241446	1808894	1	3.54396	27	27	Vegetation	0	0	0	Guatemala	poptun	241485	1808893
D107	239635	1808663	0	4.01811	63	110	Vegetation	0	0	0	Guatemala	poptun	241485	1808893
D107	241258	1808501	0	1.56507	14	111	Vegetation	0	0	0	Guatemala	poptun	241485	1808893
D107	240556	1809055	0	1.24355	47	3	Building	1	0	0	Guatemala	poptun	241485	1808893
D107	241468	1808904	1	3.46416	28	28	Vegetation	0	0	0	Guatemala	poptun	241485	1808893
D107	241857	1809106	0	4.82184	47	32	Vegetation	0	0	0	Guatemala	poptun	241485	1808893
D107	241483	1808905	1	3.22275	39	39	Vegetation	0	0	0	Guatemala	poptun	241485	1808893
D107	241460	1808886	1	3.0473	30	30	Vegetation	0	0	0	Guatemala	poptun	241485	1808893
D107	239996	1808698	0	2.32911	106	105	Vegetation	0	0	0	Guatemala	poptun	241485	1808893
D107	240835	1807402	0	3.30022	46	12	Street	0	0	0	Guatemala	poptun	241485	1808893
D107	241315	1808925	0	1.34268	5	82	Street	0	0	0	Guatemala	poptun	241485	1808893
D107	241071	1807460	0	0.854983	2	100	Street	0	0	0	Guatemala	poptun	241485	1808893
D107	240289	1808516	0	1.93	103	38	Building	1	0	0	Guatemala	poptun	241485	1808893
D107	241472	1808913	1	3.46416	34	34	Vegetation	0	0	0	Guatemala	poptun	241485	1808893
D107	241449	1808905	1	3.46416	34	34	Vegetation	0	0	0	Guatemala	poptun	241485	1808893
D107	241393	1808827	0	1.63675	51	107	Building	1	0	0	Guatemala	poptun	241485	1808893
D107	241406	1808921	1	3.26781	12	12	Street	0	0	0	Guatemala	poptun	241485	1808893
D107	240036	1809057	0	2.71894	16	114	Vegetation	0	0	0	Guatemala	poptun	241485	1808893
D107	240854	1807750	0	2.20957	15	64	Vegetation	0	0	0	Guatemala	poptun	241485	1808893
D107	241451	1808907	1	3.46416	27	27	Vegetation	0	0	0	Guatemala	poptun	241485	1808893
D107	239491	1808249	0	2.75142	115	4	Vegetation	0	0	0	Guatemala	poptun	241485	1808893
D107	240803	1808638	0	2.58213	112	52	Building	1	0	0	Guatemala	poptun	241485	1808893
D107	241415	1807443	0	0.775208	80	6	Building	1	0	0	Guatemala	poptun	241485	1808893
D107	241451	1808886	1	3.0473	18	18	Vegetation	0	0	0	Guatemala	poptun	241485	1808893
D107	241458	1808912	1	3.46416	25	25	Vegetation	0	0	0	Guatemala	poptun	241485	1808893
D107	240316	1808885	0	5.07709	56	5	Vegetation	0	0	0	Guatemala	poptun	241485	1808893
D107	240614	1807072	0	1.30621	18	84	Vegetation	0	0	0	Guatemala	poptun	241485	1808893
D107	241503	1808891	0	3.22275	28	71	Street	0	0	0	Guatemala	poptun	241485	1808893
D107	241148	1808033	0	2.04031	42	49	Vegetation	0	0	0	Guatemala	poptun	241485	1808893
D107	241561	1807297	0	2.87771	57	37	Building	1	0	0	Guatemala	poptun	241485	1808893
D107	241448	1808897	1	3.46416	16	16	Vegetation	0	0	0	Guatemala	poptun	241485	1808893
D107	240678	1809435	0	2.82831	92	79	Street	0	0	0	Guatemala	poptun	241485	1808893
D107	241502	1809516	0	2.96934	70	95	Vegetation	0	0	0	Guatemala	poptun	241485	1808893
D107	239627	1808451	0	1.41534	14	42	Vegetation	0	0	0	Guatemala	poptun	241485	1808893
D107	241456	1808898	1	3.46416	16	16	Vegetation	0	0	0	Guatemala	poptun	241485	1808893
D107	241455	1808892	1	3.46416	10	10	Vegetation	0	0	0	Guatemala	poptun	241485	1808893
D107	241164	1807161	0	1.92953	18	76	Street	0	0	0	Guatemala	poptun	241485	1808893
D107	241453	1808896	1	3.46416	10	10	Vegetation	0	0	0	Guatemala	poptun	241485	1808893
D107	241461	1808893	1	3.46416	30	30	Vegetation	0	0	0	Guatemala	poptun	241485	1808893
D107	240635	1807140	0	1.81027	91	122	Building	1	0	0	Guatemala	poptun	241485	1808893
D107	241408	1808918	1	3.26781	6	6	Street	0	0	0	Guatemala	poptun	241485	1808893
D107	240750	1807777	0	1.5335	89	63	Vegetation	0	0	0	Guatemala	poptun	241485	1808893
D107	241435	1808915	1	3.54396	2	2	Vegetation	0	0	0	Guatemala	poptun	241485	1808893
D107	241454	1808900	1	3.46416	19	19	Vegetation	0	0	0	Guatemala	poptun	241485	1808893
D107	241465	1808895	1	3.46416	34	34	Vegetation	0	0	0	Guatemala	poptun	241485	1808893
D107	241452	1808897	1	3.46416	21	21	Vegetation	0	0	0	Guatemala	poptun	241485	1808893
D107	241464	1808894	1	3.46416	10	10	Vegetation	0	0	0	Guatemala	poptun	241485	1808893
D107	240932	1808681	0	1.1807	38	57	Street	0	0	0	Guatemala	poptun	241485	1808893
D107	241449	1808907	1	3.46416	25	25	Vegetation	0	0	0	Guatemala	poptun	241485	1808893
D107	241590	1809115	0	4.79863	27	22	Vegetation	0	0	0	Guatemala	poptun	241485	1808893
D107	241239	1808288	0	0.828924	89	83	Building	1	0	0	Guatemala	poptun	241485	1808893
D107	239943	1807874	0	2.97257	116	82	Vegetation	0	0	0	Guatemala	poptun	241485	1808893
D107	241472	1808905	1	3.46416	20	20	Vegetation	0	0	0	Guatemala	poptun	241485	1808893
D107	240079	1808549	0	3.27141	7	50	Vegetation	0	0	0	Guatemala	poptun	241485	1808893
D107	241443	1808915	1	3.54396	16	16	Vegetation	0	0	0	Guatemala	poptun	241485	1808893
D107	241443	1808909	1	3.54396	26	26	Vegetation	0	0	0	Guatemala	poptun	241485	1808893
D107	241487	1807661	0	2.56124	80	2	Vegetation	0	0	0	Guatemala	poptun	241485	1808893
D107	241447	1808895	1	3.54396	10	10	Vegetation	0	0	0	Guatemala	poptun	241485	1808893
D107	241462	1808875	1	3.0473	9	9	Street	0	0	0	Guatemala	poptun	241485	1808893
D107	241309	1808018	0	1.00705	48	28	Building	1	0	0	Guatemala	poptun	241485	1808893
D107	241451	1808899	1	3.46416	22	22	Vegetation	0	0	0	Guatemala	poptun	241485	1808893
D107	241425	1808330	0	4.92939	15	119	Street	0	0	0	Guatemala	poptun	241485	1808893
D107	241456	1808896	1	3.46416	26	26	Vegetation	0	0	0	Guatemala	poptun	241485	1808893
D107	241449	1808912	1	3.46416	4	4	Vegetation	0	0	0	Guatemala	poptun	241485	1808893
D107	241141	1807401	0	0.621982	18	104	Street	0	0	0	Guatemala	poptun	241485	1808893
D107	241457	1808895	1	3.46416	39	39	Vegetation	0	0	0	Guatemala	poptun	241485	1808893
D107	240940	1807503	0	2.06555	103	60	Vegetation	0	0	0	Guatemala	poptun	241485	1808893
D107	241423	1808917	1	3.54396	2	2	Vegetation	0	0	0	Guatemala	poptun	241485	1808893
D107	241457	1808902	1	3.46416	27	27	Vegetation	0	0	0	Guatemala	poptun	241485	1808893
D107	240284	1807529	0	1.5088	71	119	Vegetation	0	0	0	Guatemala	poptun	241485	1808893
D107	241430	1808800	1	2.01038	31	31	Building	1	0	0	Guatemala	poptun	241485	1808893
D107	241440	1808900	1	3.54396	35	35	Vegetation	0	0	0	Guatemala	poptun	241485	1808893
D107	241460	1808907	1	3.46416	28	28	Vegetation	0	0	0	Guatemala	poptun	241485	1808893
D107	241468	1808906	1	3.46416	7	7	Vegetation	0	0	0	Guatemala	poptun	241485	1808893
D107	240852	1807315	0	2.21068	41	59	Building	1	0	0	Guatemala	poptun	241485	1808893
D107	241456	1808897	1	3.46416	28	28	Vegetation	0	0	0	Guatemala	poptun	241485	1808893
D107	241451	1808901	1	3.46416	26	26	Vegetation	0	0	0	Guatemala	poptun	241485	1808893
D107	241462	1808893	1	3.46416	11	11	Vegetation	0	0	0	Guatemala	poptun	241485	1808893
D107	241462	1808894	1	3.46416	27	27	Vegetation	0	0	0	Guatemala	poptun	241485	1808893
D107	240391	1807447	0	1.56584	110	49	Street	0	0	0	Guatemala	poptun	241485	1808893
D107	241470	1808903	1	3.46416	20	20	Vegetation	0	0	0	Guatemala	poptun	241485	1808893
D107	241413	1808859	1	1.52697	10	10	Vegetation	0	0	0	Guatemala	poptun	241485	1808893
D107	241241	1807209	0	1.91921	15	114	Building	1	0	0	Guatemala	poptun	241485	1808893
D107	240618	1807767	0	1.97216	71	108	Vegetation	0	0	0	Guatemala	poptun	241485	1808893
D107	241451	1808886	0	3.0473	17	89	Vegetation	0	0	0	Guatemala	poptun	241485	1808893
D107	240283	1808664	0	1.68251	69	81	Street	0	0	0	Guatemala	poptun	241485	1808893
D107	240818	1808717	0	1.0548	37	36	Vegetation	0	0	0	Guatemala	poptun	241485	1808893
D107	241441	1808904	1	3.54396	10	10	Vegetation	0	0	0	Guatemala	poptun	241485	1808893
D107	241319	1808873	1	3.08822	19	19	Building	1	0	0	Guatemala	poptun	241485	1808893
D107	241454	1808877	1	3.0473	17	17	Street	0	0	0	Guatemala	poptun	241485	1808893
D107	241035	1807811	0	0.598599	5	75	Street	0	0	0	Guatemala	poptun	241485	1808893
D107	241452	1808906	1	3.46416	29	29	Vegetation	0	0	0	Guatemala	poptun	241485	1808893
D107	241458	1808907	1	3.46416	27	27	Vegetation	0	0	0	Guatemala	poptun	241485	1808893
D107	240614	1807200	0	2.21745	13	99	Building	1	0	0	Guatemala	poptun	241485	1808893
D107	241465	1808908	1	3.46416	30	30	Vegetation	0	0	0	Guatemala	poptun	241485	1808893
D107	241457	1808907	1	3.46416	34	34	Vegetation	0	0	0	Guatemala	poptun	241485	1808893
D107	241451	1808896	1	3.46416	26	26	Vegetation	0	0	0	Guatemala	poptun	241485	1808893
D107	241448	1808885	1	3.0473	20	20	Vegetation	0	0	0	Guatemala	poptun	241485	1808893
D107	241498	1809293	0	5.32	12	45	Vegetation	0	0	0	Guatemala	poptun	241485	1808893
D107	241447	1808895	1	3.54396	21	21	Vegetation	0	0	0	Guatemala	poptun	241485	1808893
D107	240827	1808836	0	2.48597	18	2	Vegetation	0	0	0	Guatemala	poptun	241485	1808893
D107	241428	1808910	1	3.54396	22	22	Vegetation	0	0	0	Guatemala	poptun	241485	1808893
D107	241451	1808896	1	3.46416	21	21	Vegetation	0	0	0	Guatemala	poptun	241485	1808893
D107	240638	1807178	0	3.16461	26	117	Vegetation	0	0	0	Guatemala	poptun	241485	1808893
D107	241521	1808872	1	3.34929	10	10	Vegetation	0	0	0	Guatemala	poptun	241485	1808893
D107	241272	1809512	0	0.941445	46	65	Vegetation	0	0	0	Guatemala	poptun	241485	1808893
D107	240011	1808422	0	5.25058	93	19	Vegetation	0	0	0	Guatemala	poptun	241485	1808893
D107	240518	1809407	0	0.972765	120	42	Vegetation	0	0	0	Guatemala	poptun	241485	1808893
D107	241454	1808911	1	3.46416	39	39	Vegetation	0	0	0	Guatemala	poptun	241485	1808893
D107	239895	1808252	0	3.03119	88	122	Vegetation	0	0	0	Guatemala	poptun	241485	1808893
D107	241450	1808901	1	3.46416	14	14	Vegetation	0	0	0	Guatemala	poptun	241485	1808893
D107	241441	1808895	1	3.54396	18	18	Vegetation	0	0	0	Guatemala	poptun	241485	1808893
D107	241442	1808897	1	3.54396	20	20	Vegetation	0	0	0	Guatemala	poptun	241485	1808893
D107	241292	1807436	0	3.3441	8	102	Building	1	0	0	Guatemala	poptun	241485	1808893
D107	240257	1808943	0	3.2987	19	101	Vegetation	0	0	0	Guatemala	poptun	241485	1808893
D107	241452	1808896	1	3.46416	26	26	Vegetation	0	0	0	Guatemala	poptun	241485	1808893
D107	241395	1807251	0	4.52669	52	83	Building	1	0	0	Guatemala	poptun	241485	1808893
D107	240560	1807287	0	1.4172	43	27	Vegetation	0	0	0	Guatemala	poptun	241485	1808893
D107	241541	1808772	1	3.33303	9	9	Building	1	0	0	Guatemala	poptun	241485	1808893
D107	240724	1808719	0	4.19751	42	32	Building	1	0	0	Guatemala	poptun	241485	1808893
D107	240524	1808939	0	3.05947	48	38	Vegetation	0	0	0	Guatemala	poptun	241485	1808893
D107	241461	1808895	1	3.46416	11	11	Vegetation	0	0	0	Guatemala	poptun	241485	1808893
D107	240754	1809164	0	2.69512	99	95	Building	1	0	0	Guatemala	poptun	241485	1808893
D107	241466	1808990	1	4.08861	14	14	Vegetation	0	0	0	Guatemala	poptun	241485	1808893
D107	241419	1808884	1	2.36314	10	10	Street	0	0	0	Guatemala	poptun	241485	1808893
D107	241444	1808896	1	3.54396	30	30	Vegetation	0	0	0	Guatemala	poptun	241485	1808893
D107	241451	1808902	1	3.46416	35	35	Vegetation	0	0	0	Guatemala	poptun	241485	1808893
D107	241458	1808925	1	5.1859	32	32	Vegetation	0	0	0	Guatemala	poptun	241485	1808893
D107	241435	1808898	1	3.54396	17	17	Vegetation	0	0	0	Guatemala	poptun	241485	1808893
D107	241459	1808919	1	5.1859	15	15	Vegetation	0	0	0	Guatemala	poptun	241485	1808893
D107	241449	1808894	1	3.46416	17	17	Vegetation	0	0	0	Guatemala	poptun	241485	1808893
D107	240414	1808922	0	5.58421	29	78	Vegetation	0	0	0	Guatemala	poptun	241485	1808893
D107	240723	1808593	0	1.99467	94	18	Vegetation	0	0	0	Guatemala	poptun	241485	1808893
D107	241457	1808880	1	3.0473	27	27	Street	0	0	0	Guatemala	poptun	241485	1808893
D107	241470	1808900	1	3.46416	18	18	Vegetation	0	0	0	Guatemala	poptun	241485	1808893
D107	241461	1808890	1	3.46416	27	27	Vegetation	0	0	0	Guatemala	poptun	241485	1808893
D107	240999	1808994	0	1.23988	62	108	Building	1	0	0	Guatemala	poptun	241485	1808893
D107	240831	1808366	0	3.44432	82	57	Vegetation	0	0	0	Guatemala	poptun	241485	1808893
D107	241447	1808885	1	2.36314	14	14	Vegetation	0	0	0	Guatemala	poptun	241485	1808893
D107	239871	1808498	0	1.48051	24	21	Vegetation	0	0	0	Guatemala	poptun	241485	1808893
D107	240215	1809083	0	3.45536	8	109	Street	0	0	0	Guatemala	poptun	241485	1808893
D107	241449	1808896	1	3.46416	30	30	Vegetation	0	0	0	Guatemala	poptun	241485	1808893
D107	240280	1807855	0	0.872651	69	16	Vegetation	0	0	0	Guatemala	poptun	241485	1808893
D107	241456	1808902	1	3.46416	28	28	Vegetation	0	0	0	Guatemala	poptun	241485	1808893
D107	241922	1808517	0	0.840998	67	63	Vegetation	0	0	0	Guatemala	poptun	241485	1808893
D107	240805	1807037	0	0.961316	40	21	Street	0	0	0	Guatemala	poptun	241485	1808893
D107	241455	1808891	1	3.46416	29	29	Vegetation	0	0	0	Guatemala	poptun	241485	1808893
D107	241451	1808896	1	3.46416	16	16	Vegetation	0	0	0	Guatemala	poptun	241485	1808893
D107	241438	1808882	1	2.36314	5	5	Vegetation	0	0	0	Guatemala	poptun	241485	1808893
D107	241455	1808894	1	3.46416	27	27	Vegetation	0	0	0	Guatemala	poptun	241485	1808893
D107	241580	1809330	0	5.03597	6	35	Vegetation	0	0	0	Guatemala	poptun	241485	1808893
D107	241457	1808908	1	3.46416	40	40	Vegetation	0	0	0	Guatemala	poptun	241485	1808893
D107	239845	1809030	0	15.8767	102	67	Vegetation	0	0	0	Guatemala	poptun	241485	1808893
D107	241910	1809123	0	7.88255	87	21	Vegetation	0	0	0	Guatemala	poptun	241485	1808893
D107	241439	1808906	1	3.54396	4	4	Vegetation	0	0	0	Guatemala	poptun	241485	1808893
D107	241414	1808906	1	2.22093	25	25	Street	0	0	0	Guatemala	poptun	241485	1808893
D107	241444	1808900	1	3.54396	19	19	Vegetation	0	0	0	Guatemala	poptun	241485	1808893
D107	241458	1808889	1	3.46416	16	16	Vegetation	0	0	0	Guatemala	poptun	241485	1808893
D107	241457	1808892	1	3.46416	28	28	Vegetation	0	0	0	Guatemala	poptun	241485	1808893
D107	240031	1807502	0	2.57878	11	102	Vegetation	0	0	0	Guatemala	poptun	241485	1808893
D107	241441	1808913	1	3.54396	11	11	Vegetation	0	0	0	Guatemala	poptun	241485	1808893
D107	240912	1808276	0	2.66873	3	6	Street	0	0	0	Guatemala	poptun	241485	1808893
D107	241407	1808913	1	2.22093	8	8	Street	0	0	0	Guatemala	poptun	241485	1808893
D107	241454	1808901	1	3.46416	4	4	Vegetation	0	0	0	Guatemala	poptun	241485	1808893
D107	241453	1808901	1	3.46416	26	26	Vegetation	0	0	0	Guatemala	poptun	241485	1808893
D107	241599	1809577	0	0.83221	95	43	Vegetation	0	0	0	Guatemala	poptun	241485	1808893
D107	241440	1808914	1	3.54396	19	19	Vegetation	0	0	0	Guatemala	poptun	241485	1808893
D107	239974	1808482	0	8.62796	49	120	Vegetation	0	0	0	Guatemala	poptun	241485	1808893
D107	241447	1808894	1	3.54396	27	27	Vegetation	0	0	0	Guatemala	poptun	241485	1808893
D107	239975	1808130	0	3.60431	116	10	Vegetation	0	0	0	Guatemala	poptun	241485	1808893
D107	241444	1808896	1	3.54396	7	7	Vegetation	0	0	0	Guatemala	poptun	241485	1808893
D107	241390	1808926	1	3.26781	3	3	Building	1	0	0	Guatemala	poptun	241485	1808893
D107	241447	1808896	1	3.54396	4	4	Vegetation	0	0	0	Guatemala	poptun	241485	1808893
D107	241489	1808951	1	3.623	3	3	Vegetation	0	0	0	Guatemala	poptun	241485	1808893
D107	241327	1808234	0	1.81732	116	11	Vegetation	0	0	0	Guatemala	poptun	241485	1808893
D107	241827	1808851	0	5.0388	102	43	Vegetation	0	0	0	Guatemala	poptun	241485	1808893
D107	241400	1808194	0	1.36709	17	34	Vegetation	0	0	0	Guatemala	poptun	241485	1808893
D107	241171	1808598	0	2.34714	63	85	Vegetation	0	0	0	Guatemala	poptun	241485	1808893
D107	240472	1807503	0	1.59205	24	3	Building	1	0	0	Guatemala	poptun	241485	1808893
D107	241445	1808891	1	3.54396	22	22	Vegetation	0	0	0	Guatemala	poptun	241485	1808893
D107	241461	1808654	0	1.71089	53	9	Building	1	0	0	Guatemala	poptun	241485	1808893
D107	241451	1808884	1	3.0473	27	27	Vegetation	0	0	0	Guatemala	poptun	241485	1808893
D107	241446	1808891	1	3.54396	29	29	Vegetation	0	0	0	Guatemala	poptun	241485	1808893
D107	241353	1809134	0	2.92864	26	74	Vegetation	0	0	0	Guatemala	poptun	241485	1808893
D107	241449	1808909	1	3.46416	30	30	Vegetation	0	0	0	Guatemala	poptun	241485	1808893
D107	241446	1808895	1	3.54396	16	16	Vegetation	0	0	0	Guatemala	poptun	241485	1808893
D107	241459	1808895	1	3.46416	18	18	Vegetation	0	0	0	Guatemala	poptun	241485	1808893
D107	241927	1809155	0	5.25489	102	107	Vegetation	0	0	0	Guatemala	poptun	241485	1808893
D107	240639	1809248	0	1.31201	114	22	Building	1	0	0	Guatemala	poptun	241485	1808893
D107	241473	1808894	1	3.46416	13	13	Vegetation	0	0	0	Guatemala	poptun	241485	1808893
D107	241456	1808900	1	3.46416	20	20	Vegetation	0	0	0	Guatemala	poptun	241485	1808893
D107	241066	1806903	0	1.04577	60	60	Street	0	0	0	Guatemala	poptun	241485	1808893
D107	241447	1808904	1	3.54396	6	6	Vegetation	0	0	0	Guatemala	poptun	241485	1808893
D107	241177	1809533	0	2.42252	39	49	Vegetation	0	0	0	Guatemala	poptun	241485	1808893
D107	241467	1808914	1	3.46416	40	40	Vegetation	0	0	0	Guatemala	poptun	241485	1808893
D107	240221	1807582	0	1.47565	27	78	Vegetation	0	0	0	Guatemala	poptun	241485	1808893
D107	241452	1808895	1	3.46416	21	21	Vegetation	0	0	0	Guatemala	poptun	241485	1808893
D107	241450	1808892	1	3.46416	20	20	Vegetation	0	0	0	Guatemala	poptun	241485	1808893
D107	241452	1808902	1	3.46416	4	4	Vegetation	0	0	0	Guatemala	poptun	241485	1808893
D107	241399	1808786	1	1.98326	7	7	Street	0	0	0	Guatemala	poptun	241485	1808893
D107	241918	1808695	0	1.34754	116	101	Vegetation	0	0	0	Guatemala	poptun	241485	1808893
D107	240637	1807247	0	2.39819	57	13	Building	1	0	0	Guatemala	poptun	241485	1808893
D107	241434	1808899	1	3.54396	11	11	Vegetation	0	0	0	Guatemala	poptun	241485	1808893
D107	241450	1808895	1	3.46416	13	13	Vegetation	0	0	0	Guatemala	poptun	241485	1808893
D107	241468	1808897	1	3.46416	16	16	Vegetation	0	0	0	Guatemala	poptun	241485	1808893
D107	241040	1809158	0	3.48714	91	73	Vegetation	0	0	0	Guatemala	poptun	241485	1808893
D107	241931	1808553	0	2.58726	37	14	Vegetation	0	0	0	Guatemala	poptun	241485	1808893
D107	241304	1807438	0	1.93465	79	20	Street	0	0	0	Guatemala	poptun	241485	1808893
D107	241409	1808909	1	2.22093	5	5	Street	0	0	0	Guatemala	poptun	241485	1808893
D107	241988	1808851	0	3.97548	118	29	Vegetation	0	0	0	Guatemala	poptun	241485	1808893
D107	241308	1808898	1	2.27767	8	8	Building	1	0	0	Guatemala	poptun	241485	1808893
D107	241377	1808789	0	2.41064	81	75	Building	1	0	0	Guatemala	poptun	241485	1808893
D107	241120	1806899	0	1.52389	85	66	Street	0	0	0	Guatemala	poptun	241485	1808893
D107	240688	1808549	0	3.41387	107	104	Vegetation	0	0	0	Guatemala	poptun	241485	1808893
D107	241578	1807252	0	2.43223	121	62	Building	1	0	0	Guatemala	poptun	241485	1808893
D107	241474	1808918	1	3.46416	36	36	Vegetation	0	0	0	Guatemala	poptun	241485	1808893
D107	241446	1808896	1	3.54396	13	13	Vegetation	0	0	0	Guatemala	poptun	241485	1808893
D107	241442	1808904	1	3.54396	7	7	Vegetation	0	0	0	Guatemala	poptun	241485	1808893
D107	241468	1808916	1	3.46416	7	7	Vegetation	0	0	0	Guatemala	poptun	241485	1808893
D107	241443	1808910	1	3.54396	17	17	Vegetation	0	0	0	Guatemala	poptun	241485	1808893
D107	241641	1808759	1	3.34689	10	10	Vegetation	0	0	0	Guatemala	poptun	241485	1808893
D107	240709	1807486	0	1.2284	24	45	Building	1	0	0	Guatemala	poptun	241485	1808893
D107	241191	1808677	0	1.67203	56	70	Street	0	0	0	Guatemala	poptun	241485	1808893
D107	241447	1808810	1	2.01038	4	4	Building	1	0	0	Guatemala	poptun	241485	1808893
D107	241763	1807765	0	1.21547	48	39	Vegetation	0	0	0	Guatemala	poptun	241485	1808893
D107	241457	1808833	1	2.87821	35	35	Street	0	0	0	Guatemala	poptun	241485	1808893
D107	241452	1808893	1	3.46416	27	27	Vegetation	0	0	0	Guatemala	poptun	241485	1808893
D107	239716	1808157	0	2.66316	33	101	Building	1	0	0	Guatemala	poptun	241485	1808893
D107	241455	1808895	1	3.46416	14	14	Vegetation	0	0	0	Guatemala	poptun	241485	1808893
D107	239899	1808737	0	4.27857	14	15	Vegetation	0	0	0	Guatemala	poptun	241485	1808893
D107	241450	1808889	1	3.46416	17	17	Vegetation	0	0	0	Guatemala	poptun	241485	1808893
D107	239849	1808073	0	2.05186	100	100	Street	0	0	0	Guatemala	poptun	241485	1808893
D107	241273	1808483	0	0.920251	3	13	Vegetation	0	0	0	Guatemala	poptun	241485	1808893
D107	241443	1808903	1	3.54396	8	8	Vegetation	0	0	0	Guatemala	poptun	241485	1808893
D107	240707	1808158	0	1.42494	57	112	Vegetation	0	0	0	Guatemala	poptun	241485	1808893
D107	241457	1808898	1	3.46416	28	28	Vegetation	0	0	0	Guatemala	poptun	241485	1808893
D107	241443	1808904	1	3.54396	16	16	Vegetation	0	0	0	Guatemala	poptun	241485	1808893
D107	241165	1807135	0	1.65769	109	121	Street	0	0	0	Guatemala	poptun	241485	1808893
D107	240791	1808108	0	1.15348	78	26	Vegetation	0	0	0	Guatemala	poptun	241485	1808893
D107	241822	1808728	0	3.21211	40	63	Vegetation	0	0	0	Guatemala	poptun	241485	1808893
D107	240800	1807622	0	3.00034	79	23	Vegetation	0	0	0	Guatemala	poptun	241485	1808893
D107	241682	1808504	0	4.84091	110	121	Vegetation	0	0	0	Guatemala	poptun	241485	1808893
D107	240451	1809065	0	4.94968	109	97	Vegetation	0	0	0	Guatemala	poptun	241485	1808893
D107	240197	1807902	0	1.41723	114	87	Vegetation	0	0	0	Guatemala	poptun	241485	1808893
D107	240869	1808206	0	2.14614	113	74	Vegetation	0	0	0	Guatemala	poptun	241485	1808893
D107	241067	1808744	0	3.3425	37	75	Building	1	0	0	Guatemala	poptun	241485	1808893
D107	240431	1807496	0	1.68534	23	82	Vegetation	0	0	0	Guatemala	poptun	241485	1808893
D107	241448	1808929	1	5.1859	34	34	Vegetation	0	0	0	Guatemala	poptun	241485	1808893
D107	241457	1808896	1	3.46416	21	21	Vegetation	0	0	0	Guatemala	poptun	241485	1808893
D107	241457	1808896	1	3.46416	30	30	Vegetation	0	0	0	Guatemala	poptun	241485	1808893
D107	241690	1808261	0	1.14518	38	13	Building	1	0	0	Guatemala	poptun	241485	1808893
D107	239754	1808766	0	5.50912	70	60	Vegetation	0	0	0	Guatemala	poptun	241485	1808893
D107	240294	1807506	0	1.5088	24	15	Vegetation	0	0	0	Guatemala	poptun	241485	1808893
D107	241453	1808907	1	3.46416	35	35	Vegetation	0	0	0	Guatemala	poptun	241485	1808893
D107	241456	1808893	1	3.46416	27	27	Vegetation	0	0	0	Guatemala	poptun	241485	1808893
D107	241459	1808895	1	3.46416	10	10	Vegetation	0	0	0	Guatemala	poptun	241485	1808893
D107	241541	1808818	1	3.76006	17	17	Building	1	0	0	Guatemala	poptun	241485	1808893
D107	241458	1808894	1	3.46416	19	19	Vegetation	0	0	0	Guatemala	poptun	241485	1808893
D107	241626	1808687	0	5.52653	58	26	Vegetation	0	0	0	Guatemala	poptun	241485	1808893
D107	240902	1807603	0	1.98739	40	72	Vegetation	0	0	0	Guatemala	poptun	241485	1808893
D107	241450	1808897	1	3.46416	30	30	Vegetation	0	0	0	Guatemala	poptun	241485	1808893
D107	240654	1809106	0	2.26874	14	76	Vegetation	0	0	0	Guatemala	poptun	241485	1808893
D107	240035	1807981	0	2.26465	118	89	Vegetation	0	0	0	Guatemala	poptun	241485	1808893
D107	241326	1808916	1	2.27767	25	25	Vegetation	0	0	0	Guatemala	poptun	241485	1808893
D107	241576	1809478	0	1.54527	112	33	Vegetation	0	0	0	Guatemala	poptun	241485	1808893
D107	241442	1808909	1	3.54396	34	34	Vegetation	0	0	0	Guatemala	poptun	241485	1808893
D107	240713	1808561	0	1.75344	103	10	Vegetation	0	0	0	Guatemala	poptun	241485	1808893
D107	241449	1808896	1	3.46416	27	27	Vegetation	0	0	0	Guatemala	poptun	241485	1808893
D107	241677	1808521	0	4.84091	52	1	Vegetation	0	0	0	Guatemala	poptun	241485	1808893
D107	241438	1808899	1	3.54396	42	42	Vegetation	0	0	0	Guatemala	poptun	241485	1808893
D107	241440	1808900	1	3.54396	11	11	Vegetation	0	0	0	Guatemala	poptun	241485	1808893
D107	241441	1808887	1	2.36314	2	2	Vegetation	0	0	0	Guatemala	poptun	241485	1808893
D107	241441	1808887	1	2.36314	4	4	Vegetation	0	0	0	Guatemala	poptun	241485	1808893
D107	241475	1808914	1	3.46416	4	4	Vegetation	0	0	0	Guatemala	poptun	241485	1808893
D107	240166	1808799	0	2.25305	116	20	Vegetation	0	0	0	Guatemala	poptun	241485	1808893
D107	240925	1808915	0	1.92388	42	107	Vegetation	0	0	0	Guatemala	poptun	241485	1808893
D107	241447	1808897	1	3.54396	26	26	Vegetation	0	0	0	Guatemala	poptun	241485	1808893
D107	241452	1808902	1	3.46416	7	7	Vegetation	0	0	0	Guatemala	poptun	241485	1808893
D107	241161	1808524	0	2.22005	116	121	Street	0	0	0	Guatemala	poptun	241485	1808893
D107	241455	1808896	1	3.46416	15	15	Vegetation	0	0	0	Guatemala	poptun	241485	1808893
D107	241456	1808892	1	3.46416	29	29	Vegetation	0	0	0	Guatemala	poptun	241485	1808893
D107	241445	1808897	1	3.54396	29	29	Vegetation	0	0	0	Guatemala	poptun	241485	1808893
D107	240836	1808087	0	2.24354	5	36	Building	1	0	0	Guatemala	poptun	241485	1808893
D107	240328	1807781	0	0.589381	117	54	Vegetation	0	0	0	Guatemala	poptun	241485	1808893
D107	241449	1808893	1	3.46416	16	16	Vegetation	0	0	0	Guatemala	poptun	241485	1808893
D107	241452	1808893	1	3.46416	22	22	Vegetation	0	0	0	Guatemala	poptun	241485	1808893
D107	241444	1808907	1	3.54396	22	22	Vegetation	0	0	0	Guatemala	poptun	241485	1808893
D107	241454	1808906	1	3.46416	40	40	Vegetation	0	0	0	Guatemala	poptun	241485	1808893
D107	240639	1808606	0	3.37197	37	22	Street	0	0	0	Guatemala	poptun	241485	1808893
D107	241453	1808901	1	3.46416	28	28	Vegetation	0	0	0	Guatemala	poptun	241485	1808893
D107	241455	1808882	1	3.0473	14	14	Vegetation	0	0	0	Guatemala	poptun	241485	1808893
D107	239936	1808050	0	5.25631	68	2	Building	1	0	0	Guatemala	poptun	241485	1808893
D107	241459	1808878	1	3.0473	17	17	Street	0	0	0	Guatemala	poptun	241485	1808893
D107	241142	1807995	0	1.59049	80	23	Vegetation	0	0	0	Guatemala	poptun	241485	1808893
D107	241473	1808907	1	3.46416	7	7	Vegetation	0	0	0	Guatemala	poptun	241485	1808893
D107	241464	1808866	1	3.0473	18	18	Vegetation	0	0	0	Guatemala	poptun	241485	1808893
D107	241872	1808809	0	2.1414	61	51	Vegetation	0	0	0	Guatemala	poptun	241485	1808893
D107	241028	1809017	0	1.38363	116	112	Vegetation	0	0	0	Guatemala	poptun	241485	1808893
D107	240379	1809238	0	2.54513	8	119	Vegetation	0	0	0	Guatemala	poptun	241485	1808893
D107	241447	1808906	1	3.54396	7	7	Vegetation	0	0	0	Guatemala	poptun	241485	1808893
D107	241517	1808715	0	1.97511	95	88	Building	1	0	0	Guatemala	poptun	241485	1808893
D107	241445	1808890	1	3.54396	28	28	Vegetation	0	0	0	Guatemala	poptun	241485	1808893
D107	241496	1808878	1	3.57148	19	19	Vegetation	0	0	0	Guatemala	poptun	241485	1808893
D107	241443	1808846	1	1.66019	14	14	Street	0	0	0	Guatemala	poptun	241485	1808893
D107	240225	1808613	0	1.09728	69	4	Vegetation	0	0	0	Guatemala	poptun	241485	1808893
D107	241455	1808899	1	3.46416	11	11	Vegetation	0	0	0	Guatemala	poptun	241485	1808893
D107	241468	1808916	1	3.46416	35	35	Vegetation	0	0	0	Guatemala	poptun	241485	1808893
D107	241460	1808899	1	3.46416	33	33	Vegetation	0	0	0	Guatemala	poptun	241485	1808893
D107	241465	1808903	1	3.46416	34	34	Vegetation	0	0	0	Guatemala	poptun	241485	1808893
D107	241444	1808914	1	3.54396	29	29	Vegetation	0	0	0	Guatemala	poptun	241485	1808893
D107	241465	1808904	1	3.46416	42	42	Vegetation	0	0	0	Guatemala	poptun	241485	1808893
D107	241276	1807477	0	2.96453	93	64	Building	1	0	0	Guatemala	poptun	241485	1808893
D107	240479	1808901	0	2.07389	60	19	Vegetation	0	0	0	Guatemala	poptun	241485	1808893
D107	241821	1807877	0	1.92159	10	19	Vegetation	0	0	0	Guatemala	poptun	241485	1808893
D107	240884	1807181	0	2.34245	78	94	Building	1	0	0	Guatemala	poptun	241485	1808893
D107	240223	1808830	0	4.20961	94	45	Vegetation	0	0	0	Guatemala	poptun	241485	1808893
D107	240286	1809159	0	1.33806	60	105	Street	0	0	0	Guatemala	poptun	241485	1808893
D107	241449	1808902	1	3.46416	16	16	Vegetation	0	0	0	Guatemala	poptun	241485	1808893
D107	241453	1808896	1	3.46416	13	13	Vegetation	0	0	0	Guatemala	poptun	241485	1808893
D107	240398	1808189	0	5.45151	16	51	Vegetation	0	0	0	Guatemala	poptun	241485	1808893
D107	239982	1808934	0	4.22897	45	72	Vegetation	0	0	0	Guatemala	poptun	241485	1808893
D107	240881	1807671	0	1.97236	112	15	Vegetation	0	0	0	Guatemala	poptun	241485	1808893
D107	241402	1808889	1	2.22093	40	40	Building	1	0	0	Guatemala	poptun	241485	1808893
D107	241465	1808900	1	3.46416	21	21	Vegetation	0	0	0	Guatemala	poptun	241485	1808893
D107	239678	1808431	0	3.05788	51	51	Vegetation	0	0	0	Guatemala	poptun	241485	1808893
D107	241782	1808468	0	4.68485	74	26	Street	0	0	0	Guatemala	poptun	241485	1808893
D107	241471	1808932	1	5.1859	39	39	Street	0	0	0	Guatemala	poptun	241485	1808893
D107	241472	1808880	1	3.0473	19	19	Street	0	0	0	Guatemala	poptun	241485	1808893
D107	241157	1808957	0	2.5892	71	38	Street	0	0	0	Guatemala	poptun	241485	1808893
D107	241472	1808886	1	3.0473	30	30	Street	0	0	0	Guatemala	poptun	241485	1808893
D107	241419	1808937	1	5.25146	8	8	Vegetation	0	0	0	Guatemala	poptun	241485	1808893
D107	241608	1808038	0	1.10336	93	113	Street	0	0	0	Guatemala	poptun	241485	1808893
D107	241373	1809179	0	2.87919	7	43	Vegetation	0	0	0	Guatemala	poptun	241485	1808893
D107	240680	1807340	0	2.83703	80	36	Vegetation	0	0	0	Guatemala	poptun	241485	1808893
D107	241452	1808924	1	5.1859	35	35	Vegetation	0	0	0	Guatemala	poptun	241485	1808893
D107	239488	1808582	0	2.18758	83	115	Vegetation	0	0	0	Guatemala	poptun	241485	1808893
D107	241272	1808708	0	3.78409	39	97	Vegetation	0	0	0	Guatemala	poptun	241485	1808893
D107	241699	1809301	0	4.81874	89	62	Vegetation	0	0	0	Guatemala	poptun	241485	1808893
D107	240969	1809043	0	1.90337	37	71	Vegetation	0	0	0	Guatemala	poptun	241485	1808893
D107	241588	1807259	0	2.43223	1	4	Building	1	0	0	Guatemala	poptun	241485	1808893
D107	241442	1808904	1	3.54396	29	29	Vegetation	0	0	0	Guatemala	poptun	241485	1808893
D107	240905	1807397	0	1.82837	72	56	Building	1	0	0	Guatemala	poptun	241485	1808893
D107	241172	1809531	0	2.43726	32	121	Vegetation	0	0	0	Guatemala	poptun	241485	1808893
D107	241864	1809116	0	4.82184	96	55	Vegetation	0	0	0	Guatemala	poptun	241485	1808893
D107	240664	1809041	0	1.89074	14	75	Vegetation	0	0	0	Guatemala	poptun	241485	1808893
D107	241765	1807773	0	1.21547	39	119	Building	1	0	0	Guatemala	poptun	241485	1808893
D107	241498	1808907	1	3.22275	42	42	Vegetation	0	0	0	Guatemala	poptun	241485	1808893
D107	240634	1808661	0	2.71157	19	7	Vegetation	0	0	0	Guatemala	poptun	241485	1808893
D107	241450	1808902	1	3.46416	16	16	Vegetation	0	0	0	Guatemala	poptun	241485	1808893
D107	240989	1809023	0	1.72913	87	31	Vegetation	0	0	0	Guatemala	poptun	241485	1808893
D107	240316	1808566	0	1.96798	73	98	Vegetation	0	0	0	Guatemala	poptun	241485	1808893
D107	241496	1808896	1	3.22275	25	25	Street	0	0	0	Guatemala	poptun	241485	1808893
D107	241377	1807045	0	1.80345	120	107	Building	1	0	0	Guatemala	poptun	241485	1808893
D107	241458	1808910	1	3.46416	8	8	Vegetation	0	0	0	Guatemala	poptun	241485	1808893
D107	241677	1808493	0	3.98687	91	54	Street	0	0	0	Guatemala	poptun	241485	1808893
D107	240657	1808603	0	3.37197	20	113	Building	1	0	0	Guatemala	poptun	241485	1808893
D107	241446	1808896	1	3.54396	28	28	Vegetation	0	0	0	Guatemala	poptun	241485	1808893
D107	240542	1808853	0	1.19959	38	113	Vegetation	0	0	0	Guatemala	poptun	241485	1808893
D107	240497	1808406	0	1.98893	93	113	Vegetation	0	0	0	Guatemala	poptun	241485	1808893
D107	241452	1808900	1	3.46416	7	7	Vegetation	0	0	0	Guatemala	poptun	241485	1808893
D107	239626	1808773	0	7.70946	36	23	Vegetation	0	0	0	Guatemala	poptun	241485	1808893
D107	241451	1808920	1	5.1859	17	17	Vegetation	0	0	0	Guatemala	poptun	241485	1808893
D107	241451	1808893	1	3.46416	22	22	Vegetation	0	0	0	Guatemala	poptun	241485	1808893
D107	241450	1808912	1	3.46416	34	34	Vegetation	0	0	0	Guatemala	poptun	241485	1808893
D107	241464	1808206	0	0.68563	28	105	Building	1	0	0	Guatemala	poptun	241485	1808893
D107	241450	1808947	1	5.1859	4	4	Vegetation	0	0	0	Guatemala	poptun	241485	1808893
D107	241206	1809638	0	2.79692	83	24	Vegetation	0	0	0	Guatemala	poptun	241485	1808893
D107	240643	1807395	0	3.53095	4	30	Building	1	0	0	Guatemala	poptun	241485	1808893
D107	241240	1808703	0	1.97688	79	24	Vegetation	0	0	0	Guatemala	poptun	241485	1808893
D107	241190	1809597	0	2.38117	86	35	Vegetation	0	0	0	Guatemala	poptun	241485	1808893
D107	241464	1808916	1	3.46416	35	35	Vegetation	0	0	0	Guatemala	poptun	241485	1808893
D107	241482	1808903	1	3.22275	8	8	Vegetation	0	0	0	Guatemala	poptun	241485	1808893
D107	241085	1808180	0	2.72619	43	66	Building	1	0	0	Guatemala	poptun	241485	1808893
D107	241445	1808897	1	3.54396	10	10	Vegetation	0	0	0	Guatemala	poptun	241485	1808893
D107	241480	1808906	1	3.22275	42	42	Vegetation	0	0	0	Guatemala	poptun	241485	1808893
D107	240884	1809362	0	1.12772	42	31	Vegetation	0	0	0	Guatemala	poptun	241485	1808893
D107	240843	1809331	0	1.03925	56	18	Building	1	0	0	Guatemala	poptun	241485	1808893
D107	241031	1807979	0	0.673436	38	101	Building	1	0	0	Guatemala	poptun	241485	1808893
D107	240323	1807688	0	2.61357	85	30	Vegetation	0	0	0	Guatemala	poptun	241485	1808893
D107	241446	1808897	1	3.54396	14	14	Vegetation	0	0	0	Guatemala	poptun	241485	1808893
D107	241446	1808894	1	3.54396	8	8	Vegetation	0	0	0	Guatemala	poptun	241485	1808893
D107	240924	1809053	0	1.1975	54	48	Vegetation	0	0	0	Guatemala	poptun	241485	1808893
D107	241448	1808896	1	3.46416	15	15	Vegetation	0	0	0	Guatemala	poptun	241485	1808893
D107	240956	1808184	0	1.5825	52	5	Building	1	0	0	Guatemala	poptun	241485	1808893
D107	240653	1808174	0	2.25371	105	5	Vegetation	0	0	0	Guatemala	poptun	241485	1808893
D107	241060	1807642	0	0.936307	81	99	Building	1	0	0	Guatemala	poptun	241485	1808893
D107	241446	1808902	1	3.54396	12	12	Vegetation	0	0	0	Guatemala	poptun	241485	1808893
D107	241455	1808908	1	3.46416	34	34	Vegetation	0	0	0	Guatemala	poptun	241485	1808893
D107	241455	1808893	1	3.46416	28	28	Vegetation	0	0	0	Guatemala	poptun	241485	1808893
D107	241954	1809584	0	0.55576	18	90	Vegetation	0	0	0	Guatemala	poptun	241485	1808893
D107	241645	1809329	0	2.40575	114	120	Vegetation	0	0	0	Guatemala	poptun	241485	1808893
D107	241455	1808894	1	3.46416	14	14	Vegetation	0	0	0	Guatemala	poptun	241485	1808893
D107	241438	1808901	1	3.54396	25	25	Vegetation	0	0	0	Guatemala	poptun	241485	1808893
D107	241455	1808910	1	3.46416	2	2	Vegetation	0	0	0	Guatemala	poptun	241485	1808893
D107	241117	1807610	0	0.93913	54	118	Building	1	0	0	Guatemala	poptun	241485	1808893
D107	241451	1808899	1	3.46416	22	22	Vegetation	0	0	0	Guatemala	poptun	241485	1808893
D107	241454	1808895	1	3.46416	27	27	Vegetation	0	0	0	Guatemala	poptun	241485	1808893
D107	240337	1809249	0	2.22858	87	50	Vegetation	0	0	0	Guatemala	poptun	241485	1808893
D107	241949	1808338	0	1.1966	103	121	Vegetation	0	0	0	Guatemala	poptun	241485	1808893
D107	241459	1808913	1	3.46416	11	11	Vegetation	0	0	0	Guatemala	poptun	241485	1808893
D107	240549	1808635	0	4.09165	119	103	Vegetation	0	0	0	Guatemala	poptun	241485	1808893
D107	241459	1808897	1	3.46416	30	30	Vegetation	0	0	0	Guatemala	poptun	241485	1808893
D107	241457	1808897	1	3.46416	16	16	Vegetation	0	0	0	Guatemala	poptun	241485	1808893
D107	241380	1807645	0	0.81435	63	80	Building	1	0	0	Guatemala	poptun	241485	1808893
D107	241447	1808892	1	3.54396	14	14	Vegetation	0	0	0	Guatemala	poptun	241485	1808893
D107	241414	1808249	0	1.34804	53	20	Vegetation	0	0	0	Guatemala	poptun	241485	1808893
D107	241449	1808905	1	3.46416	29	29	Vegetation	0	0	0	Guatemala	poptun	241485	1808893
D107	241440	1808914	1	3.54396	8	8	Vegetation	0	0	0	Guatemala	poptun	241485	1808893
D107	241441	1808909	1	3.54396	7	7	Vegetation	0	0	0	Guatemala	poptun	241485	1808893
D107	241453	1808903	1	3.46416	26	26	Vegetation	0	0	0	Guatemala	poptun	241485	1808893
D107	241455	1808897	1	3.46416	28	28	Vegetation	0	0	0	Guatemala	poptun	241485	1808893
D107	241444	1808905	1	3.54396	7	7	Vegetation	0	0	0	Guatemala	poptun	241485	1808893
D107	241132	1809015	0	2.4771	109	21	Vegetation	0	0	0	Guatemala	poptun	241485	1808893
D107	241440	1808916	1	3.54396	29	29	Vegetation	0	0	0	Guatemala	poptun	241485	1808893
D107	239890	1808856	0	1.90779	112	85	Vegetation	0	0	0	Guatemala	poptun	241485	1808893
D107	241449	1808894	1	3.46416	29	29	Vegetation	0	0	0	Guatemala	poptun	241485	1808893
D107	241751	1808779	0	3.83944	103	32	Vegetation	0	0	0	Guatemala	poptun	241485	1808893
D107	241447	1808875	1	2.36314	14	14	Vegetation	0	0	0	Guatemala	poptun	241485	1808893
D107	241160	1807108	0	1.43958	94	52	Vegetation	0	0	0	Guatemala	poptun	241485	1808893
D107	241463	1808907	1	3.46416	40	40	Vegetation	0	0	0	Guatemala	poptun	241485	1808893
D107	241446	1808901	1	3.54396	4	4	Vegetation	0	0	0	Guatemala	poptun	241485	1808893
D107	239745	1807811	0	2.12877	77	41	Building	1	0	0	Guatemala	poptun	241485	1808893
D107	241480	1808938	1	4.15235	36	36	Vegetation	0	0	0	Guatemala	poptun	241485	1808893
D107	241450	1808882	1	3.0473	29	29	Vegetation	0	0	0	Guatemala	poptun	241485	1808893
D107	239678	1808068	0	3.27522	87	44	Vegetation	0	0	0	Guatemala	poptun	241485	1808893
D107	241414	1808891	1	2.22093	18	18	Street	0	0	0	Guatemala	poptun	241485	1808893
D107	239778	1808503	0	3.94768	16	29	Vegetation	0	0	0	Guatemala	poptun	241485	1808893
D107	240503	1807883	0	1.51777	108	68	Vegetation	0	0	0	Guatemala	poptun	241485	1808893
D107	241444	1808898	1	3.54396	17	17	Vegetation	0	0	0	Guatemala	poptun	241485	1808893
D107	241461	1808899	1	3.46416	30	30	Vegetation	0	0	0	Guatemala	poptun	241485	1808893
D107	241463	1808899	1	3.46416	13	13	Vegetation	0	0	0	Guatemala	poptun	241485	1808893
D107	240192	1808562	0	2.52988	20	103	Vegetation	0	0	0	Guatemala	poptun	241485	1808893
D107	240679	1808936	0	4.71814	114	88	Building	1	0	0	Guatemala	poptun	241485	1808893
D107	241456	1808903	1	3.46416	26	26	Vegetation	0	0	0	Guatemala	poptun	241485	1808893
D107	241448	1808898	1	3.46416	27	27	Vegetation	0	0	0	Guatemala	poptun	241485	1808893
D107	240874	1807241	0	1.59855	65	83	Street	0	0	0	Guatemala	poptun	241485	1808893
D107	241460	1808894	1	3.46416	25	25	Vegetation	0	0	0	Guatemala	poptun	241485	1808893
D107	240947	1807360	0	2.76274	82	84	Building	1	0	0	Guatemala	poptun	241485	1808893
D107	241447	1808900	1	3.54396	13	13	Vegetation	0	0	0	Guatemala	poptun	241485	1808893
D107	241447	1808871	1	2.36314	14	14	Street	0	0	0	Guatemala	poptun	241485	1808893
D107	241454	1808895	1	3.46416	20	20	Vegetation	0	0	0	Guatemala	poptun	241485	1808893
D107	241453	1808895	1	3.46416	17	17	Vegetation	0	0	0	Guatemala	poptun	241485	1808893
D107	241448	1808894	1	3.46416	27	27	Vegetation	0	0	0	Guatemala	poptun	241485	1808893
D107	241536	1807493	0	1.35985	50	57	Vegetation	0	0	0	Guatemala	poptun	241485	1808893
D107	241444	1808894	1	3.54396	6	6	Vegetation	0	0	0	Guatemala	poptun	241485	1808893
D107	241944	1808678	0	2.42177	20	20	Vegetation	0	0	0	Guatemala	poptun	241485	1808893
D107	241467	1808896	1	3.46416	28	28	Vegetation	0	0	0	Guatemala	poptun	241485	1808893
D107	241433	1808873	1	2.36314	32	32	Street	0	0	0	Guatemala	poptun	241485	1808893
D107	240892	1807812	0	1.88994	112	97	Building	1	0	0	Guatemala	poptun	241485	1808893
D107	239987	1807900	0	2.04077	78	103	Vegetation	0	0	0	Guatemala	poptun	241485	1808893
D107	240990	1808251	0	2.03585	77	59	Vegetation	0	0	0	Guatemala	poptun	241485	1808893
D107	241604	1808432	0	1.17801	113	98	Building	1	0	0	Guatemala	poptun	241485	1808893
D107	241658	1809388	0	1.66151	51	57	Vegetation	0	0	0	Guatemala	poptun	241485	1808893
D107	241452	1808911	1	3.46416	42	42	Vegetation	0	0	0	Guatemala	poptun	241485	1808893
D107	241477	1808856	1	2.87821	22	22	Vegetation	0	0	0	Guatemala	poptun	241485	1808893
D107	241447	1808919	1	5.25146	40	40	Vegetation	0	0	0	Guatemala	poptun	241485	1808893
D107	240924	1809460	0	1.96113	21	80	Building	1	0	0	Guatemala	poptun	241485	1808893
D107	241460	1808907	1	3.46416	40	40	Vegetation	0	0	0	Guatemala	poptun	241485	1808893
D107	241450	1808924	1	5.1859	40	40	Vegetation	0	0	0	Guatemala	poptun	241485	1808893
D107	241360	1808728	1	2.60012	2	2	Vegetation	0	0	0	Guatemala	poptun	241485	1808893
D107	240893	1808495	0	1.9639	4	109	Vegetation	0	0	0	Guatemala	poptun	241485	1808893
D107	241441	1808901	1	3.54396	27	27	Vegetation	0	0	0	Guatemala	poptun	241485	1808893
D107	241454	1808901	1	3.46416	30	30	Vegetation	0	0	0	Guatemala	poptun	241485	1808893
D107	241484	1808941	1	4.15235	40	40	Vegetation	0	0	0	Guatemala	poptun	241485	1808893
D107	239846	1807949	0	4.42341	35	62	Building	1	0	0	Guatemala	poptun	241485	1808893
D107	239911	1808805	0	3.83365	55	37	Vegetation	0	0	0	Guatemala	poptun	241485	1808893
D107	240703	1807698	0	2.87006	19	21	Building	1	0	0	Guatemala	poptun	241485	1808893
D107	239938	1808378	0	7.21171	103	42	Vegetation	0	0	0	Guatemala	poptun	241485	1808893
D107	241450	1808902	1	3.46416	7	7	Vegetation	0	0	0	Guatemala	poptun	241485	1808893
D107	240989	1807806	0	1.32211	102	71	Vegetation	0	0	0	Guatemala	poptun	241485	1808893
D107	240098	1807956	0	2.26738	34	96	Vegetation	0	0	0	Guatemala	poptun	241485	1808893
D107	241568	1808556	0	2.01531	90	37	Street	0	0	0	Guatemala	poptun	241485	1808893
D107	241456	1808894	1	3.46416	30	30	Vegetation	0	0	0	Guatemala	poptun	241485	1808893
D107	241464	1808892	1	3.46416	4	4	Vegetation	0	0	0	Guatemala	poptun	241485	1808893
D107	241450	1808888	1	3.46416	8	8	Vegetation	0	0	0	Guatemala	poptun	241485	1808893
D107	240054	1808078	0	3.85273	93	30	Vegetation	0	0	0	Guatemala	poptun	241485	1808893
D107	241445	1808869	1	2.36314	15	15	Street	0	0	0	Guatemala	poptun	241485	1808893
D107	241344	1807592	0	1.07986	11	94	Building	1	0	0	Guatemala	poptun	241485	1808893
D107	241444	1808897	1	3.54396	22	22	Vegetation	0	0	0	Guatemala	poptun	241485	1808893
D107	241458	1808898	1	3.46416	27	27	Vegetation	0	0	0	Guatemala	poptun	241485	1808893
D107	241029	1807832	0	0.598599	20	80	Building	1	0	0	Guatemala	poptun	241485	1808893
D107	241261	1808832	0	1.28786	28	13	Vegetation	0	0	0	Guatemala	poptun	241485	1808893
D107	241463	1808895	1	3.46416	20	20	Vegetation	0	0	0	Guatemala	poptun	241485	1808893
D107	241450	1808905	1	3.46416	26	26	Vegetation	0	0	0	Guatemala	poptun	241485	1808893
D107	240305	1807221	0	1.91948	113	66	Street	0	0	0	Guatemala	poptun	241485	1808893
D107	241442	1808895	1	3.54396	28	28	Vegetation	0	0	0	Guatemala	poptun	241485	1808893
D107	240467	1807773	0	1.40186	21	85	Vegetation	0	0	0	Guatemala	poptun	241485	1808893
D107	239914	1807538	0	4.91021	20	8	Vegetation	0	0	0	Guatemala	poptun	241485	1808893
D107	241441	1808905	1	3.54396	25	25	Vegetation	0	0	0	Guatemala	poptun	241485	1808893
D107	240862	1806949	0	0.945722	4	121	Building	1	0	0	Guatemala	poptun	241485	1808893
D107	241520	1808864	1	3.34929	4	4	Street	0	0	0	Guatemala	poptun	241485	1808893
D107	240283	1807312	0	3.32229	116	89	Street	0	0	0	Guatemala	poptun	241485	1808893
D107	241423	1808899	1	3.54396	29	29	Vegetation	0	0	0	Guatemala	poptun	241485	1808893
D107	241393	1808589	0	1.80593	3	90	Street	0	0	0	Guatemala	poptun	241485	1808893
D107	241773	1809606	0	1.89545	73	58	Vegetation	0	0	0	Guatemala	poptun	241485	1808893
D107	239517	1808604	0	2.15839	5	116	Vegetation	0	0	0	Guatemala	poptun	241485	1808893
D107	241459	1808886	1	3.0473	30	30	Vegetation	0	0	0	Guatemala	poptun	241485	1808893
D107	241459	1808920	1	5.1859	32	32	Vegetation	0	0	0	Guatemala	poptun	241485	1808893
D107	241427	1808896	1	3.54396	17	17	Vegetation	0	0	0	Guatemala	poptun	241485	1808893
D107	241431	1808904	1	3.54396	11	11	Vegetation	0	0	0	Guatemala	poptun	241485	1808893
D107	239631	1807924	0	2.867	8	90	Vegetation	0	0	0	Guatemala	poptun	241485	1808893
D107	240495	1807819	0	1.49536	103	19	Vegetation	0	0	0	Guatemala	poptun	241485	1808893
D107	241205	1808874	0	1.76748	10	80	Vegetation	0	0	0	Guatemala	poptun	241485	1808893
D107	241449	1808883	1	3.0473	26	26	Vegetation	0	0	0	Guatemala	poptun	241485	1808893
D107	241455	1808901	1	3.46416	11	11	Vegetation	0	0	0	Guatemala	poptun	241485	1808893
D107	241635	1809306	0	3.44851	30	74	Vegetation	0	0	0	Guatemala	poptun	241485	1808893
D107	240638	1808408	0	1.6567	102	31	Building	1	0	0	Guatemala	poptun	241485	1808893
D107	241400	1808938	1	3.26781	36	36	Vegetation	0	0	0	Guatemala	poptun	241485	1808893
D107	241438	1808901	1	3.54396	8	8	Vegetation	0	0	0	Guatemala	poptun	241485	1808893
D107	241448	1808906	1	3.46416	34	34	Vegetation	0	0	0	Guatemala	poptun	241485	1808893
D107	241814	1807917	0	1.7292	1	122	Street	0	0	0	Guatemala	poptun	241485	1808893
D107	241448	1808907	1	3.46416	35	35	Vegetation	0	0	0	Guatemala	poptun	241485	1808893
D107	241446	1808894	1	3.54396	3	3	Vegetation	0	0	0	Guatemala	poptun	241485	1808893
D107	239970	1807954	0	2.81933	47	45	Building	1	0	0	Guatemala	poptun	241485	1808893
D107	241440	1808875	1	2.36314	12	12	Vegetation	0	0	0	Guatemala	poptun	241485	1808893
D107	240614	1809103	0	2.70927	75	36	Building	1	0	0	Guatemala	poptun	241485	1808893
D107	241451	1808896	1	3.46416	26	26	Vegetation	0	0	0	Guatemala	poptun	241485	1808893
D107	241450	1808897	1	3.46416	21	21	Vegetation	0	0	0	Guatemala	poptun	241485	1808893
D107	241454	1808880	1	3.0473	35	35	Vegetation	0	0	0	Guatemala	poptun	241485	1808893
D107	241440	1808901	1	3.54396	19	19	Vegetation	0	0	0	Guatemala	poptun	241485	1808893
D107	240663	1807057	0	1.60844	102	56	Vegetation	0	0	0	Guatemala	poptun	241485	1808893
D107	240434	1808165	0	3.35483	15	118	Vegetation	0	0	0	Guatemala	poptun	241485	1808893
D107	241448	1808905	1	3.46416	6	6	Vegetation	0	0	0	Guatemala	poptun	241485	1808893
D107	241451	1808893	1	3.46416	29	29	Vegetation	0	0	0	Guatemala	poptun	241485	1808893
D107	241874	1808394	0	1.12935	101	29	Vegetation	0	0	0	Guatemala	poptun	241485	1808893
D107	241462	1808907	1	3.46416	39	39	Vegetation	0	0	0	Guatemala	poptun	241485	1808893
D107	241456	1808874	1	3.0473	26	26	Street	0	0	0	Guatemala	poptun	241485	1808893
D107	240075	1807906	0	1.88786	87	21	Vegetation	0	0	0	Guatemala	poptun	241485	1808893
D107	241424	1808838	1	1.66019	14	14	Building	1	0	0	Guatemala	poptun	241485	1808893
D107	240395	1808750	0	2.22195	89	111	Building	1	0	0	Guatemala	poptun	241485	1808893
D107	240766	1808086	0	1.18725	40	27	Vegetation	0	0	0	Guatemala	poptun	241485	1808893
D107	241487	1808859	1	3.57148	36	36	Vegetation	0	0	0	Guatemala	poptun	241485	1808893
D107	241798	1808929	0	3.54431	48	10	Vegetation	0	0	0	Guatemala	poptun	241485	1808893
D107	241412	1807108	0	2.68498	64	22	Building	1	0	0	Guatemala	poptun	241485	1808893
D107	241104	1807632	0	1.5046	76	24	Building	1	0	0	Guatemala	poptun	241485	1808893
D107	241462	1808911	1	3.46416	2	2	Vegetation	0	0	0	Guatemala	poptun	241485	1808893
D107	241048	1807228	0	1.39026	110	38	Vegetation	0	0	0	Guatemala	poptun	241485	1808893
D107	240905	1808616	0	3.04126	57	46	Vegetation	0	0	0	Guatemala	poptun	241485	1808893
D107	241473	1808905	1	3.46416	34	34	Vegetation	0	0	0	Guatemala	poptun	241485	1808893
D107	240687	1807730	0	2.88041	74	86	Vegetation	0	0	0	Guatemala	poptun	241485	1808893
D107	241245	1807459	0	3.27699	75	122	Building	1	0	0	Guatemala	poptun	241485	1808893
D107	240469	1809020	0	2.99936	9	40	Vegetation	0	0	0	Guatemala	poptun	241485	1808893
D107	241446	1808898	1	3.54396	7	7	Vegetation	0	0	0	Guatemala	poptun	241485	1808893
D107	240176	1808473	0	8.10423	121	86	Street	0	0	0	Guatemala	poptun	241485	1808893
D107	241449	1808895	1	3.46416	28	28	Vegetation	0	0	0	Guatemala	poptun	241485	1808893
D107	241458	1808895	1	3.46416	11	11	Vegetation	0	0	0	Guatemala	poptun	241485	1808893
D107	241451	1808920	1	5.1859	22	22	Vegetation	0	0	0	Guatemala	poptun	241485	1808893
D107	241704	1809560	0	0.573328	115	53	Vegetation	0	0	0	Guatemala	poptun	241485	1808893
D107	241428	1807514	0	0.905385	80	15	Building	1	0	0	Guatemala	poptun	241485	1808893
D107	241457	1808907	1	3.46416	14	14	Vegetation	0	0	0	Guatemala	poptun	241485	1808893
D107	241813	1809101	0	4.20314	68	110	Vegetation	0	0	0	Guatemala	poptun	241485	1808893
D107	241562	1807894	0	2.05839	85	105	Building	1	0	0	Guatemala	poptun	241485	1808893
D107	241309	1808782	0	3.25679	48	73	Street	0	0	0	Guatemala	poptun	241485	1808893
D107	241456	1808891	1	3.46416	27	27	Vegetation	0	0	0	Guatemala	poptun	241485	1808893
D107	241461	1808904	1	3.46416	26	26	Vegetation	0	0	0	Guatemala	poptun	241485	1808893
D107	239910	1807448	0	2.40931	49	83	Street	0	0	0	Guatemala	poptun	241485	1808893
D107	241446	1808903	1	3.54396	10	10	Vegetation	0	0	0	Guatemala	poptun	241485	1808893
D107	241459	1808909	1	3.46416	8	8	Vegetation	0	0	0	Guatemala	poptun	241485	1808893
D107	241673	1808369	0	2.097	104	54	Building	1	0	0	Guatemala	poptun	241485	1808893
D107	241447	1808901	1	3.54396	29	29	Vegetation	0	0	0	Guatemala	poptun	241485	1808893
D107	241448	1808901	1	3.46416	11	11	Vegetation	0	0	0	Guatemala	poptun	241485	1808893
D107	241449	1808897	1	3.46416	27	27	Vegetation	0	0	0	Guatemala	poptun	241485	1808893
D107	240456	1808064	0	3.89294	50	9	Vegetation	0	0	0	Guatemala	poptun	241485	1808893
D107	241098	1807427	0	0.869829	16	107	Vegetation	0	0	0	Guatemala	poptun	241485	1808893
D107	241384	1809213	0	4.07201	27	94	Vegetation	0	0	0	Guatemala	poptun	241485	1808893
D107	241465	1808896	1	3.46416	19	19	Vegetation	0	0	0	Guatemala	poptun	241485	1808893
D107	240357	1809150	0	1.93231	77	62	Street	0	0	0	Guatemala	poptun	241485	1808893
D107	241678	1808123	0	0.662421	112	69	Building	1	0	0	Guatemala	poptun	241485	1808893
D107	241476	1808911	1	3.46416	21	21	Vegetation	0	0	0	Guatemala	poptun	241485	1808893
D107	241423	1808022	0	1.42759	106	88	Building	1	0	0	Guatemala	poptun	241485	1808893
D107	241764	1808089	0	1.81645	25	21	Vegetation	0	0	0	Guatemala	poptun	241485	1808893
D107	240013	1807396	0	1.20411	98	26	Building	1	0	0	Guatemala	poptun	241485	1808893
D107	241462	1808900	1	3.46416	40	40	Vegetation	0	0	0	Guatemala	poptun	241485	1808893
D107	241429	1808883	1	2.36314	6	6	Street	0	0	0	Guatemala	poptun	241485	1808893
D107	240426	1808730	0	2.21046	97	67	Vegetation	0	0	0	Guatemala	poptun	241485	1808893
D107	241446	1808894	1	3.54396	20	20	Vegetation	0	0	0	Guatemala	poptun	241485	1808893
D107	239889	1808295	0	2.46858	46	95	Vegetation	0	0	0	Guatemala	poptun	241485	1808893
D107	241441	1808902	1	3.54396	10	10	Vegetation	0	0	0	Guatemala	poptun	241485	1808893
D107	241411	1808849	1	1.01499	19	19	Street	0	0	0	Guatemala	poptun	241485	1808893
D107	241757	1808098	0	1.81645	43	94	Vegetation	0	0	0	Guatemala	poptun	241485	1808893
D107	241463	1808895	1	3.46416	35	35	Vegetation	0	0	0	Guatemala	poptun	241485	1808893
D107	239422	1808356	0	3.45783	6	41	Vegetation	0	0	0	Guatemala	poptun	241485	1808893
D107	241540	1808750	1	2.76708	9	9	Building	1	0	0	Guatemala	poptun	241485	1808893
D107	241462	1807903	0	1.0801	93	94	Vegetation	0	0	0	Guatemala	poptun	241485	1808893
D107	241455	1808901	1	3.46416	14	14	Vegetation	0	0	0	Guatemala	poptun	241485	1808893
D107	240434	1808806	0	1.22937	110	100	Building	1	0	0	Guatemala	poptun	241485	1808893
D107	240955	1808681	0	2.57157	9	53	Street	0	0	0	Guatemala	poptun	241485	1808893
D107	241450	1808903	1	3.46416	13	13	Vegetation	0	0	0	Guatemala	poptun	241485	1808893
D107	241353	1809637	0	0.975496	88	63	Vegetation	0	0	0	Guatemala	poptun	241485	1808893
D107	241128	1807684	0	1.28011	2	100	Building	1	0	0	Guatemala	poptun	241485	1808893
D107	241466	1808891	1	3.46416	14	14	Vegetation	0	0	0	Guatemala	poptun	241485	1808893
D107	241438	1808928	1	5.25146	9	9	Vegetation	0	0	0	Guatemala	poptun	241485	1808893
D107	241463	1808912	1	3.46416	32	32	Vegetation	0	0	0	Guatemala	poptun	241485	1808893
D107	241451	1808889	1	3.46416	18	18	Vegetation	0	0	0	Guatemala	poptun	241485	1808893
D107	240593	1808736	0	1.03959	122	52	Vegetation	0	0	0	Guatemala	poptun	241485	1808893
D107	240618	1808316	0	2.14088	27	4	Building	1	0	0	Guatemala	poptun	241485	1808893
D107	241263	1807268	0	2.23451	122	33	Building	1	0	0	Guatemala	poptun	241485	1808893
D107	241251	1808094	0	4.66782	101	34	Vegetation	0	0	0	Guatemala	poptun	241485	1808893
D107	239566	1808144	0	2.67059	81	84	Vegetation	0	0	0	Guatemala	poptun	241485	1808893
D107	241451	1808902	1	3.46416	30	30	Vegetation	0	0	0	Guatemala	poptun	241485	1808893
D107	240180	1809104	0	2.35629	15	6	Vegetation	0	0	0	Guatemala	poptun	241485	1808893
D107	241456	1808899	1	3.46416	11	11	Vegetation	0	0	0	Guatemala	poptun	241485	1808893
D107	241446	1808903	1	3.54396	10	10	Vegetation	0	0	0	Guatemala	poptun	241485	1808893
D107	241598	1808114	0	1.51656	22	64	Building	1	0	0	Guatemala	poptun	241485	1808893
D107	241451	1808902	1	3.46416	3	3	Vegetation	0	0	0	Guatemala	poptun	241485	1808893
D107	241388	1808846	1	1.01499	27	27	Vegetation	0	0	0	Guatemala	poptun	241485	1808893
D107	241155	1806897	0	1.85415	6	94	Building	1	0	0	Guatemala	poptun	241485	1808893
D107	241459	1808929	1	5.1859	35	35	Vegetation	0	0	0	Guatemala	poptun	241485	1808893
D107	240378	1808832	0	3.18434	46	105	Vegetation	0	0	0	Guatemala	poptun	241485	1808893
D107	239917	1807433	0	1.5822	113	59	Street	0	0	0	Guatemala	poptun	241485	1808893
D107	241458	1808905	1	3.46416	24	24	Vegetation	0	0	0	Guatemala	poptun	241485	1808893
D107	241473	1808910	1	3.46416	25	25	Vegetation	0	0	0	Guatemala	poptun	241485	1808893
D107	240934	1807301	0	1.55037	12	76	Building	1	0	0	Guatemala	poptun	241485	1808893
D107	241883	1808888	0	2.43865	69	65	Vegetation	0	0	0	Guatemala	poptun	241485	1808893
D107	241606	1808366	0	1.5546	73	75	Vegetation	0	0	0	Guatemala	poptun	241485	1808893
D107	241473	1809369	0	3.75146	57	18	Vegetation	0	0	0	Guatemala	poptun	241485	1808893
D107	241457	1808916	1	3.46416	40	40	Vegetation	0	0	0	Guatemala	poptun	241485	1808893
D107	240984	1807357	0	2.15335	4	31	Street	0	0	0	Guatemala	poptun	241485	1808893
D107	241664	1809218	0	2.35249	81	59	Vegetation	0	0	0	Guatemala	poptun	241485	1808893
D107	241460	1808894	1	3.46416	15	15	Vegetation	0	0	0	Guatemala	poptun	241485	1808893
D107	239413	1808540	0	1.65833	55	3	Building	1	0	0	Guatemala	poptun	241485	1808893
D107	241498	1807417	0	0.878573	27	14	Building	1	0	0	Guatemala	poptun	241485	1808893
D107	241175	1808078	0	3.07057	46	24	Vegetation	0	0	0	Guatemala	poptun	241485	1808893
D107	241063	1809068	0	1.9345	2	92	Street	0	0	0	Guatemala	poptun	241485	1808893
D107	241170	1807290	0	2.18693	21	35	Building	1	0	0	Guatemala	poptun	241485	1808893
D107	241457	1808895	1	3.46416	26	26	Vegetation	0	0	0	Guatemala	poptun	241485	1808893
D107	241213	1808515	0	1.94283	122	98	Vegetation	0	0	0	Guatemala	poptun	241485	1808893
D107	241457	1808892	1	3.46416	11	11	Vegetation	0	0	0	Guatemala	poptun	241485	1808893
D107	241192	1809427	0	0.94319	24	116	Vegetation	0	0	0	Guatemala	poptun	241485	1808893
D107	240617	1808222	0	2.89268	109	101	Vegetation	0	0	0	Guatemala	poptun	241485	1808893
D107	241451	1808898	1	3.46416	10	10	Vegetation	0	0	0	Guatemala	poptun	241485	1808893
D107	241572	1808837	0	3.70731	85	52	Vegetation	0	0	0	Guatemala	poptun	241485	1808893
D107	241475	1808916	1	3.46416	39	39	Vegetation	0	0	0	Guatemala	poptun	241485	1808893
D107	240591	1807290	0	0.887385	30	50	Building	1	0	0	Guatemala	poptun	241485	1808893
D107	241150	1807314	0	2.37976	35	72	Building	1	0	0	Guatemala	poptun	241485	1808893
D107	241776	1808089	0	1.81645	31	93	Vegetation	0	0	0	Guatemala	poptun	241485	1808893
D107	241612	1807299	0	2.06252	21	117	Street	0	0	0	Guatemala	poptun	241485	1808893
D107	241438	1808877	1	2.36314	18	18	Vegetation	0	0	0	Guatemala	poptun	241485	1808893
D107	241234	1808679	0	1.6174	122	43	Vegetation	0	0	0	Guatemala	poptun	241485	1808893
D107	241476	1808905	1	3.46416	18	18	Vegetation	0	0	0	Guatemala	poptun	241485	1808893
D107	241449	1808897	1	3.46416	3	3	Vegetation	0	0	0	Guatemala	poptun	241485	1808893
D107	241440	1808901	1	3.54396	29	29	Vegetation	0	0	0	Guatemala	poptun	241485	1808893
D107	241458	1808897	1	3.46416	28	28	Vegetation	0	0	0	Guatemala	poptun	241485	1808893
D107	241450	1808909	1	3.46416	26	26	Vegetation	0	0	0	Guatemala	poptun	241485	1808893
D107	240708	1808415	0	1.13966	76	116	Building	1	0	0	Guatemala	poptun	241485	1808893
D107	239846	1807763	0	2.96531	69	85	Vegetation	0	0	0	Guatemala	poptun	241485	1808893
D107	241454	1808895	1	3.46416	18	18	Vegetation	0	0	0	Guatemala	poptun	241485	1808893
D107	241450	1808893	1	3.46416	2	2	Vegetation	0	0	0	Guatemala	poptun	241485	1808893
D107	241440	1808909	1	3.54396	29	29	Vegetation	0	0	0	Guatemala	poptun	241485	1808893
D107	240010	1807593	0	1.97075	66	8	Vegetation	0	0	0	Guatemala	poptun	241485	1808893
D107	240959	1808794	0	3.21051	66	54	Vegetation	0	0	0	Guatemala	poptun	241485	1808893
D107	241453	1808906	1	3.46416	9	9	Vegetation	0	0	0	Guatemala	poptun	241485	1808893
D107	241440	1808908	1	3.54396	25	25	Vegetation	0	0	0	Guatemala	poptun	241485	1808893
D107	241453	1808902	1	3.46416	20	20	Vegetation	0	0	0	Guatemala	poptun	241485	1808893
D107	240456	1807995	0	2.02967	35	56	Street	0	0	0	Guatemala	poptun	241485	1808893
D107	240910	1808259	0	2.66873	27	60	Street	0	0	0	Guatemala	poptun	241485	1808893
D107	241588	1808308	0	2.75257	76	18	Building	1	0	0	Guatemala	poptun	241485	1808893
D107	240168	1807986	0	2.15303	4	17	Vegetation	0	0	0	Guatemala	poptun	241485	1808893
D107	241454	1808900	1	3.46416	30	30	Vegetation	0	0	0	Guatemala	poptun	241485	1808893
D107	241262	1807469	0	3.27699	72	106	Building	1	0	0	Guatemala	poptun	241485	1808893
D107	240270	1808019	0	2.08172	55	62	Building	1	0	0	Guatemala	poptun	241485	1808893
D107	241442	1808918	1	5.25146	35	35	Vegetation	0	0	0	Guatemala	poptun	241485	1808893
D107	240982	1808712	0	2.94855	43	81	Street	0	0	0	Guatemala	poptun	241485	1808893
D107	240444	1808576	0	0.935474	93	74	Building	1	0	0	Guatemala	poptun	241485	1808893
D107	240947	1807824	0	0.974456	37	97	Street	0	0	0	Guatemala	poptun	241485	1808893
D107	241462	1808912	1	3.46416	2	2	Vegetation	0	0	0	Guatemala	poptun	241485	1808893
D107	241443	1808878	1	2.36314	27	27	Vegetation	0	0	0	Guatemala	poptun	241485	1808893
D107	241463	1808928	1	5.1859	5	5	Vegetation	0	0	0	Guatemala	poptun	241485	1808893
D107	241468	1808904	1	3.46416	2	2	Vegetation	0	0	0	Guatemala	poptun	241485	1808893
D107	241445	1808902	1	3.54396	16	16	Vegetation	0	0	0	Guatemala	poptun	241485	1808893
D107	239467	1808478	0	2.82847	31	36	Street	0	0	0	Guatemala	poptun	241485	1808893
D107	239737	1807819	0	2.12877	76	44	Building	1	0	0	Guatemala	poptun	241485	1808893
D107	240296	1808265	0	2.7832	105	8	Building	1	0	0	Guatemala	poptun	241485	1808893
D107	241474	1808904	1	3.46416	17	17	Vegetation	0	0	0	Guatemala	poptun	241485	1808893
D107	240093	1807292	0	2.59722	66	118	Building	1	0	0	Guatemala	poptun	241485	1808893
D107	241643	1808298	0	2.10243	82	16	Vegetation	0	0	0	Guatemala	poptun	241485	1808893
D107	241467	1808909	1	3.46416	42	42	Vegetation	0	0	0	Guatemala	poptun	241485	1808893
D107	241468	1808895	1	3.46416	36	36	Vegetation	0	0	0	Guatemala	poptun	241485	1808893
D107	241456	1808908	1	3.46416	25	25	Vegetation	0	0	0	Guatemala	poptun	241485	1808893
D107	240171	1809169	0	3.19897	15	60	Vegetation	0	0	0	Guatemala	poptun	241485	1808893
D107	240165	1808580	0	2.82691	11	22	Vegetation	0	0	0	Guatemala	poptun	241485	1808893
D107	241447	1808902	1	3.54396	8	8	Vegetation	0	0	0	Guatemala	poptun	241485	1808893
D107	241455	1808896	1	3.46416	3	3	Vegetation	0	0	0	Guatemala	poptun	241485	1808893
D107	241449	1808901	1	3.46416	29	29	Vegetation	0	0	0	Guatemala	poptun	241485	1808893
D107	241599	1809222	0	7.38332	84	112	Vegetation	0	0	0	Guatemala	poptun	241485	1808893
D107	240117	1808690	0	2.37435	69	110	Vegetation	0	0	0	Guatemala	poptun	241485	1808893
D107	241470	1808906	1	3.46416	24	24	Vegetation	0	0	0	Guatemala	poptun	241485	1808893
D107	241466	1808896	1	3.46416	17	17	Vegetation	0	0	0	Guatemala	poptun	241485	1808893
D107	241461	1808895	1	3.46416	7	7	Vegetation	0	0	0	Guatemala	poptun	241485	1808893
D107	241479	1808875	1	3.57148	19	19	Vegetation	0	0	0	Guatemala	poptun	241485	1808893
D107	241449	1808900	1	3.46416	2	2	Vegetation	0	0	0	Guatemala	poptun	241485	1808893
D107	240982	1807406	0	1.78084	7	66	Vegetation	0	0	0	Guatemala	poptun	241485	1808893
D107	241286	1808535	0	1.99442	76	59	Street	0	0	0	Guatemala	poptun	241485	1808893
D107	240231	1807847	0	1.07748	12	73	Vegetation	0	0	0	Guatemala	poptun	241485	1808893
D107	240647	1807849	0	1.28155	13	117	Vegetation	0	0	0	Guatemala	poptun	241485	1808893
D107	240817	1808076	0	4.48135	2	92	Building	1	0	0	Guatemala	poptun	241485	1808893
D107	240895	1807670	0	1.97236	91	106	Building	1	0	0	Guatemala	poptun	241485	1808893
D107	240447	1807474	0	2.35517	95	2	Building	1	0	0	Guatemala	poptun	241485	1808893
D107	241346	1807210	0	4.60605	85	58	Street	0	0	0	Guatemala	poptun	241485	1808893
D107	241485	1808929	1	4.15235	22	22	Vegetation	0	0	0	Guatemala	poptun	241485	1808893
D107	241109	1807682	0	1.53254	116	114	Building	1	0	0	Guatemala	poptun	241485	1808893
D107	239830	1807670	0	2.51801	78	63	Street	0	0	0	Guatemala	poptun	241485	1808893
D107	241364	1809514	0	1.42589	118	28	Vegetation	0	0	0	Guatemala	poptun	241485	1808893
D107	240046	1807419	0	1.02105	101	101	Building	1	0	0	Guatemala	poptun	241485	1808893
D107	241450	1808902	1	3.46416	25	25	Vegetation	0	0	0	Guatemala	poptun	241485	1808893
D107	241450	1808900	1	3.46416	28	28	Vegetation	0	0	0	Guatemala	poptun	241485	1808893
D107	241470	1808924	1	5.1859	20	20	Vegetation	0	0	0	Guatemala	poptun	241485	1808893
D107	241444	1808898	1	3.54396	16	16	Vegetation	0	0	0	Guatemala	poptun	241485	1808893
D107	241435	1808897	1	3.54396	13	13	Vegetation	0	0	0	Guatemala	poptun	241485	1808893
D107	240082	1808521	0	7.59181	66	108	Vegetation	0	0	0	Guatemala	poptun	241485	1808893
D107	241436	1808898	1	3.54396	26	26	Vegetation	0	0	0	Guatemala	poptun	241485	1808893
D107	241436	1808898	1	3.54396	40	40	Vegetation	0	0	0	Guatemala	poptun	241485	1808893
D107	241468	1808928	1	5.1859	31	31	Vegetation	0	0	0	Guatemala	poptun	241485	1808893
D107	241459	1808898	1	3.46416	16	16	Vegetation	0	0	0	Guatemala	poptun	241485	1808893
D107	240365	1808862	0	4.78101	31	35	Vegetation	0	0	0	Guatemala	poptun	241485	1808893
D107	241480	1808908	1	3.22275	24	24	Vegetation	0	0	0	Guatemala	poptun	241485	1808893
D107	239527	1808888	0	1.98328	38	109	Vegetation	0	0	0	Guatemala	poptun	241485	1808893
D107	239562	1808929	0	1.16566	45	99	Vegetation	0	0	0	Guatemala	poptun	241485	1808893
D107	239599	1808231	0	2.97037	27	35	Building	1	0	0	Guatemala	poptun	241485	1808893
D107	241442	1808899	1	3.54396	16	16	Vegetation	0	0	0	Guatemala	poptun	241485	1808893
D107	241441	1808895	1	3.54396	26	26	Vegetation	0	0	0	Guatemala	poptun	241485	1808893
D107	241828	1809234	0	7.16349	119	114	Vegetation	0	0	0	Guatemala	poptun	241485	1808893
D107	241447	1808924	1	5.25146	29	29	Vegetation	0	0	0	Guatemala	poptun	241485	1808893
D107	241458	1808898	1	3.46416	16	16	Vegetation	0	0	0	Guatemala	poptun	241485	1808893
D107	241474	1808912	1	3.46416	2	2	Vegetation	0	0	0	Guatemala	poptun	241485	1808893
D107	239958	1807830	0	0.506022	40	95	Vegetation	0	0	0	Guatemala	poptun	241485	1808893
D107	241442	1808898	1	3.54396	28	28	Vegetation	0	0	0	Guatemala	poptun	241485	1808893
D107	241547	1808710	0	2.7034	116	91	Vegetation	0	0	0	Guatemala	poptun	241485	1808893
D107	241443	1808896	1	3.54396	10	10	Vegetation	0	0	0	Guatemala	poptun	241485	1808893
D107	240957	1807761	0	1.08588	115	76	Street	0	0	0	Guatemala	poptun	241485	1808893
D107	239575	1808382	0	1.56608	7	79	Vegetation	0	0	0	Guatemala	poptun	241485	1808893
D107	240189	1807943	0	1.7715	64	7	Vegetation	0	0	0	Guatemala	poptun	241485	1808893
D107	241778	1809377	0	1.52014	44	77	Vegetation	0	0	0	Guatemala	poptun	241485	1808893
D107	240927	1807743	0	0.715787	118	96	Street	0	0	0	Guatemala	poptun	241485	1808893
D107	239547	1808326	0	3.45344	35	107	Vegetation	0	0	0	Guatemala	poptun	241485	1808893
D107	240706	1808449	0	1.2599	105	36	Vegetation	0	0	0	Guatemala	poptun	241485	1808893
D107	240637	1807193	0	3.16461	8	43	Building	1	0	0	Guatemala	poptun	241485	1808893
D107	241442	1808889	1	3.54396	2	2	Vegetation	0	0	0	Guatemala	poptun	241485	1808893
D107	241450	1808906	1	3.46416	8	8	Vegetation	0	0	0	Guatemala	poptun	241485	1808893
D107	241870	1809612	0	1.58828	68	60	Vegetation	0	0	0	Guatemala	poptun	241485	1808893
D107	241443	1808893	1	3.54396	4	4	Vegetation	0	0	0	Guatemala	poptun	241485	1808893
D107	241451	1808895	1	3.46416	35	35	Vegetation	0	0	0	Guatemala	poptun	241485	1808893
D107	241450	1808905	1	3.46416	24	24	Vegetation	0	0	0	Guatemala	poptun	241485	1808893
D107	241448	1808895	1	3.46416	29	29	Vegetation	0	0	0	Guatemala	poptun	241485	1808893
D107	241388	1809018	0	5.92724	33	92	Vegetation	0	0	0	Guatemala	poptun	241485	1808893
D107	241463	1809280	0	4.63051	103	20	Vegetation	0	0	0	Guatemala	poptun	241485	1808893
D107	241444	1808889	1	3.54396	4	4	Vegetation	0	0	0	Guatemala	poptun	241485	1808893
D107	241463	1808892	1	3.46416	34	34	Vegetation	0	0	0	Guatemala	poptun	241485	1808893
D107	241366	1807959	0	1.05277	38	5	Building	1	0	0	Guatemala	poptun	241485	1808893
D107	241453	1808893	1	3.46416	17	17	Vegetation	0	0	0	Guatemala	poptun	241485	1808893
D107	241448	1808906	1	3.46416	5	5	Vegetation	0	0	0	Guatemala	poptun	241485	1808893
D107	241446	1808884	1	2.36314	22	22	Vegetation	0	0	0	Guatemala	poptun	241485	1808893
D107	241965	1808607	0	3.98141	60	89	Vegetation	0	0	0	Guatemala	poptun	241485	1808893
D107	241457	1808894	1	3.46416	27	27	Vegetation	0	0	0	Guatemala	poptun	241485	1808893
D107	241447	1808888	1	3.54396	27	27	Vegetation	0	0	0	Guatemala	poptun	241485	1808893
D107	240844	1808245	0	2.0922	60	72	Building	1	0	0	Guatemala	poptun	241485	1808893
D107	241023	1808201	0	2.8387	8	103	Street	0	0	0	Guatemala	poptun	241485	1808893
D107	241002	1807753	0	1.1206	52	91	Building	1	0	0	Guatemala	poptun	241485	1808893
D107	241029	1808304	0	2.28025	15	39	Street	0	0	0	Guatemala	poptun	241485	1808893
D107	241460	1808908	1	3.46416	35	35	Vegetation	0	0	0	Guatemala	poptun	241485	1808893
D107	241441	1808890	1	3.54396	20	20	Vegetation	0	0	0	Guatemala	poptun	241485	1808893
D107	241444	1808893	1	3.54396	20	20	Vegetation	0	0	0	Guatemala	poptun	241485	1808893
D107	241448	1808905	1	3.46416	35	35	Vegetation	0	0	0	Guatemala	poptun	241485	1808893
D107	241261	1809060	1	3.46657	25	25	Vegetation	0	0	0	Guatemala	poptun	241485	1808893
D107	241455	1808895	1	3.46416	7	7	Vegetation	0	0	0	Guatemala	poptun	241485	1808893
D107	241192	1808556	0	2.29995	114	19	Vegetation	0	0	0	Guatemala	poptun	241485	1808893
D107	241417	1808623	0	2.81269	85	65	Vegetation	0	0	0	Guatemala	poptun	241485	1808893
D107	240705	1809249	0	1.92666	64	94	Vegetation	0	0	0	Guatemala	poptun	241485	1808893
D107	241407	1807533	0	1.20638	29	28	Street	0	0	0	Guatemala	poptun	241485	1808893
D107	241447	1808893	1	3.54396	26	26	Vegetation	0	0	0	Guatemala	poptun	241485	1808893
D107	239557	1808307	0	2.95592	85	46	Building	1	0	0	Guatemala	poptun	241485	1808893
D107	241447	1808875	1	2.36314	11	11	Street	0	0	0	Guatemala	poptun	241485	1808893
D107	241439	1808916	1	3.54396	13	13	Vegetation	0	0	0	Guatemala	poptun	241485	1808893
D107	241452	1808906	1	3.46416	25	25	Vegetation	0	0	0	Guatemala	poptun	241485	1808893
D107	241445	1808909	1	3.54396	22	22	Vegetation	0	0	0	Guatemala	poptun	241485	1808893
D107	241654	1809636	0	1.0164	62	86	Vegetation	0	0	0	Guatemala	poptun	241485	1808893
D107	241453	1808902	1	3.46416	7	7	Vegetation	0	0	0	Guatemala	poptun	241485	1808893
D107	240501	1808654	0	1.63638	38	2	Vegetation	0	0	0	Guatemala	poptun	241485	1808893
D107	241092	1809186	0	2.39587	91	46	Building	1	0	0	Guatemala	poptun	241485	1808893
D107	241273	1807550	0	2.6156	28	102	Street	0	0	0	Guatemala	poptun	241485	1808893
D107	241445	1808903	1	3.54396	26	26	Vegetation	0	0	0	Guatemala	poptun	241485	1808893
D107	240537	1809231	0	1.69771	102	10	Building	1	0	0	Guatemala	poptun	241485	1808893
D107	241513	1808700	0	2.42992	90	98	Building	1	0	0	Guatemala	poptun	241485	1808893
D107	241464	1808911	1	3.46416	30	30	Vegetation	0	0	0	Guatemala	poptun	241485	1808893
D107	241436	1808960	0	6.42502	104	3	Vegetation	0	0	0	Guatemala	poptun	241485	1808893
D107	241570	1808673	0	3.32534	63	1	Vegetation	0	0	0	Guatemala	poptun	241485	1808893
D107	241455	1808907	1	3.46416	34	34	Vegetation	0	0	0	Guatemala	poptun	241485	1808893
D107	241340	1807512	0	0.608274	22	44	Vegetation	0	0	0	Guatemala	poptun	241485	1808893
D107	241454	1808886	1	3.0473	11	11	Vegetation	0	0	0	Guatemala	poptun	241485	1808893
D107	241723	1809030	0	5.5079	55	1	Vegetation	0	0	0	Guatemala	poptun	241485	1808893
D107	240926	1806961	0	1.61422	66	38	Building	1	0	0	Guatemala	poptun	241485	1808893
D107	240170	1808428	0	5.63164	5	82	Vegetation	0	0	0	Guatemala	poptun	241485	1808893
D107	239815	1807862	0	2.52897	28	31	Vegetation	0	0	0	Guatemala	poptun	241485	1808893
D107	241447	1808901	1	3.54396	14	14	Vegetation	0	0	0	Guatemala	poptun	241485	1808893
D107	241470	1808918	1	5.1859	25	25	Vegetation	0	0	0	Guatemala	poptun	241485	1808893
D107	241474	1807331	0	1.2889	82	83	Building	1	0	0	Guatemala	poptun	241485	1808893
D107	240571	1808680	0	1.51022	112	21	Building	1	0	0	Guatemala	poptun	241485	1808893
D107	240582	1808249	0	4.34157	47	88	Street	0	0	0	Guatemala	poptun	241485	1808893
D107	239767	1808322	0	2.12334	108	119	Vegetation	0	0	0	Guatemala	poptun	241485	1808893
D107	241619	1808982	0	3.98971	13	78	Vegetation	0	0	0	Guatemala	poptun	241485	1808893
D107	240260	1808966	0	4.03111	79	52	Vegetation	0	0	0	Guatemala	poptun	241485	1808893
D107	241447	1808900	1	3.54396	17	17	Vegetation	0	0	0	Guatemala	poptun	241485	1808893
D107	241051	1809239	0	2.67777	119	77	Building	1	0	0	Guatemala	poptun	241485	1808893
D107	241628	1809419	0	1.29135	69	24	Vegetation	0	0	0	Guatemala	poptun	241485	1808893
D107	241120	1808393	0	0.705092	57	35	Street	0	0	0	Guatemala	poptun	241485	1808893
D107	241979	1808660	0	4.47057	102	62	Vegetation	0	0	0	Guatemala	poptun	241485	1808893
[truncated: 76,315 more rows]
