# Supplementary material for: Habitat selection by free-roaming domestic dogs in rabies endemic countries in rural and urban settings
Source: Sci Rep. 2022 Dec 3;12:20928. doi: 10.1038/s41598-022-25038-z (PMC9719531; doi:10.1038/s41598-022-25038-z)
Supplement: Supplementary file 5 — Supplementary Information 5. [file 41598_2022_25038_MOESM5_ESM.xlsx]

## Sheet: Sheet1
name	longitude	latitude	Y	DN	Hour	Hour_random	habitat	building	street	vegetation_high	vegetation_low	country	study_area	HH_lon	HH_lat
D025	222112	1814943	0	7.35138	92	51	Vegetation_low	0	0	0	1	Guatemala	romana	223186	1815836
D025	222556	1817555	0	7.89228	34	2	Vegetation_low	0	0	0	1	Guatemala	romana	223186	1815836
D025	224337	1816628	0	4.17562	52	47	Vegetation_low	0	0	0	1	Guatemala	romana	223186	1815836
D025	223188	1815804	1	3.46028	65	65	Vegetation_low	0	0	0	1	Guatemala	romana	223186	1815836
D025	223242	1815843	1	4.26647	38	38	Vegetation_low	0	0	0	1	Guatemala	romana	223186	1815836
D025	222601	1814788	0	19.2503	43	77	Vegetation_low	0	0	0	1	Guatemala	romana	223186	1815836
D025	222969	1815442	0	14.1137	4	5	Vegetation_high	0	0	1	0	Guatemala	romana	223186	1815836
D025	223200	1815803	1	3.46028	65	65	Vegetation_low	0	0	0	1	Guatemala	romana	223186	1815836
D025	223474	1816040	1	5.9659	13	13	Building	1	0	0	0	Guatemala	romana	223186	1815836
D025	223198	1815803	1	3.46028	38	38	Vegetation_low	0	0	0	1	Guatemala	romana	223186	1815836
D025	223203	1815841	1	3.20093	26	26	Vegetation_low	0	0	0	1	Guatemala	romana	223186	1815836
D025	223783	1817139	0	6.67242	79	46	Vegetation_high	0	0	1	0	Guatemala	romana	223186	1815836
D025	223184	1815829	1	2.86405	25	25	Building	1	0	0	0	Guatemala	romana	223186	1815836
D025	225010	1815504	0	17.5061	64	21	Vegetation_high	0	0	1	0	Guatemala	romana	223186	1815836
D025	223227	1815845	1	4.37839	34	34	Vegetation_low	0	0	0	1	Guatemala	romana	223186	1815836
D025	223204	1815844	1	3.20093	29	29	Vegetation_low	0	0	0	1	Guatemala	romana	223186	1815836
D025	222922	1815840	1	6.19135	63	63	Vegetation_low	0	0	0	1	Guatemala	romana	223186	1815836
D025	223145	1815716	1	3.23908	24	24	Vegetation_low	0	0	0	1	Guatemala	romana	223186	1815836
D025	223208	1815840	1	4.37839	25	25	Vegetation_low	0	0	0	1	Guatemala	romana	223186	1815836
D025	223190	1815833	1	2.86405	27	27	Building	1	0	0	0	Guatemala	romana	223186	1815836
D025	223212	1816218	1	6.3932	63	63	Vegetation_low	0	0	0	1	Guatemala	romana	223186	1815836
D025	223218	1816301	0	24.2253	101	63	Vegetation_low	0	0	0	1	Guatemala	romana	223186	1815836
D025	223238	1815844	1	4.26647	27	27	Vegetation_low	0	0	0	1	Guatemala	romana	223186	1815836
D025	223195	1815836	1	2.86405	27	27	Building	1	0	0	0	Guatemala	romana	223186	1815836
D025	223172	1815848	1	1.75941	27	27	Vegetation_low	0	0	0	1	Guatemala	romana	223186	1815836
D025	222193	1815355	0	19.2428	26	59	Vegetation_low	0	0	0	1	Guatemala	romana	223186	1815836
D025	223183	1815853	1	3.20093	27	27	Vegetation_high	0	0	1	0	Guatemala	romana	223186	1815836
D025	223191	1815650	1	10.706	64	64	Vegetation_low	0	0	0	1	Guatemala	romana	223186	1815836
D025	222635	1817210	0	2.56518	7	47	Vegetation_low	0	0	0	1	Guatemala	romana	223186	1815836
D025	223207	1815842	1	3.20093	25	25	Vegetation_low	0	0	0	1	Guatemala	romana	223186	1815836
D025	223176	1815840	1	1.75941	53	53	Vegetation_low	0	0	0	1	Guatemala	romana	223186	1815836
D025	224707	1815748	0	3.18279	100	47	Vegetation_low	0	0	0	1	Guatemala	romana	223186	1815836
D025	223208	1815631	1	16.6018	65	65	Vegetation_low	0	0	0	1	Guatemala	romana	223186	1815836
D025	223197	1815828	1	2.86405	37	37	Building	1	0	0	0	Guatemala	romana	223186	1815836
D025	223178	1815859	1	3.20093	28	28	Vegetation_high	0	0	1	0	Guatemala	romana	223186	1815836
D025	221991	1814785	0	4.14262	20	69	Vegetation_low	0	0	0	1	Guatemala	romana	223186	1815836
D025	222431	1816020	0	11.4998	2	75	Vegetation_low	0	0	0	1	Guatemala	romana	223186	1815836
D025	223212	1815837	1	3.92983	65	65	Vegetation_low	0	0	0	1	Guatemala	romana	223186	1815836
D025	224803	1815708	0	3.98309	20	23	Vegetation_low	0	0	0	1	Guatemala	romana	223186	1815836
D025	223173	1815855	1	1.75941	27	27	Vegetation_high	0	0	1	0	Guatemala	romana	223186	1815836
D025	224370	1815760	0	2.26693	10	32	Vegetation_high	0	0	1	0	Guatemala	romana	223186	1815836
D025	223186	1815785	1	3.46028	65	65	Vegetation_low	0	0	0	1	Guatemala	romana	223186	1815836
D025	223235	1815846	1	4.37839	62	62	Vegetation_low	0	0	0	1	Guatemala	romana	223186	1815836
D025	223096	1815326	0	19.5582	76	30	Vegetation_high	0	0	1	0	Guatemala	romana	223186	1815836
D025	223186	1815815	1	2.86405	34	34	Vegetation_low	0	0	0	1	Guatemala	romana	223186	1815836
D025	222370	1816890	0	18.0528	6	22	Vegetation_high	0	0	1	0	Guatemala	romana	223186	1815836
D025	223610	1815990	1	8.61163	36	36	Vegetation_low	0	0	0	1	Guatemala	romana	223186	1815836
D025	223223	1815846	1	4.37839	25	25	Vegetation_low	0	0	0	1	Guatemala	romana	223186	1815836
D025	223204	1815836	1	2.86405	30	30	Vegetation_low	0	0	0	1	Guatemala	romana	223186	1815836
D025	225024	1816486	0	14.6304	13	69	Vegetation_low	0	0	0	1	Guatemala	romana	223186	1815836
D025	222666	1816059	0	10.8208	5	40	Vegetation_high	0	0	1	0	Guatemala	romana	223186	1815836
D025	222782	1814583	0	14.6628	22	59	Vegetation_low	0	0	0	1	Guatemala	romana	223186	1815836
D025	223981	1817468	0	8.57501	42	43	Vegetation_low	0	0	0	1	Guatemala	romana	223186	1815836
D025	223305	1816065	1	7.84534	36	36	Vegetation_low	0	0	0	1	Guatemala	romana	223186	1815836
D025	222620	1816708	0	5.3691	1	100	Vegetation_low	0	0	0	1	Guatemala	romana	223186	1815836
D025	221903	1814186	0	22.3533	99	73	Vegetation_low	0	0	0	1	Guatemala	romana	223186	1815836
D025	223148	1815886	1	2.4253	53	53	Vegetation_high	0	0	1	0	Guatemala	romana	223186	1815836
D025	223233	1815948	1	2.47564	36	36	Vegetation_low	0	0	0	1	Guatemala	romana	223186	1815836
D025	222275	1814989	0	15.8968	11	55	Vegetation_high	0	0	1	0	Guatemala	romana	223186	1815836
D025	223194	1815802	1	3.46028	35	35	Vegetation_low	0	0	0	1	Guatemala	romana	223186	1815836
D025	223204	1815802	1	3.46028	32	32	Vegetation_low	0	0	0	1	Guatemala	romana	223186	1815836
D025	223225	1815834	1	3.92983	37	37	Vegetation_low	0	0	0	1	Guatemala	romana	223186	1815836
D025	223215	1815834	1	3.92983	33	33	Vegetation_low	0	0	0	1	Guatemala	romana	223186	1815836
D025	223336	1816113	1	3.79133	15	15	Streets	0	1	0	0	Guatemala	romana	223186	1815836
D025	223194	1815840	1	3.20093	23	23	Building	1	0	0	0	Guatemala	romana	223186	1815836
D025	224507	1817010	0	12.1477	57	87	Vegetation_low	0	0	0	1	Guatemala	romana	223186	1815836
D025	222950	1815753	1	4.49493	63	63	Vegetation_low	0	0	0	1	Guatemala	romana	223186	1815836
D025	223204	1815830	1	2.86405	25	25	Vegetation_low	0	0	0	1	Guatemala	romana	223186	1815836
D025	223648	1815934	0	7.51176	16	43	Building	1	0	0	0	Guatemala	romana	223186	1815836
D025	222492	1816559	0	11.2873	86	93	Vegetation_low	0	0	0	1	Guatemala	romana	223186	1815836
D025	223173	1815660	1	3.66617	25	25	Vegetation_low	0	0	0	1	Guatemala	romana	223186	1815836
D025	224504	1815910	0	2.09922	77	57	Vegetation_low	0	0	0	1	Guatemala	romana	223186	1815836
D025	223389	1816977	0	22.8234	16	100	Vegetation_low	0	0	0	1	Guatemala	romana	223186	1815836
D025	223558	1816191	0	3.77707	87	18	Streets	0	1	0	0	Guatemala	romana	223186	1815836
D025	223180	1815801	1	3.46028	24	24	Vegetation_low	0	0	0	1	Guatemala	romana	223186	1815836
D025	224298	1816608	0	8.05608	43	82	Vegetation_low	0	0	0	1	Guatemala	romana	223186	1815836
D025	224422	1817603	0	13.2618	93	24	Vegetation_low	0	0	0	1	Guatemala	romana	223186	1815836
D025	223460	1816565	0	9.43745	6	80	Vegetation_low	0	0	0	1	Guatemala	romana	223186	1815836
D025	223181	1815850	1	3.20093	32	32	Vegetation_low	0	0	0	1	Guatemala	romana	223186	1815836
D025	224146	1817156	0	1.93033	46	62	Vegetation_low	0	0	0	1	Guatemala	romana	223186	1815836
D025	223237	1815872	1	4.0134	34	34	Vegetation_high	0	0	1	0	Guatemala	romana	223186	1815836
D025	223203	1815832	1	2.86405	25	25	Vegetation_low	0	0	0	1	Guatemala	romana	223186	1815836
D025	223186	1815825	1	2.86405	22	22	Building	1	0	0	0	Guatemala	romana	223186	1815836
D025	223206	1815886	1	3.01523	29	29	Vegetation_high	0	0	1	0	Guatemala	romana	223186	1815836
D025	224696	1816579	0	11.6748	30	32	Vegetation_low	0	0	0	1	Guatemala	romana	223186	1815836
D025	223708	1816577	0	16.5589	73	51	Vegetation_low	0	0	0	1	Guatemala	romana	223186	1815836
D025	223361	1815432	0	8.49409	24	84	Vegetation_low	0	0	0	1	Guatemala	romana	223186	1815836
D025	223196	1815817	1	2.86405	23	23	Vegetation_low	0	0	0	1	Guatemala	romana	223186	1815836
D025	223187	1815842	1	3.20093	29	29	Vegetation_low	0	0	0	1	Guatemala	romana	223186	1815836
D025	223055	1816932	0	7.64697	46	4	Vegetation_low	0	0	0	1	Guatemala	romana	223186	1815836
D025	224256	1817276	0	15.9698	43	83	Vegetation_low	0	0	0	1	Guatemala	romana	223186	1815836
D025	223518	1817768	0	4.76907	28	20	Vegetation_low	0	0	0	1	Guatemala	romana	223186	1815836
D025	223120	1815837	1	1.4797	32	32	Vegetation_low	0	0	0	1	Guatemala	romana	223186	1815836
D025	223280	1815935	1	1.81891	36	36	Vegetation_low	0	0	0	1	Guatemala	romana	223186	1815836
D025	223212	1815824	1	3.92983	23	23	Vegetation_low	0	0	0	1	Guatemala	romana	223186	1815836
D025	223589	1814829	0	5.36979	48	75	Vegetation_low	0	0	0	1	Guatemala	romana	223186	1815836
D025	222903	1817145	0	25.8432	15	12	Vegetation_low	0	0	0	1	Guatemala	romana	223186	1815836
D025	222824	1814450	0	11.9278	43	33	Vegetation_low	0	0	0	1	Guatemala	romana	223186	1815836
D025	223168	1815811	0	1.38586	87	96	Vegetation_low	0	0	0	1	Guatemala	romana	223186	1815836
D025	223642	1814630	0	16.8883	56	9	Vegetation_low	0	0	0	1	Guatemala	romana	223186	1815836
D025	223209	1815877	1	4.0134	24	24	Vegetation_high	0	0	1	0	Guatemala	romana	223186	1815836
D025	223602	1815988	1	8.60424	12	12	Vegetation_low	0	0	0	1	Guatemala	romana	223186	1815836
D025	223613	1815994	1	8.61163	36	36	Vegetation_low	0	0	0	1	Guatemala	romana	223186	1815836
D025	225411	1815657	0	13.8787	66	55	Vegetation_low	0	0	0	1	Guatemala	romana	223186	1815836
D025	223240	1816219	1	6.02547	63	63	Vegetation_low	0	0	0	1	Guatemala	romana	223186	1815836
D025	223239	1815824	1	3.14995	34	34	Vegetation_low	0	0	0	1	Guatemala	romana	223186	1815836
D025	224358	1817404	0	30.9585	38	35	Vegetation_low	0	0	0	1	Guatemala	romana	223186	1815836
D025	223149	1815677	1	3.66617	65	65	Vegetation_low	0	0	0	1	Guatemala	romana	223186	1815836
D025	223286	1815769	1	1.35574	23	23	Vegetation_low	0	0	0	1	Guatemala	romana	223186	1815836
D025	223236	1815838	1	3.92983	34	34	Vegetation_low	0	0	0	1	Guatemala	romana	223186	1815836
D025	224131	1814929	0	13.2768	39	29	Vegetation_high	0	0	1	0	Guatemala	romana	223186	1815836
D025	222377	1814154	0	25.0863	3	44	Vegetation_low	0	0	0	1	Guatemala	romana	223186	1815836
D025	223321	1815105	0	20.972	2	80	Vegetation_low	0	0	0	1	Guatemala	romana	223186	1815836
D025	223491	1816040	1	9.27124	36	36	Building	1	0	0	0	Guatemala	romana	223186	1815836
D025	223730	1815184	0	2.3631	20	42	Vegetation_high	0	0	1	0	Guatemala	romana	223186	1815836
D025	224694	1816935	0	17.8107	9	35	Vegetation_low	0	0	0	1	Guatemala	romana	223186	1815836
D025	224302	1815537	0	9.71766	87	11	Vegetation_low	0	0	0	1	Guatemala	romana	223186	1815836
D025	223436	1815973	1	2.55274	63	63	Vegetation_low	0	0	0	1	Guatemala	romana	223186	1815836
D025	223073	1814601	0	18.4839	55	4	Vegetation_low	0	0	0	1	Guatemala	romana	223186	1815836
D025	224017	1817277	0	22.002	37	46	Vegetation_low	0	0	0	1	Guatemala	romana	223186	1815836
D025	223195	1815826	1	2.86405	30	30	Building	1	0	0	0	Guatemala	romana	223186	1815836
D025	224479	1817012	0	11.7301	40	46	Vegetation_low	0	0	0	1	Guatemala	romana	223186	1815836
D025	225126	1815807	0	3.93758	37	7	Vegetation_high	0	0	1	0	Guatemala	romana	223186	1815836
D025	223199	1815826	1	2.86405	37	37	Building	1	0	0	0	Guatemala	romana	223186	1815836
D025	223178	1815851	1	3.20093	27	27	Vegetation_low	0	0	0	1	Guatemala	romana	223186	1815836
D025	223184	1815847	1	3.20093	30	30	Vegetation_low	0	0	0	1	Guatemala	romana	223186	1815836
D025	224459	1815203	0	13.7125	9	34	Vegetation_low	0	0	0	1	Guatemala	romana	223186	1815836
D025	224311	1817455	0	28.7035	57	53	Vegetation_low	0	0	0	1	Guatemala	romana	223186	1815836
D025	223418	1817767	0	3.96078	99	90	Vegetation_low	0	0	0	1	Guatemala	romana	223186	1815836
D025	223148	1815748	1	4.87943	65	65	Vegetation_low	0	0	0	1	Guatemala	romana	223186	1815836
D025	223161	1815851	1	1.75941	27	27	Vegetation_low	0	0	0	1	Guatemala	romana	223186	1815836
D025	224263	1815737	0	5.4213	45	65	Vegetation_high	0	0	1	0	Guatemala	romana	223186	1815836
D025	223185	1815843	1	3.20093	30	30	Vegetation_low	0	0	0	1	Guatemala	romana	223186	1815836
D025	222642	1814760	0	9.10788	2	36	Vegetation_low	0	0	0	1	Guatemala	romana	223186	1815836
D025	224498	1815919	0	2.64546	86	75	Vegetation_low	0	0	0	1	Guatemala	romana	223186	1815836
D025	224790	1817228	0	12.4437	33	31	Vegetation_low	0	0	0	1	Guatemala	romana	223186	1815836
D025	221963	1814389	0	14.8448	72	36	Vegetation_high	0	0	1	0	Guatemala	romana	223186	1815836
D025	222731	1815836	0	5.67018	32	1	Vegetation_high	0	0	1	0	Guatemala	romana	223186	1815836
D025	223209	1815780	1	4.19884	28	28	Vegetation_low	0	0	0	1	Guatemala	romana	223186	1815836
D025	222749	1817812	0	1.31451	9	31	Vegetation_low	0	0	0	1	Guatemala	romana	223186	1815836
D025	223705	1816621	0	21.7627	46	80	Vegetation_high	0	0	1	0	Guatemala	romana	223186	1815836
D025	222648	1814936	0	20.9714	47	48	Vegetation_low	0	0	0	1	Guatemala	romana	223186	1815836
D025	223342	1815604	1	25.4435	38	38	Vegetation_low	0	0	0	1	Guatemala	romana	223186	1815836
D025	223183	1815843	1	3.20093	34	34	Vegetation_low	0	0	0	1	Guatemala	romana	223186	1815836
D025	223830	1815594	0	8.93976	41	42	Vegetation_low	0	0	0	1	Guatemala	romana	223186	1815836
D025	223184	1815830	1	2.86405	34	34	Building	1	0	0	0	Guatemala	romana	223186	1815836
D025	223270	1815972	1	2.88949	36	36	Vegetation_low	0	0	0	1	Guatemala	romana	223186	1815836
D025	222811	1814628	0	14.6451	21	51	Vegetation_low	0	0	0	1	Guatemala	romana	223186	1815836
D025	223508	1815153	0	16.0697	73	66	Vegetation_low	0	0	0	1	Guatemala	romana	223186	1815836
D025	223525	1816038	1	12.4491	12	12	Vegetation_low	0	0	0	1	Guatemala	romana	223186	1815836
D025	223195	1815840	1	3.20093	29	29	Building	1	0	0	0	Guatemala	romana	223186	1815836
D025	224071	1816022	0	2.25105	71	63	Vegetation_low	0	0	0	1	Guatemala	romana	223186	1815836
D025	222328	1814118	0	11.8046	60	15	Vegetation_high	0	0	1	0	Guatemala	romana	223186	1815836
D025	223266	1816186	1	5.01094	13	13	Vegetation_low	0	0	0	1	Guatemala	romana	223186	1815836
D025	222624	1815849	0	3.53613	49	29	Vegetation_low	0	0	0	1	Guatemala	romana	223186	1815836
D025	223030	1816364	1	11.6691	30	30	Vegetation_low	0	0	0	1	Guatemala	romana	223186	1815836
D025	222848	1814421	0	12.463	73	72	Vegetation_low	0	0	0	1	Guatemala	romana	223186	1815836
D025	224847	1815388	0	20.4656	40	1	Vegetation_high	0	0	1	0	Guatemala	romana	223186	1815836
D025	223286	1815949	1	1.81891	13	13	Vegetation_low	0	0	0	1	Guatemala	romana	223186	1815836
D025	223261	1816218	1	6.02547	13	13	Vegetation_low	0	0	0	1	Guatemala	romana	223186	1815836
D025	223192	1815855	1	3.20093	38	38	Vegetation_high	0	0	1	0	Guatemala	romana	223186	1815836
D025	222625	1817293	0	3.6495	9	84	Vegetation_low	0	0	0	1	Guatemala	romana	223186	1815836
D025	224598	1816472	0	20.7353	36	95	Vegetation_low	0	0	0	1	Guatemala	romana	223186	1815836
D025	224368	1817677	0	12.1933	92	63	Vegetation_low	0	0	0	1	Guatemala	romana	223186	1815836
D025	223192	1815823	1	2.86405	29	29	Building	1	0	0	0	Guatemala	romana	223186	1815836
D025	223583	1815996	1	7.64414	12	12	Building	1	0	0	0	Guatemala	romana	223186	1815836
D025	223928	1816930	0	14.9059	15	3	Vegetation_low	0	0	0	1	Guatemala	romana	223186	1815836
D025	222908	1817395	0	16.061	98	95	Vegetation_low	0	0	0	1	Guatemala	romana	223186	1815836
D025	223229	1815880	1	4.0134	27	27	Vegetation_high	0	0	1	0	Guatemala	romana	223186	1815836
D025	224628	1816147	0	5.47573	17	88	Vegetation_low	0	0	0	1	Guatemala	romana	223186	1815836
D025	223505	1814734	0	19.218	5	69	Vegetation_low	0	0	0	1	Guatemala	romana	223186	1815836
D025	223032	1814556	0	13.9638	81	86	Vegetation_low	0	0	0	1	Guatemala	romana	223186	1815836
D025	223274	1815947	1	1.81891	36	36	Vegetation_low	0	0	0	1	Guatemala	romana	223186	1815836
D025	223522	1815982	1	7.87661	12	12	Streets	0	1	0	0	Guatemala	romana	223186	1815836
D025	223242	1815951	1	1.67732	36	36	Vegetation_low	0	0	0	1	Guatemala	romana	223186	1815836
D025	223401	1817785	0	3.96078	21	48	Vegetation_low	0	0	0	1	Guatemala	romana	223186	1815836
D025	224448	1816075	0	3.3964	53	69	Vegetation_low	0	0	0	1	Guatemala	romana	223186	1815836
D025	223128	1815697	1	3.23908	38	38	Vegetation_low	0	0	0	1	Guatemala	romana	223186	1815836
D025	223196	1815766	1	5.23859	25	25	Vegetation_low	0	0	0	1	Guatemala	romana	223186	1815836
D025	223362	1817113	0	6.97663	34	49	Vegetation_low	0	0	0	1	Guatemala	romana	223186	1815836
D025	223030	1815692	1	4.63193	63	63	Vegetation_low	0	0	0	1	Guatemala	romana	223186	1815836
D025	222188	1814826	0	27.7188	74	4	Vegetation_low	0	0	0	1	Guatemala	romana	223186	1815836
D025	225300	1816319	0	18.2077	101	32	Vegetation_high	0	0	1	0	Guatemala	romana	223186	1815836
D025	223738	1817320	0	12.0913	79	70	Vegetation_low	0	0	0	1	Guatemala	romana	223186	1815836
D025	223776	1815530	0	19.204	71	85	Vegetation_low	0	0	0	1	Guatemala	romana	223186	1815836
D025	223271	1816218	1	5.52185	63	63	Vegetation_low	0	0	0	1	Guatemala	romana	223186	1815836
D025	223033	1815112	0	6.95114	50	12	Vegetation_low	0	0	0	1	Guatemala	romana	223186	1815836
D025	223186	1815844	1	3.20093	27	27	Vegetation_low	0	0	0	1	Guatemala	romana	223186	1815836
D025	223146	1815935	1	6.24574	29	29	Vegetation_low	0	0	0	1	Guatemala	romana	223186	1815836
D025	224674	1816077	0	13.0815	58	79	Vegetation_low	0	0	0	1	Guatemala	romana	223186	1815836
D025	223110	1815987	1	10.7288	34	34	Vegetation_low	0	0	0	1	Guatemala	romana	223186	1815836
D025	223704	1814829	0	6.95217	61	69	Vegetation_low	0	0	0	1	Guatemala	romana	223186	1815836
D025	222872	1817324	0	11.993	61	16	Vegetation_low	0	0	0	1	Guatemala	romana	223186	1815836
D025	224517	1815921	0	2.09922	88	16	Vegetation_low	0	0	0	1	Guatemala	romana	223186	1815836
D025	223199	1815850	1	3.20093	33	33	Vegetation_low	0	0	0	1	Guatemala	romana	223186	1815836
D025	223049	1817481	0	10.6227	91	44	Vegetation_low	0	0	0	1	Guatemala	romana	223186	1815836
D025	224077	1817448	0	29.3588	36	26	Vegetation_high	0	0	1	0	Guatemala	romana	223186	1815836
D025	224591	1815330	0	15.9266	86	45	Vegetation_low	0	0	0	1	Guatemala	romana	223186	1815836
D025	223984	1817560	0	19.1621	53	72	Vegetation_low	0	0	0	1	Guatemala	romana	223186	1815836
D025	223502	1815740	0	8.78183	79	26	Vegetation_low	0	0	0	1	Guatemala	romana	223186	1815836
D025	223197	1815825	1	2.86405	33	33	Building	1	0	0	0	Guatemala	romana	223186	1815836
D025	223368	1816982	1	8.34267	39	39	Vegetation_low	0	0	0	1	Guatemala	romana	223186	1815836
D025	222648	1816401	0	1.48197	87	3	Vegetation_low	0	0	0	1	Guatemala	romana	223186	1815836
D025	223275	1815934	1	1.81891	27	27	Vegetation_low	0	0	0	1	Guatemala	romana	223186	1815836
D025	224835	1816563	0	16.0921	64	74	Vegetation_low	0	0	0	1	Guatemala	romana	223186	1815836
D025	223140	1815542	0	16.4808	69	40	Vegetation_high	0	0	1	0	Guatemala	romana	223186	1815836
D025	223107	1815898	1	5.33556	40	40	Vegetation_high	0	0	1	0	Guatemala	romana	223186	1815836
D025	223184	1815831	1	2.86405	29	29	Building	1	0	0	0	Guatemala	romana	223186	1815836
D025	223215	1814847	0	5.75114	15	7	Vegetation_low	0	0	0	1	Guatemala	romana	223186	1815836
D025	224680	1817211	0	13.5083	21	6	Vegetation_low	0	0	0	1	Guatemala	romana	223186	1815836
D025	223164	1815852	1	1.75941	27	27	Vegetation_low	0	0	0	1	Guatemala	romana	223186	1815836
D025	223109	1816862	0	9.67256	26	51	Vegetation_low	0	0	0	1	Guatemala	romana	223186	1815836
D025	222099	1815004	0	8.65921	93	67	Vegetation_low	0	0	0	1	Guatemala	romana	223186	1815836
D025	222740	1817239	0	2.52632	63	54	Vegetation_low	0	0	0	1	Guatemala	romana	223186	1815836
D025	223480	1816068	1	11.6054	13	13	Vegetation_low	0	0	0	1	Guatemala	romana	223186	1815836
D025	223201	1815829	1	2.86405	25	25	Building	1	0	0	0	Guatemala	romana	223186	1815836
D025	223258	1815947	1	1.67732	36	36	Vegetation_low	0	0	0	1	Guatemala	romana	223186	1815836
D025	223145	1814658	0	11.8515	27	33	Vegetation_low	0	0	0	1	Guatemala	romana	223186	1815836
D025	223094	1815525	0	10.2978	64	4	Vegetation_low	0	0	0	1	Guatemala	romana	223186	1815836
D025	223216	1815823	1	3.92983	23	23	Vegetation_low	0	0	0	1	Guatemala	romana	223186	1815836
D025	223216	1815816	1	3.92983	38	38	Vegetation_low	0	0	0	1	Guatemala	romana	223186	1815836
D025	222699	1817934	0	2.93239	90	45	Vegetation_high	0	0	1	0	Guatemala	romana	223186	1815836
D025	223217	1815825	1	3.92983	32	32	Vegetation_low	0	0	0	1	Guatemala	romana	223186	1815836
D025	222101	1815013	0	8.65921	101	10	Vegetation_low	0	0	0	1	Guatemala	romana	223186	1815836
D025	222310	1816369	0	17.9809	77	50	Vegetation_high	0	0	1	0	Guatemala	romana	223186	1815836
D025	225099	1816406	0	16.4742	91	64	Vegetation_low	0	0	0	1	Guatemala	romana	223186	1815836
D025	223179	1815739	1	7.25218	65	65	Vegetation_low	0	0	0	1	Guatemala	romana	223186	1815836
D025	225211	1816729	0	10.7074	88	61	Vegetation_high	0	0	1	0	Guatemala	romana	223186	1815836
D025	223233	1816231	1	11.9635	63	63	Vegetation_low	0	0	0	1	Guatemala	romana	223186	1815836
D025	223323	1816106	1	4.66774	37	37	Vegetation_low	0	0	0	1	Guatemala	romana	223186	1815836
D025	223149	1815758	1	4.87943	63	63	Vegetation_low	0	0	0	1	Guatemala	romana	223186	1815836
D025	223192	1815848	1	3.20093	25	25	Vegetation_low	0	0	0	1	Guatemala	romana	223186	1815836
D025	223201	1815798	1	3.46028	39	39	Vegetation_low	0	0	0	1	Guatemala	romana	223186	1815836
D025	223330	1815913	1	2.0268	35	35	Vegetation_low	0	0	0	1	Guatemala	romana	223186	1815836
D025	223661	1816334	0	15.3959	49	30	Vegetation_low	0	0	0	1	Guatemala	romana	223186	1815836
D025	224842	1815816	0	10.3291	11	14	Vegetation_low	0	0	0	1	Guatemala	romana	223186	1815836
D025	223206	1815846	1	3.20093	30	30	Vegetation_low	0	0	0	1	Guatemala	romana	223186	1815836
D025	223892	1817608	0	18.734	53	85	Vegetation_low	0	0	0	1	Guatemala	romana	223186	1815836
D025	223448	1816080	1	4.7716	13	13	Vegetation_low	0	0	0	1	Guatemala	romana	223186	1815836
D025	223150	1815854	1	1.75941	28	28	Vegetation_low	0	0	0	1	Guatemala	romana	223186	1815836
D025	223302	1814727	0	19.6209	74	101	Vegetation_high	0	0	1	0	Guatemala	romana	223186	1815836
D025	223430	1815920	1	6.22699	33	33	Vegetation_low	0	0	0	1	Guatemala	romana	223186	1815836
D025	222302	1814600	0	15.2159	89	93	Vegetation_low	0	0	0	1	Guatemala	romana	223186	1815836
D025	222178	1815698	0	21.5221	101	13	Vegetation_low	0	0	0	1	Guatemala	romana	223186	1815836
D025	223185	1815828	1	2.86405	33	33	Building	1	0	0	0	Guatemala	romana	223186	1815836
D025	223230	1815832	1	3.92983	26	26	Vegetation_low	0	0	0	1	Guatemala	romana	223186	1815836
D025	222526	1816957	0	21.3683	27	73	Vegetation_high	0	0	1	0	Guatemala	romana	223186	1815836
D025	223181	1815847	1	3.20093	27	27	Vegetation_low	0	0	0	1	Guatemala	romana	223186	1815836
D025	223681	1815952	1	4.25305	15	15	Streets	0	1	0	0	Guatemala	romana	223186	1815836
D025	223025	1815936	1	6.04902	38	38	Vegetation_high	0	0	1	0	Guatemala	romana	223186	1815836
D025	222077	1814208	0	22.907	79	80	Vegetation_low	0	0	0	1	Guatemala	romana	223186	1815836
D025	223697	1815866	1	2.91834	15	15	Building	1	0	0	0	Guatemala	romana	223186	1815836
D025	223130	1815873	1	3.47074	35	35	Vegetation_high	0	0	1	0	Guatemala	romana	223186	1815836
D025	223085	1815881	1	6.62015	23	23	Vegetation_high	0	0	1	0	Guatemala	romana	223186	1815836
D025	223595	1816004	1	7.64414	12	12	Vegetation_low	0	0	0	1	Guatemala	romana	223186	1815836
D025	224096	1815656	0	3.70521	17	31	Vegetation_low	0	0	0	1	Guatemala	romana	223186	1815836
D025	224399	1817431	0	23.653	24	60	Vegetation_low	0	0	0	1	Guatemala	romana	223186	1815836
D025	223178	1815850	1	3.20093	27	27	Vegetation_low	0	0	0	1	Guatemala	romana	223186	1815836
D025	223195	1815825	1	2.86405	29	29	Building	1	0	0	0	Guatemala	romana	223186	1815836
D025	223511	1816033	1	12.4491	13	13	Vegetation_low	0	0	0	1	Guatemala	romana	223186	1815836
D025	223193	1815833	1	2.86405	24	24	Building	1	0	0	0	Guatemala	romana	223186	1815836
D025	223162	1815803	1	2.61214	33	33	Vegetation_low	0	0	0	1	Guatemala	romana	223186	1815836
D025	222378	1815423	0	8.08502	4	84	Vegetation_low	0	0	0	1	Guatemala	romana	223186	1815836
D025	223257	1815820	0	3.14995	51	41	Vegetation_low	0	0	0	1	Guatemala	romana	223186	1815836
D025	223121	1815753	1	4.93822	24	24	Vegetation_low	0	0	0	1	Guatemala	romana	223186	1815836
D025	223219	1815838	1	4.37839	45	45	Vegetation_low	0	0	0	1	Guatemala	romana	223186	1815836
D025	223245	1815837	1	3.14995	23	23	Vegetation_low	0	0	0	1	Guatemala	romana	223186	1815836
D025	224842	1815733	0	3.85341	32	64	Vegetation_low	0	0	0	1	Guatemala	romana	223186	1815836
D025	223215	1815862	1	4.37839	37	37	Vegetation_high	0	0	1	0	Guatemala	romana	223186	1815836
D025	223198	1815783	1	3.46028	64	64	Vegetation_low	0	0	0	1	Guatemala	romana	223186	1815836
D025	223305	1815938	1	1.83215	15	15	Vegetation_low	0	0	0	1	Guatemala	romana	223186	1815836
D025	223227	1815866	1	4.37839	26	26	Vegetation_high	0	0	1	0	Guatemala	romana	223186	1815836
D025	223204	1815848	1	3.20093	52	52	Vegetation_low	0	0	0	1	Guatemala	romana	223186	1815836
D025	223207	1815829	1	2.86405	37	37	Vegetation_low	0	0	0	1	Guatemala	romana	223186	1815836
D025	223205	1817245	0	7.35548	69	92	Vegetation_low	0	0	0	1	Guatemala	romana	223186	1815836
D025	223296	1816219	1	5.52185	13	13	Vegetation_low	0	0	0	1	Guatemala	romana	223186	1815836
D025	224445	1816744	0	1.70895	57	53	Vegetation_low	0	0	0	1	Guatemala	romana	223186	1815836
D025	223348	1815374	0	8.58691	69	55	Vegetation_low	0	0	0	1	Guatemala	romana	223186	1815836
D025	223196	1815825	1	2.86405	37	37	Building	1	0	0	0	Guatemala	romana	223186	1815836
D025	223744	1816646	0	16.2486	78	52	Vegetation_low	0	0	0	1	Guatemala	romana	223186	1815836
D025	223041	1815273	0	9.69708	85	76	Vegetation_high	0	0	1	0	Guatemala	romana	223186	1815836
D025	223876	1815263	0	14.1234	3	81	Vegetation_low	0	0	0	1	Guatemala	romana	223186	1815836
D025	223194	1815823	1	2.86405	37	37	Building	1	0	0	0	Guatemala	romana	223186	1815836
D025	224443	1816591	0	2.90572	58	14	Vegetation_low	0	0	0	1	Guatemala	romana	223186	1815836
D025	223203	1815815	1	2.86405	28	28	Vegetation_low	0	0	0	1	Guatemala	romana	223186	1815836
D025	223001	1816628	1	12.6067	30	30	Vegetation_low	0	0	0	1	Guatemala	romana	223186	1815836
D025	223217	1815834	1	3.92983	26	26	Vegetation_low	0	0	0	1	Guatemala	romana	223186	1815836
D025	225261	1816968	0	15.4163	77	15	Vegetation_high	0	0	1	0	Guatemala	romana	223186	1815836
D025	222168	1814618	0	28.71	52	76	Vegetation_low	0	0	0	1	Guatemala	romana	223186	1815836
D025	223221	1815854	1	4.37839	30	30	Vegetation_high	0	0	1	0	Guatemala	romana	223186	1815836
D025	223210	1815832	1	3.92983	23	23	Vegetation_low	0	0	0	1	Guatemala	romana	223186	1815836
D025	222967	1814916	0	9.63646	33	94	Vegetation_high	0	0	1	0	Guatemala	romana	223186	1815836
D025	222907	1815455	0	13.4698	61	9	Vegetation_high	0	0	1	0	Guatemala	romana	223186	1815836
D025	223198	1815829	1	2.86405	25	25	Building	1	0	0	0	Guatemala	romana	223186	1815836
D025	223169	1815737	1	5.81514	65	65	Vegetation_low	0	0	0	1	Guatemala	romana	223186	1815836
D025	222056	1814715	0	17.804	96	79	Vegetation_low	0	0	0	1	Guatemala	romana	223186	1815836
D025	223632	1815928	1	7.51176	14	14	Vegetation_low	0	0	0	1	Guatemala	romana	223186	1815836
D025	222834	1814557	0	14.7611	29	80	Vegetation_low	0	0	0	1	Guatemala	romana	223186	1815836
D025	223152	1815216	0	5.13008	16	101	Vegetation_high	0	0	1	0	Guatemala	romana	223186	1815836
D025	223192	1815817	1	2.86405	29	29	Vegetation_low	0	0	0	1	Guatemala	romana	223186	1815836
D025	223118	1815724	1	4.63114	65	65	Vegetation_low	0	0	0	1	Guatemala	romana	223186	1815836
D025	223201	1815845	1	3.20093	26	26	Vegetation_low	0	0	0	1	Guatemala	romana	223186	1815836
D025	223239	1816227	1	6.02547	63	63	Vegetation_low	0	0	0	1	Guatemala	romana	223186	1815836
D025	223176	1815860	1	1.75941	24	24	Vegetation_high	0	0	1	0	Guatemala	romana	223186	1815836
D025	223107	1815770	1	4.67839	24	24	Vegetation_low	0	0	0	1	Guatemala	romana	223186	1815836
D025	223094	1815773	1	4.67839	32	32	Vegetation_low	0	0	0	1	Guatemala	romana	223186	1815836
D025	223841	1816303	0	7.07392	37	50	Vegetation_low	0	0	0	1	Guatemala	romana	223186	1815836
D025	223634	1815865	1	2.48357	15	15	Vegetation_low	0	0	0	1	Guatemala	romana	223186	1815836
D025	222808	1815039	0	18.6155	66	74	Vegetation_high	0	0	1	0	Guatemala	romana	223186	1815836
D025	223238	1815880	1	4.36641	63	63	Vegetation_high	0	0	1	0	Guatemala	romana	223186	1815836
D025	224079	1816406	0	8.35246	78	1	Vegetation_low	0	0	0	1	Guatemala	romana	223186	1815836
D025	225173	1815965	0	17.7337	49	38	Vegetation_low	0	0	0	1	Guatemala	romana	223186	1815836
D025	223194	1815838	1	3.20093	23	23	Building	1	0	0	0	Guatemala	romana	223186	1815836
D025	223201	1815847	1	3.20093	32	32	Vegetation_low	0	0	0	1	Guatemala	romana	223186	1815836
D025	222242	1816129	0	3.9832	97	3	Vegetation_high	0	0	1	0	Guatemala	romana	223186	1815836
D025	222543	1814648	0	19.7556	53	12	Vegetation_low	0	0	0	1	Guatemala	romana	223186	1815836
D025	222329	1816389	0	19.2974	65	95	Vegetation_low	0	0	0	1	Guatemala	romana	223186	1815836
D025	222582	1814910	0	14.4355	75	59	Vegetation_low	0	0	0	1	Guatemala	romana	223186	1815836
D025	223534	1815641	0	6.34838	81	21	Vegetation_low	0	0	0	1	Guatemala	romana	223186	1815836
D025	223987	1817103	0	16.9367	62	52	Vegetation_high	0	0	1	0	Guatemala	romana	223186	1815836
D025	223483	1816591	0	5.39792	11	76	Vegetation_low	0	0	0	1	Guatemala	romana	223186	1815836
D025	223203	1815906	1	2.05305	27	27	Vegetation_high	0	0	1	0	Guatemala	romana	223186	1815836
D025	224484	1815545	0	14.7577	70	77	Vegetation_low	0	0	0	1	Guatemala	romana	223186	1815836
D025	223396	1816137	0	4.67241	41	49	Vegetation_low	0	0	0	1	Guatemala	romana	223186	1815836
D025	223141	1815660	1	2.6269	14	14	Vegetation_low	0	0	0	1	Guatemala	romana	223186	1815836
D025	224123	1815005	0	4.44456	41	99	Vegetation_high	0	0	1	0	Guatemala	romana	223186	1815836
D025	224662	1816029	0	11.0717	37	7	Vegetation_low	0	0	0	1	Guatemala	romana	223186	1815836
D025	223231	1815923	1	2.24321	63	63	Vegetation_low	0	0	0	1	Guatemala	romana	223186	1815836
D025	223188	1815916	1	2.05305	27	27	Vegetation_low	0	0	0	1	Guatemala	romana	223186	1815836
D025	223208	1815808	1	3.92983	64	64	Vegetation_low	0	0	0	1	Guatemala	romana	223186	1815836
D025	223203	1815837	1	2.86405	29	29	Vegetation_low	0	0	0	1	Guatemala	romana	223186	1815836
D025	224113	1817126	0	7.59839	7	8	Vegetation_low	0	0	0	1	Guatemala	romana	223186	1815836
D025	223248	1815844	1	4.26647	34	34	Vegetation_low	0	0	0	1	Guatemala	romana	223186	1815836
D025	223187	1815837	1	2.86405	27	27	Building	1	0	0	0	Guatemala	romana	223186	1815836
D025	223215	1815890	1	4.0134	62	62	Vegetation_high	0	0	1	0	Guatemala	romana	223186	1815836
D025	223087	1815304	0	9.5296	54	22	Vegetation_high	0	0	1	0	Guatemala	romana	223186	1815836
D025	223659	1815957	1	4.25305	63	63	Vegetation_low	0	0	0	1	Guatemala	romana	223186	1815836
D025	223394	1815977	0	3.62465	72	76	Vegetation_low	0	0	0	1	Guatemala	romana	223186	1815836
D025	224115	1815047	0	3.30526	99	16	Vegetation_high	0	0	1	0	Guatemala	romana	223186	1815836
D025	223193	1815817	1	2.86405	33	33	Vegetation_low	0	0	0	1	Guatemala	romana	223186	1815836
D025	222130	1814644	0	28.5119	25	81	Vegetation_low	0	0	0	1	Guatemala	romana	223186	1815836
D025	224681	1815321	0	11.3806	33	34	Vegetation_high	0	0	1	0	Guatemala	romana	223186	1815836
D025	223231	1815817	1	3.92983	23	23	Vegetation_low	0	0	0	1	Guatemala	romana	223186	1815836
D025	223167	1815811	1	1.38586	28	28	Vegetation_low	0	0	0	1	Guatemala	romana	223186	1815836
D025	225116	1816594	0	20.6023	73	52	Vegetation_low	0	0	0	1	Guatemala	romana	223186	1815836
D025	223244	1816226	1	6.02547	13	13	Vegetation_low	0	0	0	1	Guatemala	romana	223186	1815836
D025	223195	1815834	1	2.86405	29	29	Building	1	0	0	0	Guatemala	romana	223186	1815836
D025	223229	1815805	1	4.19884	23	23	Vegetation_low	0	0	0	1	Guatemala	romana	223186	1815836
D025	223194	1815830	1	2.86405	29	29	Building	1	0	0	0	Guatemala	romana	223186	1815836
D025	223055	1815735	0	3.2971	30	83	Vegetation_low	0	0	0	1	Guatemala	romana	223186	1815836
D025	223193	1815829	1	2.86405	26	26	Building	1	0	0	0	Guatemala	romana	223186	1815836
D025	223208	1815835	1	2.86405	25	25	Vegetation_low	0	0	0	1	Guatemala	romana	223186	1815836
D025	223069	1817739	0	4.88987	78	32	Vegetation_low	0	0	0	1	Guatemala	romana	223186	1815836
D025	224120	1815005	0	4.44456	39	43	Vegetation_high	0	0	1	0	Guatemala	romana	223186	1815836
D025	223938	1815431	0	20.1568	96	84	Vegetation_low	0	0	0	1	Guatemala	romana	223186	1815836
D025	223978	1815279	0	8.3295	64	27	Vegetation_low	0	0	0	1	Guatemala	romana	223186	1815836
D025	223252	1815957	1	1.67732	36	36	Vegetation_low	0	0	0	1	Guatemala	romana	223186	1815836
D025	225175	1815696	0	9.45155	72	61	Vegetation_low	0	0	0	1	Guatemala	romana	223186	1815836
D025	224798	1815737	0	2.25547	36	5	Vegetation_low	0	0	0	1	Guatemala	romana	223186	1815836
D025	223271	1815947	1	1.81891	36	36	Vegetation_low	0	0	0	1	Guatemala	romana	223186	1815836
D025	223879	1816242	0	1.20178	3	20	Vegetation_low	0	0	0	1	Guatemala	romana	223186	1815836
D025	222516	1815247	0	13.1287	52	70	Vegetation_high	0	0	1	0	Guatemala	romana	223186	1815836
D025	223237	1815956	1	2.47564	36	36	Vegetation_low	0	0	0	1	Guatemala	romana	223186	1815836
D025	222898	1815144	0	7.05669	41	39	Vegetation_low	0	0	0	1	Guatemala	romana	223186	1815836
D025	223367	1815451	0	9.32148	79	17	Vegetation_low	0	0	0	1	Guatemala	romana	223186	1815836
D025	224446	1815518	0	21.1432	45	19	Vegetation_low	0	0	0	1	Guatemala	romana	223186	1815836
D025	224664	1816472	0	24.8131	34	14	Vegetation_low	0	0	0	1	Guatemala	romana	223186	1815836
D025	223004	1815718	0	4.68029	26	73	Vegetation_low	0	0	0	1	Guatemala	romana	223186	1815836
D025	223209	1815831	1	3.92983	26	26	Vegetation_low	0	0	0	1	Guatemala	romana	223186	1815836
D025	223256	1815809	1	3.14995	23	23	Vegetation_low	0	0	0	1	Guatemala	romana	223186	1815836
D025	222669	1817349	0	5.16777	81	22	Vegetation_low	0	0	0	1	Guatemala	romana	223186	1815836
D025	223220	1816196	1	5.48514	36	36	Vegetation_low	0	0	0	1	Guatemala	romana	223186	1815836
D025	223195	1815834	1	2.86405	30	30	Building	1	0	0	0	Guatemala	romana	223186	1815836
D025	223181	1815883	1	3.01523	27	27	Vegetation_high	0	0	1	0	Guatemala	romana	223186	1815836
D025	224101	1814818	0	6.09393	38	36	Vegetation_high	0	0	1	0	Guatemala	romana	223186	1815836
D025	223178	1815838	1	3.20093	28	28	Vegetation_low	0	0	0	1	Guatemala	romana	223186	1815836
D025	223098	1815301	0	19.5582	50	63	Vegetation_high	0	0	1	0	Guatemala	romana	223186	1815836
D025	222901	1815265	0	12.7377	5	44	Vegetation_high	0	0	1	0	Guatemala	romana	223186	1815836
D025	223549	1816374	0	9.48617	25	50	Vegetation_low	0	0	0	1	Guatemala	romana	223186	1815836
D025	222777	1816109	0	6.71771	99	15	Vegetation_low	0	0	0	1	Guatemala	romana	223186	1815836
D025	223633	1815904	1	4.63408	15	15	Vegetation_low	0	0	0	1	Guatemala	romana	223186	1815836
D025	223689	1815326	0	21.5354	63	98	Vegetation_high	0	0	1	0	Guatemala	romana	223186	1815836
D025	223218	1815820	1	3.92983	23	23	Vegetation_low	0	0	0	1	Guatemala	romana	223186	1815836
D025	223608	1816013	1	8.61163	12	12	Vegetation_low	0	0	0	1	Guatemala	romana	223186	1815836
D025	223279	1816215	1	5.52185	13	13	Vegetation_low	0	0	0	1	Guatemala	romana	223186	1815836
D025	225003	1816083	0	12.1837	1	11	Vegetation_low	0	0	0	1	Guatemala	romana	223186	1815836
D025	223164	1815808	1	1.38586	25	25	Vegetation_low	0	0	0	1	Guatemala	romana	223186	1815836
D025	222883	1815621	0	11.3667	6	41	Vegetation_low	0	0	0	1	Guatemala	romana	223186	1815836
D025	222594	1815475	0	9.1438	52	51	Vegetation_low	0	0	0	1	Guatemala	romana	223186	1815836
D025	223169	1815755	1	4.87943	65	65	Vegetation_low	0	0	0	1	Guatemala	romana	223186	1815836
D025	224300	1815191	0	11.8767	15	26	Vegetation_high	0	0	1	0	Guatemala	romana	223186	1815836
D025	225177	1815546	0	11.03	4	25	Vegetation_low	0	0	0	1	Guatemala	romana	223186	1815836
D025	223273	1815950	1	1.81891	36	36	Vegetation_low	0	0	0	1	Guatemala	romana	223186	1815836
D025	223991	1815614	0	7.00091	9	49	Vegetation_low	0	0	0	1	Guatemala	romana	223186	1815836
D025	225250	1815740	0	9.00448	77	53	Vegetation_low	0	0	0	1	Guatemala	romana	223186	1815836
D025	224479	1815135	0	9.23266	24	42	Vegetation_low	0	0	0	1	Guatemala	romana	223186	1815836
D025	223190	1815842	1	3.20093	30	30	Building	1	0	0	0	Guatemala	romana	223186	1815836
D025	223053	1815432	1	15.1433	25	25	Vegetation_low	0	0	0	1	Guatemala	romana	223186	1815836
D025	223333	1815941	1	1.59631	36	36	Vegetation_low	0	0	0	1	Guatemala	romana	223186	1815836
D025	223424	1817156	0	10.4045	51	54	Vegetation_low	0	0	0	1	Guatemala	romana	223186	1815836
D025	222951	1816576	0	16.3021	82	13	Vegetation_low	0	0	0	1	Guatemala	romana	223186	1815836
D025	223203	1815839	1	3.20093	34	34	Vegetation_low	0	0	0	1	Guatemala	romana	223186	1815836
D025	223203	1815835	1	2.86405	25	25	Vegetation_low	0	0	0	1	Guatemala	romana	223186	1815836
D025	223018	1814804	0	10.8336	68	99	Vegetation_high	0	0	1	0	Guatemala	romana	223186	1815836
D025	223546	1816084	0	14.172	35	58	Vegetation_low	0	0	0	1	Guatemala	romana	223186	1815836
D025	224964	1816781	0	17.5149	74	19	Vegetation_low	0	0	0	1	Guatemala	romana	223186	1815836
D025	223493	1816072	1	11.6054	12	12	Vegetation_low	0	0	0	1	Guatemala	romana	223186	1815836
D025	224766	1816968	0	16.1055	51	23	Vegetation_low	0	0	0	1	Guatemala	romana	223186	1815836
D025	223526	1814725	0	21.1149	2	92	Vegetation_low	0	0	0	1	Guatemala	romana	223186	1815836
D025	222153	1815116	0	12.0247	86	52	Vegetation_low	0	0	0	1	Guatemala	romana	223186	1815836
D025	223220	1815808	1	4.19884	27	27	Vegetation_low	0	0	0	1	Guatemala	romana	223186	1815836
D025	223223	1815927	1	2.24321	13	13	Building	1	0	0	0	Guatemala	romana	223186	1815836
D025	223262	1815820	1	3.14995	30	30	Vegetation_low	0	0	0	1	Guatemala	romana	223186	1815836
D025	223538	1816021	1	12.4491	36	36	Vegetation_low	0	0	0	1	Guatemala	romana	223186	1815836
D025	223185	1815835	1	2.86405	30	30	Building	1	0	0	0	Guatemala	romana	223186	1815836
D025	223224	1815843	1	4.37839	37	37	Vegetation_low	0	0	0	1	Guatemala	romana	223186	1815836
D025	223650	1815894	1	2.97387	15	15	Vegetation_low	0	0	0	1	Guatemala	romana	223186	1815836
D025	223177	1815858	1	1.75941	28	28	Vegetation_high	0	0	1	0	Guatemala	romana	223186	1815836
D025	224640	1817170	0	17.5387	56	55	Vegetation_low	0	0	0	1	Guatemala	romana	223186	1815836
D025	222472	1814376	0	3.00892	54	27	Vegetation_low	0	0	0	1	Guatemala	romana	223186	1815836
D025	223193	1815818	1	2.86405	26	26	Vegetation_low	0	0	0	1	Guatemala	romana	223186	1815836
D025	224226	1817318	0	3.27704	51	37	Vegetation_low	0	0	0	1	Guatemala	romana	223186	1815836
D025	222663	1814612	0	14.9936	93	89	Vegetation_high	0	0	1	0	Guatemala	romana	223186	1815836
D025	223269	1815961	1	2.88949	36	36	Vegetation_low	0	0	0	1	Guatemala	romana	223186	1815836
D025	223180	1817459	0	20.2404	91	92	Vegetation_low	0	0	0	1	Guatemala	romana	223186	1815836
D025	222211	1815762	0	12.4774	27	10	Vegetation_low	0	0	0	1	Guatemala	romana	223186	1815836
D025	223253	1815959	1	3.38227	63	63	Vegetation_low	0	0	0	1	Guatemala	romana	223186	1815836
D025	222338	1815895	0	18.3411	33	87	Vegetation_high	0	0	1	0	Guatemala	romana	223186	1815836
D025	223255	1815646	1	18.7185	38	38	Vegetation_low	0	0	0	1	Guatemala	romana	223186	1815836
D025	223164	1815813	1	1.38586	39	39	Vegetation_low	0	0	0	1	Guatemala	romana	223186	1815836
D025	223987	1817614	0	21.2902	75	90	Vegetation_low	0	0	0	1	Guatemala	romana	223186	1815836
D025	223278	1816184	1	4.03158	63	63	Vegetation_low	0	0	0	1	Guatemala	romana	223186	1815836
D025	223203	1815806	1	3.46028	39	39	Vegetation_low	0	0	0	1	Guatemala	romana	223186	1815836
D025	223173	1815859	1	1.75941	27	27	Vegetation_high	0	0	1	0	Guatemala	romana	223186	1815836
D025	224641	1815450	0	11.8934	6	22	Vegetation_high	0	0	1	0	Guatemala	romana	223186	1815836
D025	223091	1815594	1	15.2497	41	41	Vegetation_low	0	0	0	1	Guatemala	romana	223186	1815836
D025	223187	1815726	1	7.25218	64	64	Vegetation_low	0	0	0	1	Guatemala	romana	223186	1815836
D025	225151	1816377	0	20.6511	28	99	Vegetation_low	0	0	0	1	Guatemala	romana	223186	1815836
D025	223205	1815827	1	2.86405	26	26	Vegetation_low	0	0	0	1	Guatemala	romana	223186	1815836
D025	223187	1815838	1	2.86405	27	27	Building	1	0	0	0	Guatemala	romana	223186	1815836
D025	223190	1815777	1	5.23859	33	33	Vegetation_low	0	0	0	1	Guatemala	romana	223186	1815836
D025	223541	1815670	1	5.37735	23	23	Vegetation_low	0	0	0	1	Guatemala	romana	223186	1815836
D025	224348	1817123	0	23.6708	62	91	Vegetation_low	0	0	0	1	Guatemala	romana	223186	1815836
D025	223140	1815119	0	8.23463	74	31	Vegetation_high	0	0	1	0	Guatemala	romana	223186	1815836
D025	223192	1815822	1	2.86405	64	64	Building	1	0	0	0	Guatemala	romana	223186	1815836
D025	223577	1817383	0	16.7346	55	25	Vegetation_low	0	0	0	1	Guatemala	romana	223186	1815836
D025	223197	1815760	1	5.23859	64	64	Vegetation_low	0	0	0	1	Guatemala	romana	223186	1815836
D025	222764	1817421	0	1.71408	15	81	Vegetation_low	0	0	0	1	Guatemala	romana	223186	1815836
D025	223216	1815824	1	3.92983	53	53	Vegetation_low	0	0	0	1	Guatemala	romana	223186	1815836
D025	222456	1816244	0	4.26977	55	40	Vegetation_high	0	0	1	0	Guatemala	romana	223186	1815836
D025	223405	1817173	0	4.77529	75	62	Vegetation_low	0	0	0	1	Guatemala	romana	223186	1815836
D025	223506	1817246	0	4.8217	19	66	Vegetation_low	0	0	0	1	Guatemala	romana	223186	1815836
D025	224291	1816123	0	19.7081	24	71	Vegetation_low	0	0	0	1	Guatemala	romana	223186	1815836
D025	223663	1815872	1	2.24991	15	15	Building	1	0	0	0	Guatemala	romana	223186	1815836
D025	223194	1815787	1	3.46028	64	64	Building	1	0	0	0	Guatemala	romana	223186	1815836
D025	224134	1814951	0	8.98936	46	56	Vegetation_high	0	0	1	0	Guatemala	romana	223186	1815836
D025	223214	1815837	0	3.92983	83	58	Vegetation_low	0	0	0	1	Guatemala	romana	223186	1815836
D025	223948	1816507	0	11.7036	24	36	Vegetation_low	0	0	0	1	Guatemala	romana	223186	1815836
D025	222382	1814538	0	20.6235	75	1	Vegetation_high	0	0	1	0	Guatemala	romana	223186	1815836
D025	224947	1815880	0	10.3009	39	56	Vegetation_low	0	0	0	1	Guatemala	romana	223186	1815836
D025	223211	1815801	1	4.19884	26	26	Vegetation_low	0	0	0	1	Guatemala	romana	223186	1815836
D025	223169	1815857	1	1.75941	29	29	Vegetation_high	0	0	1	0	Guatemala	romana	223186	1815836
D025	224184	1815066	0	6.11229	11	93	Vegetation_high	0	0	1	0	Guatemala	romana	223186	1815836
D025	224871	1816995	0	13.7896	85	96	Vegetation_low	0	0	0	1	Guatemala	romana	223186	1815836
D025	223324	1815360	0	10.765	52	30	Vegetation_low	0	0	0	1	Guatemala	romana	223186	1815836
D025	224529	1816076	0	3.22462	47	37	Vegetation_low	0	0	0	1	Guatemala	romana	223186	1815836
D025	223686	1815934	1	4.25305	63	63	Vegetation_low	0	0	0	1	Guatemala	romana	223186	1815836
D025	222541	1816939	0	17.0229	83	64	Vegetation_high	0	0	1	0	Guatemala	romana	223186	1815836
D025	223188	1815823	1	2.86405	23	23	Building	1	0	0	0	Guatemala	romana	223186	1815836
D025	224740	1816773	0	3.56453	88	14	Vegetation_low	0	0	0	1	Guatemala	romana	223186	1815836
D025	222540	1814812	0	20.1819	74	5	Vegetation_low	0	0	0	1	Guatemala	romana	223186	1815836
D025	222350	1816754	0	8.79467	57	25	Vegetation_low	0	0	0	1	Guatemala	romana	223186	1815836
D025	225066	1816849	0	17.1107	10	96	Vegetation_low	0	0	0	1	Guatemala	romana	223186	1815836
D025	225166	1816133	0	12.1289	39	65	Vegetation_low	0	0	0	1	Guatemala	romana	223186	1815836
D025	224129	1815098	0	3.01558	18	82	Vegetation_high	0	0	1	0	Guatemala	romana	223186	1815836
D025	223203	1815812	1	2.86405	28	28	Vegetation_low	0	0	0	1	Guatemala	romana	223186	1815836
D025	223652	1815851	1	2.48357	63	63	Vegetation_low	0	0	0	1	Guatemala	romana	223186	1815836
D025	222539	1817191	0	2.98771	78	1	Vegetation_high	0	0	1	0	Guatemala	romana	223186	1815836
D025	222193	1814109	0	11.0366	79	6	Vegetation_low	0	0	0	1	Guatemala	romana	223186	1815836
D025	222518	1814819	0	18.2429	80	83	Vegetation_low	0	0	0	1	Guatemala	romana	223186	1815836
D025	223201	1815818	1	2.86405	28	28	Vegetation_low	0	0	0	1	Guatemala	romana	223186	1815836
D025	223214	1815829	1	3.92983	29	29	Vegetation_low	0	0	0	1	Guatemala	romana	223186	1815836
D025	223215	1815853	1	4.37839	27	27	Vegetation_high	0	0	1	0	Guatemala	romana	223186	1815836
D025	224891	1816092	0	11.3051	23	82	Vegetation_low	0	0	0	1	Guatemala	romana	223186	1815836
D025	223210	1815842	1	4.37839	29	29	Vegetation_low	0	0	0	1	Guatemala	romana	223186	1815836
D025	222685	1815982	0	25.3127	13	30	Vegetation_high	0	0	1	0	Guatemala	romana	223186	1815836
D025	223892	1816467	0	13.4064	12	52	Vegetation_low	0	0	0	1	Guatemala	romana	223186	1815836
D025	224244	1817058	0	2.64053	98	9	Vegetation_low	0	0	0	1	Guatemala	romana	223186	1815836
D025	223213	1815853	1	4.37839	62	62	Vegetation_high	0	0	1	0	Guatemala	romana	223186	1815836
D025	225222	1816038	0	14.0638	98	60	Vegetation_low	0	0	0	1	Guatemala	romana	223186	1815836
D025	223193	1815819	1	2.86405	27	27	Building	1	0	0	0	Guatemala	romana	223186	1815836
D025	222401	1816800	0	6.67325	58	78	Vegetation_high	0	0	1	0	Guatemala	romana	223186	1815836
D025	224135	1815499	0	7.81476	54	82	Vegetation_low	0	0	0	1	Guatemala	romana	223186	1815836
D025	223154	1815736	1	5.81514	65	65	Vegetation_low	0	0	0	1	Guatemala	romana	223186	1815836
D025	223158	1815742	1	5.81514	65	65	Vegetation_low	0	0	0	1	Guatemala	romana	223186	1815836
D025	222856	1814245	0	0.839394	1	48	Vegetation_low	0	0	0	1	Guatemala	romana	223186	1815836
D025	222134	1815489	0	17.4285	54	28	Vegetation_low	0	0	0	1	Guatemala	romana	223186	1815836
D025	223493	1817663	0	8.03699	38	90	Vegetation_low	0	0	0	1	Guatemala	romana	223186	1815836
D025	223202	1815729	1	7.25218	62	62	Vegetation_low	0	0	0	1	Guatemala	romana	223186	1815836
D025	223197	1815826	1	2.86405	25	25	Building	1	0	0	0	Guatemala	romana	223186	1815836
D025	224212	1816557	0	13.3147	89	68	Vegetation_low	0	0	0	1	Guatemala	romana	223186	1815836
D025	223163	1815786	1	2.61214	25	25	Vegetation_low	0	0	0	1	Guatemala	romana	223186	1815836
D025	222618	1814883	0	17.8509	26	24	Vegetation_low	0	0	0	1	Guatemala	romana	223186	1815836
D025	224197	1817014	0	2.31799	2	46	Vegetation_low	0	0	0	1	Guatemala	romana	223186	1815836
D025	222542	1815271	0	14.9569	43	7	Vegetation_high	0	0	1	0	Guatemala	romana	223186	1815836
D025	223188	1815814	1	2.86405	64	64	Vegetation_low	0	0	0	1	Guatemala	romana	223186	1815836
D025	223211	1815838	1	4.37839	23	23	Vegetation_low	0	0	0	1	Guatemala	romana	223186	1815836
D025	223196	1815826	1	2.86405	12	12	Building	1	0	0	0	Guatemala	romana	223186	1815836
D025	223194	1815822	1	2.86405	29	29	Building	1	0	0	0	Guatemala	romana	223186	1815836
D025	223634	1815965	1	8.88301	63	63	Vegetation_low	0	0	0	1	Guatemala	romana	223186	1815836
D025	223203	1815823	1	2.86405	64	64	Building	1	0	0	0	Guatemala	romana	223186	1815836
D025	221872	1814260	0	9.0955	1	67	Vegetation_low	0	0	0	1	Guatemala	romana	223186	1815836
D025	223323	1816047	1	6.32527	15	15	Vegetation_low	0	0	0	1	Guatemala	romana	223186	1815836
D025	223272	1815781	1	1.68431	23	23	Vegetation_low	0	0	0	1	Guatemala	romana	223186	1815836
D025	223137	1815762	1	4.93822	65	65	Vegetation_low	0	0	0	1	Guatemala	romana	223186	1815836
D025	223197	1815693	1	7.77411	64	64	Vegetation_low	0	0	0	1	Guatemala	romana	223186	1815836
D025	224526	1815442	0	11.1581	92	97	Vegetation_high	0	0	1	0	Guatemala	romana	223186	1815836
D025	223695	1816295	0	9.25021	85	40	Vegetation_low	0	0	0	1	Guatemala	romana	223186	1815836
D025	223147	1815709	1	3.23908	65	65	Vegetation_low	0	0	0	1	Guatemala	romana	223186	1815836
D025	223549	1816242	1	3.6876	31	31	Vegetation_low	0	0	0	1	Guatemala	romana	223186	1815836
D025	222863	1815140	0	7.09569	73	6	Vegetation_low	0	0	0	1	Guatemala	romana	223186	1815836
D025	224360	1816116	0	16.5323	24	2	Vegetation_low	0	0	0	1	Guatemala	romana	223186	1815836
D025	223192	1815820	1	2.86405	64	64	Building	1	0	0	0	Guatemala	romana	223186	1815836
D025	223250	1815950	1	1.67732	36	36	Vegetation_low	0	0	0	1	Guatemala	romana	223186	1815836
D025	223336	1815717	0	2.7542	22	68	Vegetation_low	0	0	0	1	Guatemala	romana	223186	1815836
D025	222853	1815231	0	10.9663	57	28	Vegetation_low	0	0	0	1	Guatemala	romana	223186	1815836
D025	222262	1816016	0	14.4504	6	12	Vegetation_low	0	0	0	1	Guatemala	romana	223186	1815836
D025	222353	1814674	0	13.0496	73	100	Vegetation_high	0	0	1	0	Guatemala	romana	223186	1815836
D025	222383	1815064	0	7.11416	40	85	Vegetation_high	0	0	1	0	Guatemala	romana	223186	1815836
D025	223252	1815935	1	1.67732	36	36	Vegetation_high	0	0	1	0	Guatemala	romana	223186	1815836
D025	223482	1816025	1	9.27124	63	63	Vegetation_low	0	0	0	1	Guatemala	romana	223186	1815836
D025	223160	1815737	1	5.81514	65	65	Vegetation_low	0	0	0	1	Guatemala	romana	223186	1815836
D025	223063	1816852	0	7.96378	80	97	Vegetation_low	0	0	0	1	Guatemala	romana	223186	1815836
D025	223266	1815816	1	3.14995	23	23	Vegetation_low	0	0	0	1	Guatemala	romana	223186	1815836
D025	224138	1814847	0	7.98181	68	56	Vegetation_high	0	0	1	0	Guatemala	romana	223186	1815836
D025	223199	1815838	1	3.20093	26	26	Building	1	0	0	0	Guatemala	romana	223186	1815836
D025	222994	1816159	0	19.1366	3	19	Vegetation_high	0	0	1	0	Guatemala	romana	223186	1815836
D025	223206	1815896	1	3.01523	38	38	Vegetation_high	0	0	1	0	Guatemala	romana	223186	1815836
D025	222137	1815204	0	11.193	38	8	Vegetation_low	0	0	0	1	Guatemala	romana	223186	1815836
D025	224493	1816039	0	4.6845	15	58	Vegetation_low	0	0	0	1	Guatemala	romana	223186	1815836
D025	223238	1815880	1	4.0134	64	64	Vegetation_high	0	0	1	0	Guatemala	romana	223186	1815836
D025	224839	1815316	0	13.3992	92	66	Vegetation_high	0	0	1	0	Guatemala	romana	223186	1815836
D025	222086	1814293	0	20.6685	26	15	Vegetation_low	0	0	0	1	Guatemala	romana	223186	1815836
D025	224616	1817439	0	15.3611	20	27	Vegetation_low	0	0	0	1	Guatemala	romana	223186	1815836
D025	223939	1816174	0	1.52443	101	34	Vegetation_low	0	0	0	1	Guatemala	romana	223186	1815836
D025	222645	1815201	0	12.9984	90	72	Vegetation_high	0	0	1	0	Guatemala	romana	223186	1815836
D025	223021	1815952	1	6.04902	38	38	Vegetation_low	0	0	0	1	Guatemala	romana	223186	1815836
D025	223371	1817514	0	15.0441	6	87	Vegetation_low	0	0	0	1	Guatemala	romana	223186	1815836
D025	223226	1815432	1	9.17558	38	38	Vegetation_low	0	0	0	1	Guatemala	romana	223186	1815836
D025	223203	1815834	1	2.86405	30	30	Vegetation_low	0	0	0	1	Guatemala	romana	223186	1815836
D025	223200	1815842	1	3.20093	23	23	Building	1	0	0	0	Guatemala	romana	223186	1815836
D025	223142	1815558	1	16.4808	65	65	Vegetation_low	0	0	0	1	Guatemala	romana	223186	1815836
D025	223583	1815976	1	7.76696	36	36	Vegetation_low	0	0	0	1	Guatemala	romana	223186	1815836
D025	223759	1817296	0	12.2304	63	11	Vegetation_low	0	0	0	1	Guatemala	romana	223186	1815836
D025	223234	1815778	1	4.19884	24	24	Vegetation_low	0	0	0	1	Guatemala	romana	223186	1815836
D025	224629	1817166	0	17.5387	46	53	Vegetation_low	0	0	0	1	Guatemala	romana	223186	1815836
D025	223308	1816076	1	7.84534	36	36	Vegetation_low	0	0	0	1	Guatemala	romana	223186	1815836
D025	224783	1816433	0	15.0354	25	64	Vegetation_low	0	0	0	1	Guatemala	romana	223186	1815836
D025	223336	1817822	0	5.61912	11	41	Vegetation_low	0	0	0	1	Guatemala	romana	223186	1815836
D025	223802	1816681	0	19.0907	46	5	Vegetation_low	0	0	0	1	Guatemala	romana	223186	1815836
D025	224812	1816651	0	22.2544	70	97	Vegetation_low	0	0	0	1	Guatemala	romana	223186	1815836
D025	224197	1815296	0	11.6295	94	41	Vegetation_high	0	0	1	0	Guatemala	romana	223186	1815836
D025	223202	1815827	1	2.86405	32	32	Building	1	0	0	0	Guatemala	romana	223186	1815836
D025	223189	1815829	1	2.86405	25	25	Building	1	0	0	0	Guatemala	romana	223186	1815836
D025	223297	1817860	0	6.30968	94	25	Vegetation_low	0	0	0	1	Guatemala	romana	223186	1815836
D025	224959	1816985	0	18.6027	99	75	Vegetation_low	0	0	0	1	Guatemala	romana	223186	1815836
D025	223209	1815821	1	3.92983	30	30	Vegetation_low	0	0	0	1	Guatemala	romana	223186	1815836
D025	223263	1815828	1	3.14995	23	23	Vegetation_low	0	0	0	1	Guatemala	romana	223186	1815836
D025	223167	1815834	1	1.38586	38	38	Vegetation_low	0	0	0	1	Guatemala	romana	223186	1815836
D025	223097	1814805	0	7.07465	53	28	Vegetation_high	0	0	1	0	Guatemala	romana	223186	1815836
D025	223240	1815839	1	4.26647	34	34	Vegetation_low	0	0	0	1	Guatemala	romana	223186	1815836
D025	223211	1815937	1	2.47564	62	62	Vegetation_low	0	0	0	1	Guatemala	romana	223186	1815836
D025	224917	1815589	0	6.39022	87	54	Vegetation_high	0	0	1	0	Guatemala	romana	223186	1815836
D025	224300	1816125	0	19.7081	30	24	Vegetation_low	0	0	0	1	Guatemala	romana	223186	1815836
D025	223199	1815829	1	2.86405	27	27	Building	1	0	0	0	Guatemala	romana	223186	1815836
D025	223071	1816377	0	23.093	4	65	Vegetation_low	0	0	0	1	Guatemala	romana	223186	1815836
D025	223470	1817512	0	4.60125	75	28	Vegetation_low	0	0	0	1	Guatemala	romana	223186	1815836
D025	223439	1816069	1	5.39313	13	13	Vegetation_low	0	0	0	1	Guatemala	romana	223186	1815836
D025	223432	1817061	0	12.3732	66	43	Vegetation_low	0	0	0	1	Guatemala	romana	223186	1815836
D025	223220	1815744	1	7.39674	62	62	Vegetation_low	0	0	0	1	Guatemala	romana	223186	1815836
D025	224486	1816079	0	3.73492	76	25	Vegetation_low	0	0	0	1	Guatemala	romana	223186	1815836
D025	223213	1815839	1	4.37839	26	26	Vegetation_low	0	0	0	1	Guatemala	romana	223186	1815836
D025	223186	1815817	1	2.86405	34	34	Vegetation_low	0	0	0	1	Guatemala	romana	223186	1815836
D025	224475	1816687	0	1.20567	38	70	Vegetation_low	0	0	0	1	Guatemala	romana	223186	1815836
D025	223205	1815829	1	2.86405	33	33	Vegetation_low	0	0	0	1	Guatemala	romana	223186	1815836
D025	223214	1815839	1	4.37839	30	30	Vegetation_low	0	0	0	1	Guatemala	romana	223186	1815836
D025	223191	1815829	1	2.86405	34	34	Building	1	0	0	0	Guatemala	romana	223186	1815836
D025	223404	1816086	1	4.2463	13	13	Vegetation_low	0	0	0	1	Guatemala	romana	223186	1815836
D025	224127	1817597	0	16.3851	37	72	Vegetation_high	0	0	1	0	Guatemala	romana	223186	1815836
D025	223589	1814637	0	14.1119	22	72	Vegetation_low	0	0	0	1	Guatemala	romana	223186	1815836
D025	223600	1815996	1	8.61163	12	12	Vegetation_low	0	0	0	1	Guatemala	romana	223186	1815836
D025	223895	1816124	0	1.37085	90	4	Vegetation_low	0	0	0	1	Guatemala	romana	223186	1815836
D025	223275	1815823	1	2.28515	62	62	Vegetation_low	0	0	0	1	Guatemala	romana	223186	1815836
D025	223280	1817364	0	7.0847	68	97	Vegetation_low	0	0	0	1	Guatemala	romana	223186	1815836
D025	223280	1816296	1	22.1488	25	25	Vegetation_low	0	0	0	1	Guatemala	romana	223186	1815836
D025	223260	1815750	1	3.16233	28	28	Vegetation_low	0	0	0	1	Guatemala	romana	223186	1815836
D025	223143	1816671	0	12.6278	38	73	Vegetation_low	0	0	0	1	Guatemala	romana	223186	1815836
D025	222985	1817003	0	12.0099	56	58	Vegetation_low	0	0	0	1	Guatemala	romana	223186	1815836
D025	223203	1815827	1	2.86405	26	26	Building	1	0	0	0	Guatemala	romana	223186	1815836
D025	224730	1815335	0	13.8073	30	5	Vegetation_high	0	0	1	0	Guatemala	romana	223186	1815836
D025	223209	1815845	1	4.37839	38	38	Vegetation_low	0	0	0	1	Guatemala	romana	223186	1815836
D025	223357	1815935	1	1.59631	35	35	Vegetation_low	0	0	0	1	Guatemala	romana	223186	1815836
D025	222841	1817904	0	2.01791	45	6	Vegetation_low	0	0	0	1	Guatemala	romana	223186	1815836
D025	223193	1815831	1	2.86405	11	11	Building	1	0	0	0	Guatemala	romana	223186	1815836
D025	224935	1816617	0	11.2257	95	41	Vegetation_high	0	0	1	0	Guatemala	romana	223186	1815836
D025	223274	1815671	1	6.22221	23	23	Vegetation_low	0	0	0	1	Guatemala	romana	223186	1815836
D025	223212	1815819	1	3.92983	36	36	Vegetation_low	0	0	0	1	Guatemala	romana	223186	1815836
D025	224066	1816988	0	19.1772	42	39	Vegetation_low	0	0	0	1	Guatemala	romana	223186	1815836
D025	222304	1815969	0	12.1717	66	67	Vegetation_low	0	0	0	1	Guatemala	romana	223186	1815836
D025	224491	1816292	0	16.832	15	24	Vegetation_low	0	0	0	1	Guatemala	romana	223186	1815836
D025	223531	1815974	1	7.87661	13	13	Vegetation_low	0	0	0	1	Guatemala	romana	223186	1815836
D025	223194	1815809	1	2.86405	30	30	Vegetation_low	0	0	0	1	Guatemala	romana	223186	1815836
D025	222853	1814913	0	7.6554	99	7	Vegetation_high	0	0	1	0	Guatemala	romana	223186	1815836
D025	223149	1815723	1	5.81514	65	65	Vegetation_low	0	0	0	1	Guatemala	romana	223186	1815836
D025	225312	1816412	0	34.9748	54	65	Vegetation_high	0	0	1	0	Guatemala	romana	223186	1815836
D025	224523	1816559	0	17.4283	56	91	Vegetation_low	0	0	0	1	Guatemala	romana	223186	1815836
D025	224445	1815316	0	6.49683	26	11	Vegetation_low	0	0	0	1	Guatemala	romana	223186	1815836
D025	222813	1815703	0	3.62352	22	37	Vegetation_low	0	0	0	1	Guatemala	romana	223186	1815836
D025	224842	1816159	0	34.4041	65	42	Vegetation_high	0	0	1	0	Guatemala	romana	223186	1815836
D025	223128	1815078	0	5.17913	36	76	Vegetation_high	0	0	1	0	Guatemala	romana	223186	1815836
D025	223151	1815837	1	1.38586	22	22	Vegetation_low	0	0	0	1	Guatemala	romana	223186	1815836
D025	223190	1815778	0	3.46028	64	46	Vegetation_low	0	0	0	1	Guatemala	romana	223186	1815836
D025	223153	1816397	0	12.2551	4	78	Vegetation_low	0	0	0	1	Guatemala	romana	223186	1815836
D025	222238	1816106	0	9.65788	19	18	Vegetation_high	0	0	1	0	Guatemala	romana	223186	1815836
D025	223886	1817296	0	11.8185	5	99	Vegetation_high	0	0	1	0	Guatemala	romana	223186	1815836
D025	224600	1816624	0	2.01558	91	90	Vegetation_low	0	0	0	1	Guatemala	romana	223186	1815836
D025	223424	1815833	0	7.90875	46	11	Building	1	0	0	0	Guatemala	romana	223186	1815836
D025	223548	1815734	0	5.45311	23	93	Vegetation_low	0	0	0	1	Guatemala	romana	223186	1815836
D025	222602	1815444	0	10.5362	41	61	Vegetation_low	0	0	0	1	Guatemala	romana	223186	1815836
D025	222469	1817271	0	2.57642	94	22	Vegetation_low	0	0	0	1	Guatemala	romana	223186	1815836
D025	223221	1815834	1	3.92983	29	29	Vegetation_low	0	0	0	1	Guatemala	romana	223186	1815836
D025	222506	1814239	0	3.01486	26	19	Vegetation_low	0	0	0	1	Guatemala	romana	223186	1815836
D025	223165	1815731	1	5.81514	65	65	Vegetation_low	0	0	0	1	Guatemala	romana	223186	1815836
D025	223952	1815856	0	13.6859	40	20	Vegetation_low	0	0	0	1	Guatemala	romana	223186	1815836
D025	223167	1815733	1	5.81514	65	65	Vegetation_low	0	0	0	1	Guatemala	romana	223186	1815836
D025	224114	1817269	0	2.14584	52	77	Vegetation_low	0	0	0	1	Guatemala	romana	223186	1815836
D025	223251	1816195	1	5.01094	36	36	Vegetation_low	0	0	0	1	Guatemala	romana	223186	1815836
D025	224652	1816990	0	18.1431	96	74	Vegetation_low	0	0	0	1	Guatemala	romana	223186	1815836
D025	223196	1815835	1	2.86405	64	64	Building	1	0	0	0	Guatemala	romana	223186	1815836
D025	223195	1815841	1	3.20093	36	36	Building	1	0	0	0	Guatemala	romana	223186	1815836
D025	223216	1815833	1	3.92983	63	63	Vegetation_low	0	0	0	1	Guatemala	romana	223186	1815836
D025	223218	1815826	1	3.92983	23	23	Vegetation_low	0	0	0	1	Guatemala	romana	223186	1815836
D025	224845	1815255	0	5.0235	48	74	Vegetation_high	0	0	1	0	Guatemala	romana	223186	1815836
D025	225226	1816662	0	29.4157	31	56	Vegetation_high	0	0	1	0	Guatemala	romana	223186	1815836
D025	222537	1817084	0	19.2677	38	19	Vegetation_low	0	0	0	1	Guatemala	romana	223186	1815836
D025	223429	1815139	0	11.2881	27	35	Vegetation_low	0	0	0	1	Guatemala	romana	223186	1815836
D025	224883	1816347	0	12.6467	49	88	Vegetation_low	0	0	0	1	Guatemala	romana	223186	1815836
D025	223197	1815799	1	3.46028	23	23	Vegetation_low	0	0	0	1	Guatemala	romana	223186	1815836
D025	223212	1815948	1	2.47564	36	36	Vegetation_low	0	0	0	1	Guatemala	romana	223186	1815836
D025	223188	1815818	1	2.86405	29	29	Building	1	0	0	0	Guatemala	romana	223186	1815836
D025	223264	1815855	1	4.26647	63	63	Vegetation_low	0	0	0	1	Guatemala	romana	223186	1815836
D025	224495	1815481	0	25.1615	89	54	Vegetation_low	0	0	0	1	Guatemala	romana	223186	1815836
D025	223857	1815983	0	1.84343	48	90	Vegetation_low	0	0	0	1	Guatemala	romana	223186	1815836
D025	223194	1815813	1	2.86405	64	64	Vegetation_low	0	0	0	1	Guatemala	romana	223186	1815836
D025	223179	1815820	1	2.86405	30	30	Vegetation_low	0	0	0	1	Guatemala	romana	223186	1815836
D025	223193	1815975	1	6.443	36	36	Vegetation_low	0	0	0	1	Guatemala	romana	223186	1815836
D025	223259	1816988	0	17.4044	101	17	Vegetation_low	0	0	0	1	Guatemala	romana	223186	1815836
D025	223256	1815831	1	3.14995	23	23	Vegetation_low	0	0	0	1	Guatemala	romana	223186	1815836
D025	222817	1816119	0	6.53813	17	70	Vegetation_low	0	0	0	1	Guatemala	romana	223186	1815836
D025	223604	1815948	1	8.53667	15	15	Vegetation_low	0	0	0	1	Guatemala	romana	223186	1815836
D025	223144	1815797	1	3.00987	25	25	Vegetation_low	0	0	0	1	Guatemala	romana	223186	1815836
D025	223208	1815831	1	3.92983	24	24	Vegetation_low	0	0	0	1	Guatemala	romana	223186	1815836
D025	223470	1816065	1	7.22373	13	13	Vegetation_low	0	0	0	1	Guatemala	romana	223186	1815836
D025	223224	1815791	1	4.19884	38	38	Vegetation_low	0	0	0	1	Guatemala	romana	223186	1815836
D025	223953	1817475	0	11.0772	13	63	Vegetation_low	0	0	0	1	Guatemala	romana	223186	1815836
D025	223208	1815816	1	3.92983	34	34	Vegetation_low	0	0	0	1	Guatemala	romana	223186	1815836
D025	223307	1816079	1	4.66774	13	13	Vegetation_low	0	0	0	1	Guatemala	romana	223186	1815836
D025	223252	1815787	1	2.91997	26	26	Vegetation_low	0	0	0	1	Guatemala	romana	223186	1815836
D025	223150	1815698	1	4.73286	63	63	Building	1	0	0	0	Guatemala	romana	223186	1815836
D025	223194	1815849	1	3.20093	29	29	Vegetation_low	0	0	0	1	Guatemala	romana	223186	1815836
D025	223178	1815822	1	2.86405	53	53	Vegetation_low	0	0	0	1	Guatemala	romana	223186	1815836
D025	224075	1814943	0	6.18865	37	37	Vegetation_high	0	0	1	0	Guatemala	romana	223186	1815836
D025	223176	1815854	1	1.75941	27	27	Vegetation_high	0	0	1	0	Guatemala	romana	223186	1815836
D025	222745	1816625	0	11.7719	18	27	Vegetation_low	0	0	0	1	Guatemala	romana	223186	1815836
D025	223447	1815517	0	18.8041	88	23	Vegetation_low	0	0	0	1	Guatemala	romana	223186	1815836
D025	223121	1815808	1	1.4797	28	28	Vegetation_low	0	0	0	1	Guatemala	romana	223186	1815836
D025	223215	1815829	1	3.92983	26	26	Vegetation_low	0	0	0	1	Guatemala	romana	223186	1815836
D025	223304	1815408	0	8.36069	63	71	Vegetation_low	0	0	0	1	Guatemala	romana	223186	1815836
D025	222114	1814091	0	8.64912	91	39	Vegetation_low	0	0	0	1	Guatemala	romana	223186	1815836
D025	222983	1817121	0	17.8641	35	47	Vegetation_low	0	0	0	1	Guatemala	romana	223186	1815836
D025	222194	1814685	0	18.5337	13	86	Vegetation_low	0	0	0	1	Guatemala	romana	223186	1815836
D025	224722	1815399	0	9.31388	26	38	Vegetation_high	0	0	1	0	Guatemala	romana	223186	1815836
D025	223462	1816052	1	7.22373	12	12	Vegetation_low	0	0	0	1	Guatemala	romana	223186	1815836
D025	223635	1816605	0	27.4001	96	27	Vegetation_high	0	0	1	0	Guatemala	romana	223186	1815836
D025	223251	1815851	1	4.26647	34	34	Vegetation_low	0	0	0	1	Guatemala	romana	223186	1815836
D025	224078	1814818	0	5.42445	99	64	Vegetation_high	0	0	1	0	Guatemala	romana	223186	1815836
D025	224293	1816160	0	20.8745	26	10	Vegetation_low	0	0	0	1	Guatemala	romana	223186	1815836
D025	223185	1815830	1	2.86405	38	38	Building	1	0	0	0	Guatemala	romana	223186	1815836
D025	223189	1816118	1	9.93069	24	24	Vegetation_low	0	0	0	1	Guatemala	romana	223186	1815836
D025	223221	1815802	1	4.19884	62	62	Vegetation_low	0	0	0	1	Guatemala	romana	223186	1815836
D025	223193	1815846	1	3.20093	52	52	Vegetation_low	0	0	0	1	Guatemala	romana	223186	1815836
D025	224612	1816534	0	9.2176	74	60	Vegetation_low	0	0	0	1	Guatemala	romana	223186	1815836
D025	223195	1815843	1	3.20093	54	54	Building	1	0	0	0	Guatemala	romana	223186	1815836
D025	223220	1815829	1	3.92983	30	30	Vegetation_low	0	0	0	1	Guatemala	romana	223186	1815836
D025	223181	1815858	1	3.20093	27	27	Vegetation_high	0	0	1	0	Guatemala	romana	223186	1815836
D025	222722	1815014	0	12.1552	85	9	Vegetation_low	0	0	0	1	Guatemala	romana	223186	1815836
D025	223398	1817377	0	3.30476	67	81	Vegetation_low	0	0	0	1	Guatemala	romana	223186	1815836
D025	223200	1815836	1	2.86405	29	29	Building	1	0	0	0	Guatemala	romana	223186	1815836
D025	223436	1814549	0	6.44507	66	49	Vegetation_low	0	0	0	1	Guatemala	romana	223186	1815836
D025	223583	1817713	0	8.51614	101	65	Vegetation_low	0	0	0	1	Guatemala	romana	223186	1815836
D025	223208	1815858	1	4.37839	29	29	Vegetation_high	0	0	1	0	Guatemala	romana	223186	1815836
D025	223104	1816878	0	9.67256	20	35	Vegetation_low	0	0	0	1	Guatemala	romana	223186	1815836
D025	223210	1815857	1	4.37839	31	31	Vegetation_high	0	0	1	0	Guatemala	romana	223186	1815836
D025	222819	1817096	0	27.573	32	33	Vegetation_low	0	0	0	1	Guatemala	romana	223186	1815836
D025	223839	1817600	0	20.6153	74	45	Vegetation_low	0	0	0	1	Guatemala	romana	223186	1815836
D025	223530	1817025	0	28.3387	49	42	Vegetation_low	0	0	0	1	Guatemala	romana	223186	1815836
D025	223119	1815004	0	6.81052	35	21	Vegetation_high	0	0	1	0	Guatemala	romana	223186	1815836
D025	222667	1816600	0	9.4763	75	8	Vegetation_low	0	0	0	1	Guatemala	romana	223186	1815836
D025	223178	1815760	1	5.23859	33	33	Vegetation_low	0	0	0	1	Guatemala	romana	223186	1815836
D025	222284	1814898	0	10.3024	20	2	Vegetation_low	0	0	0	1	Guatemala	romana	223186	1815836
D025	223728	1816578	0	16.9363	26	45	Vegetation_low	0	0	0	1	Guatemala	romana	223186	1815836
D025	225064	1816668	0	13.5858	26	67	Vegetation_high	0	0	1	0	Guatemala	romana	223186	1815836
D025	223216	1815826	1	3.92983	36	36	Vegetation_low	0	0	0	1	Guatemala	romana	223186	1815836
D025	224725	1816011	0	14.2928	15	85	Vegetation_low	0	0	0	1	Guatemala	romana	223186	1815836
D025	222540	1817439	0	2.21599	30	62	Vegetation_high	0	0	1	0	Guatemala	romana	223186	1815836
D025	223222	1815836	1	3.92983	25	25	Vegetation_low	0	0	0	1	Guatemala	romana	223186	1815836
D025	224924	1815879	0	10.3009	30	50	Vegetation_low	0	0	0	1	Guatemala	romana	223186	1815836
D025	223256	1815773	1	3.16233	27	27	Vegetation_low	0	0	0	1	Guatemala	romana	223186	1815836
D025	223486	1815650	0	6.09172	56	77	Streets	0	1	0	0	Guatemala	romana	223186	1815836
D025	223707	1815868	1	2.6751	15	15	Building	1	0	0	0	Guatemala	romana	223186	1815836
D025	223512	1814811	0	8.42428	47	18	Vegetation_low	0	0	0	1	Guatemala	romana	223186	1815836
D025	223232	1815814	1	3.92983	23	23	Vegetation_low	0	0	0	1	Guatemala	romana	223186	1815836
D025	223458	1815992	1	4.84435	15	15	Vegetation_low	0	0	0	1	Guatemala	romana	223186	1815836
D025	222947	1816750	0	4.34667	27	49	Vegetation_low	0	0	0	1	Guatemala	romana	223186	1815836
D025	223208	1815839	1	4.37839	29	29	Vegetation_low	0	0	0	1	Guatemala	romana	223186	1815836
D025	222874	1815221	0	10.9663	51	44	Vegetation_low	0	0	0	1	Guatemala	romana	223186	1815836
D025	224692	1815608	0	8.06244	93	58	Vegetation_high	0	0	1	0	Guatemala	romana	223186	1815836
D025	223186	1815759	1	5.23859	32	32	Vegetation_low	0	0	0	1	Guatemala	romana	223186	1815836
D025	222553	1814282	0	3.27877	5	100	Vegetation_low	0	0	0	1	Guatemala	romana	223186	1815836
D025	223181	1815824	1	2.86405	27	27	Vegetation_low	0	0	0	1	Guatemala	romana	223186	1815836
D025	223683	1817100	0	42.2746	83	10	Vegetation_low	0	0	0	1	Guatemala	romana	223186	1815836
D025	225181	1815633	0	8.73357	66	67	Vegetation_low	0	0	0	1	Guatemala	romana	223186	1815836
D025	223199	1815821	1	2.86405	53	53	Building	1	0	0	0	Guatemala	romana	223186	1815836
D025	223512	1816001	1	9.53727	15	15	Vegetation_low	0	0	0	1	Guatemala	romana	223186	1815836
D025	223244	1815853	1	4.26647	34	34	Vegetation_low	0	0	0	1	Guatemala	romana	223186	1815836
D025	222473	1816217	0	15.4453	62	54	Vegetation_high	0	0	1	0	Guatemala	romana	223186	1815836
D025	223250	1815921	1	1.96968	38	38	Vegetation_high	0	0	1	0	Guatemala	romana	223186	1815836
D025	223463	1816052	1	7.22373	13	13	Vegetation_low	0	0	0	1	Guatemala	romana	223186	1815836
D025	223914	1815695	0	11.8486	29	17	Vegetation_low	0	0	0	1	Guatemala	romana	223186	1815836
D025	222797	1815138	1	20.056	39	39	Vegetation_low	0	0	0	1	Guatemala	romana	223186	1815836
D025	223188	1815833	1	2.86405	27	27	Building	1	0	0	0	Guatemala	romana	223186	1815836
D025	222353	1816532	0	11.56	94	74	Vegetation_low	0	0	0	1	Guatemala	romana	223186	1815836
D025	223703	1817168	0	36.3667	56	8	Vegetation_low	0	0	0	1	Guatemala	romana	223186	1815836
D025	222079	1815120	0	7.85181	44	94	Vegetation_low	0	0	0	1	Guatemala	romana	223186	1815836
D025	223237	1815866	1	4.37839	26	26	Vegetation_low	0	0	0	1	Guatemala	romana	223186	1815836
D025	223207	1815816	1	2.86405	28	28	Vegetation_low	0	0	0	1	Guatemala	romana	223186	1815836
D025	223200	1815838	1	3.20093	32	32	Building	1	0	0	0	Guatemala	romana	223186	1815836
D025	222474	1816387	0	2.1098	30	98	Vegetation_low	0	0	0	1	Guatemala	romana	223186	1815836
D025	225092	1816051	0	19.7581	67	79	Vegetation_low	0	0	0	1	Guatemala	romana	223186	1815836
D025	223702	1816229	0	3.31091	61	79	Vegetation_low	0	0	0	1	Guatemala	romana	223186	1815836
D025	223195	1815846	1	3.20093	28	28	Vegetation_low	0	0	0	1	Guatemala	romana	223186	1815836
D025	222950	1814267	0	5.52784	48	95	Vegetation_low	0	0	0	1	Guatemala	romana	223186	1815836
D025	222445	1815582	0	11.1668	41	16	Vegetation_low	0	0	0	1	Guatemala	romana	223186	1815836
D025	223698	1815883	1	2.6751	63	63	Vegetation_low	0	0	0	1	Guatemala	romana	223186	1815836
D025	223207	1815878	1	3.01523	38	38	Vegetation_high	0	0	1	0	Guatemala	romana	223186	1815836
D025	223249	1815912	1	1.96968	25	25	Vegetation_high	0	0	1	0	Guatemala	romana	223186	1815836
D025	223195	1815795	1	3.46028	64	64	Building	1	0	0	0	Guatemala	romana	223186	1815836
D025	223212	1815815	1	3.92983	65	65	Vegetation_low	0	0	0	1	Guatemala	romana	223186	1815836
D025	222897	1817842	0	2.0871	21	77	Vegetation_low	0	0	0	1	Guatemala	romana	223186	1815836
D025	222944	1814378	0	7.49392	55	33	Vegetation_low	0	0	0	1	Guatemala	romana	223186	1815836
D025	223509	1815926	0	3.28701	94	81	Vegetation_low	0	0	0	1	Guatemala	romana	223186	1815836
D025	223192	1815832	1	2.86405	26	26	Building	1	0	0	0	Guatemala	romana	223186	1815836
D025	225166	1815465	0	17.9967	46	26	Vegetation_low	0	0	0	1	Guatemala	romana	223186	1815836
D025	224197	1816284	0	20.5974	56	96	Vegetation_low	0	0	0	1	Guatemala	romana	223186	1815836
D025	222812	1817409	0	2.63505	2	48	Vegetation_low	0	0	0	1	Guatemala	romana	223186	1815836
D025	224925	1815650	0	3.46919	43	17	Vegetation_low	0	0	0	1	Guatemala	romana	223186	1815836
D025	223194	1815828	1	2.86405	37	37	Building	1	0	0	0	Guatemala	romana	223186	1815836
D025	223233	1815924	1	2.24321	34	34	Vegetation_high	0	0	1	0	Guatemala	romana	223186	1815836
D025	223516	1816007	1	9.53727	63	63	Vegetation_low	0	0	0	1	Guatemala	romana	223186	1815836
D025	223225	1816829	0	19.9704	78	66	Vegetation_low	0	0	0	1	Guatemala	romana	223186	1815836
D025	223213	1815840	1	4.37839	26	26	Vegetation_low	0	0	0	1	Guatemala	romana	223186	1815836
D025	223337	1815760	1	2.51521	23	23	Vegetation_low	0	0	0	1	Guatemala	romana	223186	1815836
D025	223441	1815214	0	9.14433	30	89	Vegetation_low	0	0	0	1	Guatemala	romana	223186	1815836
D025	223292	1815676	0	6.22221	83	55	Vegetation_low	0	0	0	1	Guatemala	romana	223186	1815836
D025	223514	1817776	0	4.76907	48	14	Vegetation_low	0	0	0	1	Guatemala	romana	223186	1815836
D025	223535	1816035	1	12.4491	12	12	Vegetation_low	0	0	0	1	Guatemala	romana	223186	1815836
D025	223203	1815826	1	2.86405	26	26	Building	1	0	0	0	Guatemala	romana	223186	1815836
D025	223216	1815799	1	4.19884	41	41	Vegetation_low	0	0	0	1	Guatemala	romana	223186	1815836
D025	225111	1816932	0	23.2186	78	94	Vegetation_high	0	0	1	0	Guatemala	romana	223186	1815836
D025	223540	1814816	0	7.12634	78	92	Vegetation_low	0	0	0	1	Guatemala	romana	223186	1815836
D025	223839	1814876	0	9.99279	48	57	Vegetation_high	0	0	1	0	Guatemala	romana	223186	1815836
D025	223572	1815325	0	11.6039	62	39	Vegetation_low	0	0	0	1	Guatemala	romana	223186	1815836
D025	223575	1816024	1	7.45675	12	12	Vegetation_low	0	0	0	1	Guatemala	romana	223186	1815836
D025	223135	1815740	1	4.63114	24	24	Vegetation_low	0	0	0	1	Guatemala	romana	223186	1815836
D025	223200	1815818	1	2.86405	33	33	Vegetation_low	0	0	0	1	Guatemala	romana	223186	1815836
D025	224623	1815520	0	21.0757	72	62	Vegetation_high	0	0	1	0	Guatemala	romana	223186	1815836
D025	224415	1815840	0	1.03693	93	24	Vegetation_low	0	0	0	1	Guatemala	romana	223186	1815836
D025	223171	1815904	1	2.8768	29	29	Vegetation_high	0	0	1	0	Guatemala	romana	223186	1815836
D025	223358	1816817	0	11.9074	90	92	Vegetation_low	0	0	0	1	Guatemala	romana	223186	1815836
D025	223984	1817288	0	23.9629	92	20	Vegetation_high	0	0	1	0	Guatemala	romana	223186	1815836
D025	222376	1815044	0	9.77002	63	31	Vegetation_high	0	0	1	0	Guatemala	romana	223186	1815836
D025	223414	1815924	1	4.981	35	35	Vegetation_low	0	0	0	1	Guatemala	romana	223186	1815836
D025	223171	1815836	1	1.38586	37	37	Vegetation_low	0	0	0	1	Guatemala	romana	223186	1815836
D025	223620	1815967	1	8.60424	63	63	Vegetation_low	0	0	0	1	Guatemala	romana	223186	1815836
D025	223106	1817211	0	22.0262	87	13	Vegetation_low	0	0	0	1	Guatemala	romana	223186	1815836
D025	223180	1815820	1	2.86405	24	24	Vegetation_low	0	0	0	1	Guatemala	romana	223186	1815836
D025	223668	1817764	0	4.33526	50	20	Vegetation_low	0	0	0	1	Guatemala	romana	223186	1815836
D025	224436	1815403	0	5.76864	14	34	Vegetation_low	0	0	0	1	Guatemala	romana	223186	1815836
D025	224484	1816771	0	2.56558	61	12	Vegetation_low	0	0	0	1	Guatemala	romana	223186	1815836
D025	223191	1815826	1	2.86405	28	28	Building	1	0	0	0	Guatemala	romana	223186	1815836
D025	224621	1816829	0	2.03779	77	87	Vegetation_low	0	0	0	1	Guatemala	romana	223186	1815836
D025	223393	1815667	0	6.45418	58	101	Vegetation_low	0	0	0	1	Guatemala	romana	223186	1815836
D025	223170	1815833	1	1.38586	30	30	Vegetation_low	0	0	0	1	Guatemala	romana	223186	1815836
D025	223200	1815838	1	2.86405	23	23	Building	1	0	0	0	Guatemala	romana	223186	1815836
D025	223249	1815844	1	4.26647	25	25	Vegetation_low	0	0	0	1	Guatemala	romana	223186	1815836
D025	223195	1815834	1	2.86405	29	29	Building	1	0	0	0	Guatemala	romana	223186	1815836
D025	223492	1816035	1	9.27124	13	13	Vegetation_low	0	0	0	1	Guatemala	romana	223186	1815836
D025	223210	1815826	1	3.92983	41	41	Vegetation_low	0	0	0	1	Guatemala	romana	223186	1815836
D025	224606	1815840	0	2.53142	16	23	Vegetation_low	0	0	0	1	Guatemala	romana	223186	1815836
D025	223186	1815819	1	2.86405	25	25	Vegetation_low	0	0	0	1	Guatemala	romana	223186	1815836
D025	223982	1815354	0	14.5018	85	38	Vegetation_low	0	0	0	1	Guatemala	romana	223186	1815836
D025	223208	1815818	1	3.92983	32	32	Vegetation_low	0	0	0	1	Guatemala	romana	223186	1815836
D025	223649	1815886	1	2.97387	15	15	Vegetation_low	0	0	0	1	Guatemala	romana	223186	1815836
D025	223167	1815784	1	2.61214	64	64	Vegetation_low	0	0	0	1	Guatemala	romana	223186	1815836
D025	223229	1815839	1	4.37839	33	33	Vegetation_low	0	0	0	1	Guatemala	romana	223186	1815836
D025	222975	1815332	1	19.8701	39	39	Vegetation_high	0	0	1	0	Guatemala	romana	223186	1815836
D025	223195	1815806	1	3.46028	64	64	Vegetation_low	0	0	0	1	Guatemala	romana	223186	1815836
D025	223166	1815854	1	1.75941	27	27	Vegetation_high	0	0	1	0	Guatemala	romana	223186	1815836
D025	223508	1817686	0	4.75184	51	85	Vegetation_low	0	0	0	1	Guatemala	romana	223186	1815836
D025	223187	1815820	1	2.86405	34	34	Vegetation_low	0	0	0	1	Guatemala	romana	223186	1815836
D025	223601	1815826	1	1.91121	12	12	Vegetation_low	0	0	0	1	Guatemala	romana	223186	1815836
D025	223183	1815863	1	3.20093	53	53	Vegetation_high	0	0	1	0	Guatemala	romana	223186	1815836
D025	223206	1815841	1	3.20093	29	29	Vegetation_low	0	0	0	1	Guatemala	romana	223186	1815836
D025	223155	1815727	1	5.81514	65	65	Vegetation_low	0	0	0	1	Guatemala	romana	223186	1815836
D025	224905	1817059	0	18.4826	22	57	Vegetation_low	0	0	0	1	Guatemala	romana	223186	1815836
D025	225255	1816045	0	9.70587	15	32	Vegetation_low	0	0	0	1	Guatemala	romana	223186	1815836
D025	223213	1815770	1	5.40009	32	32	Vegetation_low	0	0	0	1	Guatemala	romana	223186	1815836
D025	222595	1816540	0	12.8067	37	89	Vegetation_low	0	0	0	1	Guatemala	romana	223186	1815836
D025	223207	1815862	1	3.20093	64	64	Vegetation_high	0	0	1	0	Guatemala	romana	223186	1815836
D025	222525	1816696	0	4.51665	90	43	Vegetation_high	0	0	1	0	Guatemala	romana	223186	1815836
D025	223205	1815827	1	2.86405	25	25	Vegetation_low	0	0	0	1	Guatemala	romana	223186	1815836
D025	224878	1816971	0	15.9408	6	3	Vegetation_low	0	0	0	1	Guatemala	romana	223186	1815836
D025	223217	1815843	1	4.37839	30	30	Vegetation_low	0	0	0	1	Guatemala	romana	223186	1815836
D025	222209	1815627	0	25.7666	59	71	Vegetation_low	0	0	0	1	Guatemala	romana	223186	1815836
D025	222979	1816642	0	18.02	34	98	Vegetation_low	0	0	0	1	Guatemala	romana	223186	1815836
D025	223213	1815819	1	3.92983	23	23	Vegetation_low	0	0	0	1	Guatemala	romana	223186	1815836
D025	222963	1817909	0	2.93591	29	83	Vegetation_high	0	0	1	0	Guatemala	romana	223186	1815836
D025	222712	1814599	0	9.23969	40	101	Vegetation_low	0	0	0	1	Guatemala	romana	223186	1815836
D025	224959	1815686	0	2.68616	4	98	Vegetation_low	0	0	0	1	Guatemala	romana	223186	1815836
D025	223202	1815793	1	3.46028	64	64	Building	1	0	0	0	Guatemala	romana	223186	1815836
D025	223403	1817294	0	2.12448	40	18	Vegetation_low	0	0	0	1	Guatemala	romana	223186	1815836
D025	222664	1816748	0	12.9936	26	70	Vegetation_high	0	0	1	0	Guatemala	romana	223186	1815836
D025	222635	1815494	0	12.4111	49	88	Vegetation_low	0	0	0	1	Guatemala	romana	223186	1815836
D025	222412	1814605	0	20.0167	55	29	Vegetation_high	0	0	1	0	Guatemala	romana	223186	1815836
D025	223039	1815557	0	9.77806	10	61	Vegetation_high	0	0	1	0	Guatemala	romana	223186	1815836
D025	223636	1815867	1	2.48357	15	15	Vegetation_low	0	0	0	1	Guatemala	romana	223186	1815836
D025	223594	1815958	1	7.76696	63	63	Vegetation_low	0	0	0	1	Guatemala	romana	223186	1815836
D025	223076	1814886	0	14.0961	17	9	Vegetation_high	0	0	1	0	Guatemala	romana	223186	1815836
D025	224210	1816362	0	24.2671	69	37	Vegetation_low	0	0	0	1	Guatemala	romana	223186	1815836
D025	223200	1815831	1	2.86405	12	12	Building	1	0	0	0	Guatemala	romana	223186	1815836
D025	223349	1816406	0	20.3505	51	86	Vegetation_low	0	0	0	1	Guatemala	romana	223186	1815836
D025	223226	1815842	1	4.37839	27	27	Vegetation_low	0	0	0	1	Guatemala	romana	223186	1815836
D025	223191	1815816	1	2.86405	64	64	Vegetation_low	0	0	0	1	Guatemala	romana	223186	1815836
D025	224642	1817417	0	18.2864	37	40	Vegetation_low	0	0	0	1	Guatemala	romana	223186	1815836
D025	222507	1815692	0	15.2254	63	38	Vegetation_low	0	0	0	1	Guatemala	romana	223186	1815836
D025	223183	1815816	1	2.86405	37	37	Vegetation_low	0	0	0	1	Guatemala	romana	223186	1815836
D025	222534	1815551	0	18.5357	10	26	Vegetation_low	0	0	0	1	Guatemala	romana	223186	1815836
D025	223718	1815883	1	2.6751	15	15	Vegetation_low	0	0	0	1	Guatemala	romana	223186	1815836
D025	225123	1816650	0	10.0527	10	36	Vegetation_high	0	0	1	0	Guatemala	romana	223186	1815836
D025	223685	1815896	1	2.24991	15	15	Vegetation_low	0	0	0	1	Guatemala	romana	223186	1815836
D025	223322	1814531	0	5.88376	22	84	Vegetation_low	0	0	0	1	Guatemala	romana	223186	1815836
D025	224216	1817156	0	3.08228	71	94	Vegetation_low	0	0	0	1	Guatemala	romana	223186	1815836
D025	223189	1815753	1	5.23859	26	26	Vegetation_low	0	0	0	1	Guatemala	romana	223186	1815836
D025	223750	1815016	0	14.1101	90	73	Vegetation_low	0	0	0	1	Guatemala	romana	223186	1815836
D025	223332	1815960	1	1.66634	63	63	Building	1	0	0	0	Guatemala	romana	223186	1815836
D025	223178	1815815	1	2.86405	11	11	Vegetation_low	0	0	0	1	Guatemala	romana	223186	1815836
D025	223211	1815847	1	4.37839	37	37	Vegetation_low	0	0	0	1	Guatemala	romana	223186	1815836
D025	223200	1815845	1	3.20093	23	23	Building	1	0	0	0	Guatemala	romana	223186	1815836
D025	223102	1815740	1	3.71431	36	36	Vegetation_low	0	0	0	1	Guatemala	romana	223186	1815836
D025	223384	1816255	0	9.47056	16	68	Vegetation_low	0	0	0	1	Guatemala	romana	223186	1815836
D025	223042	1816175	0	15.2284	64	71	Vegetation_high	0	0	1	0	Guatemala	romana	223186	1815836
D025	223704	1816904	0	15.1618	57	57	Vegetation_low	0	0	0	1	Guatemala	romana	223186	1815836
D025	223185	1815844	1	3.20093	28	28	Vegetation_low	0	0	0	1	Guatemala	romana	223186	1815836
D025	222994	1817748	0	3.12854	31	33	Vegetation_low	0	0	0	1	Guatemala	romana	223186	1815836
D025	222757	1815601	0	15.2944	53	93	Vegetation_low	0	0	0	1	Guatemala	romana	223186	1815836
D025	223210	1815835	1	3.92983	37	37	Vegetation_low	0	0	0	1	Guatemala	romana	223186	1815836
D025	223200	1815826	1	2.86405	52	52	Building	1	0	0	0	Guatemala	romana	223186	1815836
D025	223376	1815948	1	2.65335	12	12	Vegetation_low	0	0	0	1	Guatemala	romana	223186	1815836
D025	222875	1816686	0	12.5764	87	57	Vegetation_low	0	0	0	1	Guatemala	romana	223186	1815836
D025	224449	1815354	0	8.44237	38	2	Vegetation_low	0	0	0	1	Guatemala	romana	223186	1815836
D025	222762	1817561	0	1.51001	66	35	Vegetation_low	0	0	0	1	Guatemala	romana	223186	1815836
D025	223320	1816073	1	7.84534	36	36	Vegetation_low	0	0	0	1	Guatemala	romana	223186	1815836
D025	223187	1815857	1	3.20093	27	27	Vegetation_high	0	0	1	0	Guatemala	romana	223186	1815836
D025	223197	1815830	1	2.86405	25	25	Building	1	0	0	0	Guatemala	romana	223186	1815836
D025	224998	1815393	0	11.9094	30	18	Vegetation_high	0	0	1	0	Guatemala	romana	223186	1815836
D025	223212	1815860	1	4.37839	38	38	Vegetation_high	0	0	1	0	Guatemala	romana	223186	1815836
D025	222969	1814262	0	8.86127	15	68	Vegetation_low	0	0	0	1	Guatemala	romana	223186	1815836
D025	223194	1815811	1	2.86405	26	26	Vegetation_low	0	0	0	1	Guatemala	romana	223186	1815836
D025	223217	1815813	1	3.92983	27	27	Vegetation_low	0	0	0	1	Guatemala	romana	223186	1815836
D025	223200	1815833	1	2.86405	30	30	Building	1	0	0	0	Guatemala	romana	223186	1815836
D025	223411	1816220	0	11.8058	27	59	Vegetation_low	0	0	0	1	Guatemala	romana	223186	1815836
D025	223381	1816101	1	3.41893	15	15	Vegetation_low	0	0	0	1	Guatemala	romana	223186	1815836
D025	223329	1816123	1	3.79133	63	63	Vegetation_low	0	0	0	1	Guatemala	romana	223186	1815836
D025	223605	1816916	0	16.0916	81	61	Vegetation_low	0	0	0	1	Guatemala	romana	223186	1815836
D025	224063	1814974	0	6.27585	75	91	Vegetation_high	0	0	1	0	Guatemala	romana	223186	1815836
D025	223199	1815835	1	2.86405	28	28	Building	1	0	0	0	Guatemala	romana	223186	1815836
D025	223574	1816018	1	7.64414	12	12	Vegetation_low	0	0	0	1	Guatemala	romana	223186	1815836
D025	223169	1815193	0	3.71006	95	89	Vegetation_high	0	0	1	0	Guatemala	romana	223186	1815836
D025	223214	1815816	1	3.92983	65	65	Vegetation_low	0	0	0	1	Guatemala	romana	223186	1815836
D025	222905	1817074	0	19.046	76	29	Vegetation_low	0	0	0	1	Guatemala	romana	223186	1815836
D025	225061	1815768	0	1.87847	78	88	Vegetation_high	0	0	1	0	Guatemala	romana	223186	1815836
D025	223240	1815847	1	4.26647	25	25	Vegetation_low	0	0	0	1	Guatemala	romana	223186	1815836
D025	223151	1815870	1	2.4253	38	38	Vegetation_high	0	0	1	0	Guatemala	romana	223186	1815836
D025	223218	1815825	1	3.92983	33	33	Vegetation_low	0	0	0	1	Guatemala	romana	223186	1815836
D025	223210	1815835	1	3.92983	62	62	Vegetation_low	0	0	0	1	Guatemala	romana	223186	1815836
D025	223149	1815740	1	5.81514	65	65	Vegetation_low	0	0	0	1	Guatemala	romana	223186	1815836
D025	222602	1814473	0	13.8192	19	89	Vegetation_high	0	0	1	0	Guatemala	romana	223186	1815836
D025	223197	1815844	1	3.20093	53	53	Vegetation_low	0	0	0	1	Guatemala	romana	223186	1815836
D025	222785	1815574	0	12.9797	56	56	Vegetation_low	0	0	0	1	Guatemala	romana	223186	1815836
D025	223642	1815901	1	4.63408	15	15	Vegetation_low	0	0	0	1	Guatemala	romana	223186	1815836
D025	223186	1815834	1	2.86405	37	37	Building	1	0	0	0	Guatemala	romana	223186	1815836
D025	223195	1815837	1	2.86405	37	37	Building	1	0	0	0	Guatemala	romana	223186	1815836
D025	222842	1815906	0	6.96148	92	68	Vegetation_low	0	0	0	1	Guatemala	romana	223186	1815836
D025	223201	1815824	1	2.86405	37	37	Building	1	0	0	0	Guatemala	romana	223186	1815836
D025	223217	1815810	1	3.92983	52	52	Vegetation_low	0	0	0	1	Guatemala	romana	223186	1815836
D025	222633	1817770	0	3.36341	6	21	Vegetation_low	0	0	0	1	Guatemala	romana	223186	1815836
D025	224942	1816663	0	32.2937	14	2	Vegetation_high	0	0	1	0	Guatemala	romana	223186	1815836
D025	222526	1814483	0	7.05872	53	23	Vegetation_low	0	0	0	1	Guatemala	romana	223186	1815836
D025	223863	1815075	0	7.11196	24	13	Vegetation_low	0	0	0	1	Guatemala	romana	223186	1815836
D025	222460	1814676	0	24.0811	35	6	Vegetation_low	0	0	0	1	Guatemala	romana	223186	1815836
D025	223149	1815740	1	5.81514	65	65	Vegetation_low	0	0	0	1	Guatemala	romana	223186	1815836
D025	223387	1816078	1	5.02007	13	13	Vegetation_low	0	0	0	1	Guatemala	romana	223186	1815836
D025	222812	1815832	0	6.12082	39	78	Vegetation_high	0	0	1	0	Guatemala	romana	223186	1815836
D025	224122	1815847	0	7.59615	3	86	Vegetation_high	0	0	1	0	Guatemala	romana	223186	1815836
D025	225346	1816763	0	11.2817	30	44	Vegetation_low	0	0	0	1	Guatemala	romana	223186	1815836
D025	223597	1814870	0	3.79406	69	38	Vegetation_low	0	0	0	1	Guatemala	romana	223186	1815836
D025	223210	1815846	1	4.37839	34	34	Vegetation_low	0	0	0	1	Guatemala	romana	223186	1815836
D025	223731	1815912	0	2.7491	33	21	Vegetation_low	0	0	0	1	Guatemala	romana	223186	1815836
D025	223196	1815846	1	3.20093	29	29	Vegetation_low	0	0	0	1	Guatemala	romana	223186	1815836
D025	223181	1815825	1	2.86405	11	11	Vegetation_low	0	0	0	1	Guatemala	romana	223186	1815836
D025	223324	1816027	1	6.32527	63	63	Vegetation_low	0	0	0	1	Guatemala	romana	223186	1815836
D025	223195	1815834	1	2.86405	26	26	Building	1	0	0	0	Guatemala	romana	223186	1815836
D025	223182	1815841	1	3.20093	26	26	Vegetation_low	0	0	0	1	Guatemala	romana	223186	1815836
D025	225186	1816198	0	11.5272	40	39	Vegetation_low	0	0	0	1	Guatemala	romana	223186	1815836
D025	223202	1815887	1	3.01523	38	38	Vegetation_high	0	0	1	0	Guatemala	romana	223186	1815836
D025	223186	1815832	1	2.86405	30	30	Building	1	0	0	0	Guatemala	romana	223186	1815836
D025	222517	1817668	0	8.31927	77	75	Vegetation_low	0	0	0	1	Guatemala	romana	223186	1815836
D025	224569	1816525	0	13.8867	69	59	Vegetation_low	0	0	0	1	Guatemala	romana	223186	1815836
D025	223635	1815895	1	2.97387	15	15	Vegetation_low	0	0	0	1	Guatemala	romana	223186	1815836
D025	223439	1815893	1	4.47074	35	35	Vegetation_low	0	0	0	1	Guatemala	romana	223186	1815836
D025	223920	1814943	0	4.38301	95	62	Vegetation_high	0	0	1	0	Guatemala	romana	223186	1815836
D025	222455	1814928	0	6.22232	8	86	Vegetation_low	0	0	0	1	Guatemala	romana	223186	1815836
D025	223216	1815805	1	4.19884	41	41	Vegetation_low	0	0	0	1	Guatemala	romana	223186	1815836
D025	225259	1815507	0	11.2127	26	91	Vegetation_low	0	0	0	1	Guatemala	romana	223186	1815836
D025	222481	1814646	0	25.3336	82	30	Vegetation_low	0	0	0	1	Guatemala	romana	223186	1815836
D025	223651	1816717	0	26.6654	7	82	Vegetation_low	0	0	0	1	Guatemala	romana	223186	1815836
D025	224560	1816271	0	17.6888	63	16	Vegetation_low	0	0	0	1	Guatemala	romana	223186	1815836
D025	223211	1815832	1	3.92983	25	25	Vegetation_low	0	0	0	1	Guatemala	romana	223186	1815836
D025	223187	1815845	1	3.20093	27	27	Vegetation_low	0	0	0	1	Guatemala	romana	223186	1815836
D025	222749	1814265	0	1.51969	63	66	Vegetation_low	0	0	0	1	Guatemala	romana	223186	1815836
D025	225198	1816187	0	12.0531	41	8	Vegetation_low	0	0	0	1	Guatemala	romana	223186	1815836
D025	223187	1815832	1	2.86405	35	35	Building	1	0	0	0	Guatemala	romana	223186	1815836
D025	223254	1815858	1	4.26647	38	38	Vegetation_low	0	0	0	1	Guatemala	romana	223186	1815836
D025	222334	1815274	0	8.62666	69	3	Vegetation_low	0	0	0	1	Guatemala	romana	223186	1815836
D025	223197	1815835	1	2.86405	26	26	Building	1	0	0	0	Guatemala	romana	223186	1815836
D025	223521	1816075	1	16.0118	13	13	Vegetation_low	0	0	0	1	Guatemala	romana	223186	1815836
D025	222383	1816327	0	8.61321	77	60	Vegetation_high	0	0	1	0	Guatemala	romana	223186	1815836
D025	223206	1815843	1	3.20093	29	29	Vegetation_low	0	0	0	1	Guatemala	romana	223186	1815836
D025	223702	1815902	1	2.56146	15	15	Vegetation_low	0	0	0	1	Guatemala	romana	223186	1815836
D025	223016	1815800	1	3.01303	33	33	Vegetation_low	0	0	0	1	Guatemala	romana	223186	1815836
D025	224422	1817386	0	16.1728	86	87	Vegetation_low	0	0	0	1	Guatemala	romana	223186	1815836
D025	225126	1816688	0	10.1156	20	28	Vegetation_high	0	0	1	0	Guatemala	romana	223186	1815836
D025	223876	1817387	0	12.8367	73	78	Vegetation_high	0	0	1	0	Guatemala	romana	223186	1815836
D025	223197	1815844	1	3.20093	37	37	Building	1	0	0	0	Guatemala	romana	223186	1815836
D025	223779	1816472	0	22.4642	37	71	Vegetation_low	0	0	0	1	Guatemala	romana	223186	1815836
D025	223986	1816206	0	1.56373	16	47	Vegetation_low	0	0	0	1	Guatemala	romana	223186	1815836
D025	223214	1815825	1	3.92983	30	30	Vegetation_low	0	0	0	1	Guatemala	romana	223186	1815836
D025	222292	1814501	0	16.1013	34	50	Vegetation_low	0	0	0	1	Guatemala	romana	223186	1815836
D025	223394	1817387	0	3.30476	56	83	Vegetation_low	0	0	0	1	Guatemala	romana	223186	1815836
D025	223204	1815850	1	3.20093	34	34	Vegetation_low	0	0	0	1	Guatemala	romana	223186	1815836
D025	223142	1814850	0	8.87343	31	10	Streets	0	1	0	0	Guatemala	romana	223186	1815836
D025	224564	1816494	0	16.7749	78	78	Vegetation_low	0	0	0	1	Guatemala	romana	223186	1815836
D025	223197	1815831	1	2.86405	30	30	Building	1	0	0	0	Guatemala	romana	223186	1815836
D025	223661	1815860	1	2.87528	12	12	Building	1	0	0	0	Guatemala	romana	223186	1815836
D025	223184	1815834	1	2.86405	27	27	Building	1	0	0	0	Guatemala	romana	223186	1815836
D025	225403	1815569	0	7.96251	37	53	Vegetation_high	0	0	1	0	Guatemala	romana	223186	1815836
D025	223092	1816484	0	20.4606	53	45	Vegetation_low	0	0	0	1	Guatemala	romana	223186	1815836
D025	223217	1815802	1	4.19884	34	34	Vegetation_low	0	0	0	1	Guatemala	romana	223186	1815836
D025	223210	1816485	0	8.07955	87	88	Vegetation_low	0	0	0	1	Guatemala	romana	223186	1815836
D025	223907	1817265	0	19.2621	16	91	Vegetation_high	0	0	1	0	Guatemala	romana	223186	1815836
D025	223190	1815830	1	2.86405	64	64	Building	1	0	0	0	Guatemala	romana	223186	1815836
D025	224209	1816407	0	25.4187	68	94	Vegetation_low	0	0	0	1	Guatemala	romana	223186	1815836
D025	223200	1815822	1	2.86405	65	65	Building	1	0	0	0	Guatemala	romana	223186	1815836
D025	222565	1815331	0	15.6718	91	48	Vegetation_low	0	0	0	1	Guatemala	romana	223186	1815836
D025	223200	1815809	1	2.86405	52	52	Vegetation_low	0	0	0	1	Guatemala	romana	223186	1815836
D025	223340	1816141	1	2.6215	63	63	Vegetation_low	0	0	0	1	Guatemala	romana	223186	1815836
D025	223474	1816059	1	7.22373	12	12	Vegetation_low	0	0	0	1	Guatemala	romana	223186	1815836
D025	223363	1815290	0	10.6111	81	60	Vegetation_low	0	0	0	1	Guatemala	romana	223186	1815836
D025	223214	1815828	1	3.92983	23	23	Vegetation_low	0	0	0	1	Guatemala	romana	223186	1815836
D025	223989	1816635	0	22.6363	15	34	Vegetation_low	0	0	0	1	Guatemala	romana	223186	1815836
D025	224159	1815179	0	10.8634	99	29	Vegetation_high	0	0	1	0	Guatemala	romana	223186	1815836
D025	223148	1815739	1	5.81514	65	65	Vegetation_low	0	0	0	1	Guatemala	romana	223186	1815836
D025	224625	1816339	0	16.7023	64	13	Vegetation_low	0	0	0	1	Guatemala	romana	223186	1815836
D025	223601	1817247	0	13.6623	5	15	Vegetation_low	0	0	0	1	Guatemala	romana	223186	1815836
D025	223008	1817841	0	1.54854	35	17	Vegetation_low	0	0	0	1	Guatemala	romana	223186	1815836
D025	224845	1816171	0	34.6866	69	79	Vegetation_high	0	0	1	0	Guatemala	romana	223186	1815836
D056	223842	1816023	1	1.96777	27	27	Vegetation_low	0	0	0	1	Guatemala	romana	223829	1815994
D056	223841	1816006	1	1.9281	7	7	Vegetation_low	0	0	0	1	Guatemala	romana	223829	1815994
D056	224852	1816063	0	19.6266	34	88	Vegetation_low	0	0	0	1	Guatemala	romana	223829	1815994
D056	223857	1815971	1	1.84343	24	24	Vegetation_low	0	0	0	1	Guatemala	romana	223829	1815994
D056	223860	1816014	1	1.9281	6	6	Vegetation_low	0	0	0	1	Guatemala	romana	223829	1815994
D056	223851	1816008	1	1.9281	9	9	Vegetation_low	0	0	0	1	Guatemala	romana	223829	1815994
D056	223862	1816016	1	1.9281	6	6	Vegetation_low	0	0	0	1	Guatemala	romana	223829	1815994
D056	223875	1816006	1	1.6228	24	24	Vegetation_low	0	0	0	1	Guatemala	romana	223829	1815994
D056	223936	1817378	0	17.6168	56	56	Vegetation_high	0	0	1	0	Guatemala	romana	223829	1815994
D056	222229	1815601	0	9.92387	81	70	Vegetation_low	0	0	0	1	Guatemala	romana	223829	1815994
D056	223866	1816015	1	1.9281	20	20	Vegetation_low	0	0	0	1	Guatemala	romana	223829	1815994
D056	223862	1816018	1	1.96777	25	25	Vegetation_low	0	0	0	1	Guatemala	romana	223829	1815994
D056	222337	1814517	0	21.5507	41	28	Vegetation_low	0	0	0	1	Guatemala	romana	223829	1815994
D056	223815	1816008	1	1.51177	10	10	Vegetation_low	0	0	0	1	Guatemala	romana	223829	1815994
D056	223867	1816016	1	1.9281	25	25	Vegetation_low	0	0	0	1	Guatemala	romana	223829	1815994
D056	223813	1815977	1	2.07516	9	9	Vegetation_low	0	0	0	1	Guatemala	romana	223829	1815994
D056	223829	1816023	1	1.71498	7	7	Vegetation_low	0	0	0	1	Guatemala	romana	223829	1815994
D056	224164	1814904	0	13.1423	76	19	Vegetation_high	0	0	1	0	Guatemala	romana	223829	1815994
D056	222178	1815277	0	20.8171	21	92	Vegetation_low	0	0	0	1	Guatemala	romana	223829	1815994
D056	222957	1815945	0	4.9071	21	76	Vegetation_high	0	0	1	0	Guatemala	romana	223829	1815994
D056	223971	1816131	0	1.48126	67	93	Vegetation_high	0	0	1	0	Guatemala	romana	223829	1815994
D056	224055	1816007	1	1.82348	10	10	Vegetation_low	0	0	0	1	Guatemala	romana	223829	1815994
D056	224294	1815166	0	8.24645	11	84	Vegetation_high	0	0	1	0	Guatemala	romana	223829	1815994
D056	222935	1817647	0	4.3173	28	90	Vegetation_low	0	0	0	1	Guatemala	romana	223829	1815994
D056	224881	1815812	0	11.0476	8	94	Vegetation_low	0	0	0	1	Guatemala	romana	223829	1815994
D056	222813	1815239	0	12.4732	61	15	Vegetation_low	0	0	0	1	Guatemala	romana	223829	1815994
D056	223859	1816022	1	1.96777	19	19	Vegetation_low	0	0	0	1	Guatemala	romana	223829	1815994
D056	222745	1814166	0	3.28136	29	61	Vegetation_low	0	0	0	1	Guatemala	romana	223829	1815994
D056	223836	1815959	1	2.07516	9	9	Vegetation_low	0	0	0	1	Guatemala	romana	223829	1815994
D056	224861	1817219	0	18.8314	95	70	Vegetation_high	0	0	1	0	Guatemala	romana	223829	1815994
D056	223471	1817827	0	9.18495	31	80	Vegetation_low	0	0	0	1	Guatemala	romana	223829	1815994
D056	223830	1816014	1	1.51177	23	23	Building	1	0	0	0	Guatemala	romana	223829	1815994
D056	224566	1816362	0	13.6972	43	28	Vegetation_low	0	0	0	1	Guatemala	romana	223829	1815994
D056	222241	1814438	0	24.6126	44	35	Vegetation_low	0	0	0	1	Guatemala	romana	223829	1815994
D056	223846	1816002	1	1.9281	6	6	Vegetation_low	0	0	0	1	Guatemala	romana	223829	1815994
D056	222618	1816589	0	12.7783	81	64	Vegetation_low	0	0	0	1	Guatemala	romana	223829	1815994
D056	223870	1816001	1	1.6228	24	24	Vegetation_low	0	0	0	1	Guatemala	romana	223829	1815994
D056	223854	1815977	1	1.84343	23	23	Vegetation_low	0	0	0	1	Guatemala	romana	223829	1815994
D056	224052	1816091	1	8.7004	13	13	Vegetation_low	0	0	0	1	Guatemala	romana	223829	1815994
D056	224623	1815976	0	7.26593	72	54	Vegetation_low	0	0	0	1	Guatemala	romana	223829	1815994
D056	223613	1816731	0	21.7894	49	86	Vegetation_low	0	0	0	1	Guatemala	romana	223829	1815994
D056	224088	1816029	1	3.05086	10	10	Vegetation_low	0	0	0	1	Guatemala	romana	223829	1815994
D056	223793	1816010	1	0.859891	16	16	Building	1	0	0	0	Guatemala	romana	223829	1815994
D056	223861	1816005	1	1.9281	24	24	Vegetation_low	0	0	0	1	Guatemala	romana	223829	1815994
D056	222083	1814988	0	4.12407	7	74	Vegetation_low	0	0	0	1	Guatemala	romana	223829	1815994
D056	222180	1814354	0	14.8391	32	9	Vegetation_low	0	0	0	1	Guatemala	romana	223829	1815994
D056	223856	1816004	1	1.9281	23	23	Vegetation_low	0	0	0	1	Guatemala	romana	223829	1815994
D056	224166	1816954	0	3.39075	29	29	Vegetation_low	0	0	0	1	Guatemala	romana	223829	1815994
D056	222934	1815396	0	13.1722	75	81	Vegetation_high	0	0	1	0	Guatemala	romana	223829	1815994
D056	223861	1815969	1	1.84343	9	9	Vegetation_low	0	0	0	1	Guatemala	romana	223829	1815994
D056	223866	1816020	1	1.96777	20	20	Vegetation_low	0	0	0	1	Guatemala	romana	223829	1815994
D056	223867	1816019	1	1.96777	20	20	Vegetation_low	0	0	0	1	Guatemala	romana	223829	1815994
D056	223808	1816008	1	0.859891	11	11	Vegetation_low	0	0	0	1	Guatemala	romana	223829	1815994
D056	223857	1815975	1	1.84343	24	24	Vegetation_low	0	0	0	1	Guatemala	romana	223829	1815994
D056	223847	1815975	1	1.84343	25	25	Vegetation_low	0	0	0	1	Guatemala	romana	223829	1815994
D056	223435	1816550	0	21.2823	99	98	Vegetation_low	0	0	0	1	Guatemala	romana	223829	1815994
D056	224887	1815387	0	11.0638	34	53	Vegetation_high	0	0	1	0	Guatemala	romana	223829	1815994
D056	223838	1816028	1	1.71498	7	7	Vegetation_low	0	0	0	1	Guatemala	romana	223829	1815994
D056	224043	1816201	1	7.69415	13	13	Vegetation_low	0	0	0	1	Guatemala	romana	223829	1815994
D056	224052	1815973	1	1.77233	13	13	Vegetation_low	0	0	0	1	Guatemala	romana	223829	1815994
D056	223874	1815945	1	1.39584	9	9	Building	1	0	0	0	Guatemala	romana	223829	1815994
D056	223872	1815972	1	1.69515	27	27	Vegetation_low	0	0	0	1	Guatemala	romana	223829	1815994
D056	224358	1816007	1	2.04417	12	12	Vegetation_low	0	0	0	1	Guatemala	romana	223829	1815994
D056	223824	1815997	1	1.51177	11	11	Vegetation_low	0	0	0	1	Guatemala	romana	223829	1815994
D056	223829	1816023	1	1.71498	6	6	Vegetation_low	0	0	0	1	Guatemala	romana	223829	1815994
D056	222839	1816656	0	15.8659	10	81	Vegetation_low	0	0	0	1	Guatemala	romana	223829	1815994
D056	222712	1815228	0	5.31839	71	40	Vegetation_high	0	0	1	0	Guatemala	romana	223829	1815994
D056	224038	1816153	1	9.78716	13	13	Vegetation_low	0	0	0	1	Guatemala	romana	223829	1815994
D056	223145	1814849	0	8.87343	93	2	Vegetation_low	0	0	0	1	Guatemala	romana	223829	1815994
D056	224191	1816065	0	10.0195	35	93	Vegetation_low	0	0	0	1	Guatemala	romana	223829	1815994
D056	223849	1816015	1	1.9281	24	24	Vegetation_low	0	0	0	1	Guatemala	romana	223829	1815994
D056	223860	1815994	1	1.9281	9	9	Vegetation_low	0	0	0	1	Guatemala	romana	223829	1815994
D056	223798	1816016	1	0.859891	9	9	Vegetation_low	0	0	0	1	Guatemala	romana	223829	1815994
D056	223105	1814415	0	17.5138	19	87	Vegetation_high	0	0	1	0	Guatemala	romana	223829	1815994
D056	223860	1816010	1	1.9281	25	25	Vegetation_low	0	0	0	1	Guatemala	romana	223829	1815994
D056	224057	1815990	1	1.82348	10	10	Vegetation_low	0	0	0	1	Guatemala	romana	223829	1815994
D056	223880	1815944	1	1.39584	9	9	Vegetation_low	0	0	0	1	Guatemala	romana	223829	1815994
D056	223844	1816007	1	1.9281	8	8	Vegetation_low	0	0	0	1	Guatemala	romana	223829	1815994
D056	224123	1817457	0	15.1223	81	89	Vegetation_high	0	0	1	0	Guatemala	romana	223829	1815994
D056	224363	1816022	1	4.20283	13	13	Vegetation_low	0	0	0	1	Guatemala	romana	223829	1815994
D056	223848	1816014	1	1.9281	20	20	Vegetation_low	0	0	0	1	Guatemala	romana	223829	1815994
D056	222583	1815699	0	9.35676	97	60	Vegetation_high	0	0	1	0	Guatemala	romana	223829	1815994
D056	223813	1816013	1	1.51177	7	7	Vegetation_low	0	0	0	1	Guatemala	romana	223829	1815994
D056	222520	1817117	0	16.7428	94	87	Vegetation_high	0	0	1	0	Guatemala	romana	223829	1815994
D056	224507	1815528	0	24.414	91	73	Vegetation_low	0	0	0	1	Guatemala	romana	223829	1815994
D056	223816	1816012	1	1.51177	16	16	Vegetation_low	0	0	0	1	Guatemala	romana	223829	1815994
D056	223816	1816027	1	1.71498	6	6	Vegetation_low	0	0	0	1	Guatemala	romana	223829	1815994
D056	223487	1815610	0	14.1523	57	3	Vegetation_low	0	0	0	1	Guatemala	romana	223829	1815994
D056	223815	1816041	1	1.71498	11	11	Vegetation_low	0	0	0	1	Guatemala	romana	223829	1815994
D056	224112	1816711	0	11.224	3	66	Vegetation_low	0	0	0	1	Guatemala	romana	223829	1815994
D056	223990	1815657	0	4.44589	29	62	Vegetation_low	0	0	0	1	Guatemala	romana	223829	1815994
D056	223807	1816017	1	0.859891	15	15	Vegetation_low	0	0	0	1	Guatemala	romana	223829	1815994
D056	224768	1816960	0	16.1055	47	64	Vegetation_low	0	0	0	1	Guatemala	romana	223829	1815994
D056	223421	1817837	0	8.41193	30	82	Vegetation_low	0	0	0	1	Guatemala	romana	223829	1815994
D056	223837	1815999	1	1.51177	26	26	Vegetation_low	0	0	0	1	Guatemala	romana	223829	1815994
D056	223855	1815992	1	1.9281	25	25	Vegetation_low	0	0	0	1	Guatemala	romana	223829	1815994
D056	223853	1815957	1	0.887587	9	9	Vegetation_low	0	0	0	1	Guatemala	romana	223829	1815994
D056	223860	1816010	1	1.9281	10	10	Vegetation_low	0	0	0	1	Guatemala	romana	223829	1815994
D056	223760	1816032	1	2.08996	7	7	Vegetation_low	0	0	0	1	Guatemala	romana	223829	1815994
D056	224977	1817178	0	15.4674	37	60	Vegetation_high	0	0	1	0	Guatemala	romana	223829	1815994
D056	225430	1815556	0	4.72966	30	57	Vegetation_high	0	0	1	0	Guatemala	romana	223829	1815994
D056	223841	1816027	1	1.96777	7	7	Vegetation_low	0	0	0	1	Guatemala	romana	223829	1815994
D056	223858	1816013	1	1.9281	24	24	Vegetation_low	0	0	0	1	Guatemala	romana	223829	1815994
D056	225192	1816565	0	14.6391	56	91	Vegetation_low	0	0	0	1	Guatemala	romana	223829	1815994
D056	223864	1816000	1	1.9281	25	25	Vegetation_low	0	0	0	1	Guatemala	romana	223829	1815994
D056	225050	1816287	0	12.3167	72	27	Vegetation_low	0	0	0	1	Guatemala	romana	223829	1815994
D056	223271	1815564	0	24.4439	33	72	Vegetation_low	0	0	0	1	Guatemala	romana	223829	1815994
D056	223780	1815986	1	1.56484	11	11	Vegetation_low	0	0	0	1	Guatemala	romana	223829	1815994
D056	223121	1815009	0	6.81052	30	63	Vegetation_high	0	0	1	0	Guatemala	romana	223829	1815994
D056	223192	1817819	0	1.32258	71	76	Vegetation_low	0	0	0	1	Guatemala	romana	223829	1815994
D056	222452	1814769	0	7.70905	63	19	Vegetation_low	0	0	0	1	Guatemala	romana	223829	1815994
D056	223861	1815960	1	1.84343	27	27	Vegetation_low	0	0	0	1	Guatemala	romana	223829	1815994
D056	223949	1815831	1	12.8589	10	10	Vegetation_low	0	0	0	1	Guatemala	romana	223829	1815994
D056	223865	1816002	1	1.9281	24	24	Vegetation_low	0	0	0	1	Guatemala	romana	223829	1815994
D056	224281	1815980	1	0.882759	12	12	Vegetation_low	0	0	0	1	Guatemala	romana	223829	1815994
D056	223868	1816014	1	1.9281	25	25	Vegetation_low	0	0	0	1	Guatemala	romana	223829	1815994
D056	223798	1816011	1	0.859891	15	15	Vegetation_low	0	0	0	1	Guatemala	romana	223829	1815994
D056	223794	1816029	1	1.58608	7	7	Vegetation_low	0	0	0	1	Guatemala	romana	223829	1815994
D056	222899	1816793	0	23.2077	71	79	Vegetation_low	0	0	0	1	Guatemala	romana	223829	1815994
D056	223852	1816013	1	1.9281	7	7	Vegetation_low	0	0	0	1	Guatemala	romana	223829	1815994
D056	223821	1815985	1	2.07516	10	10	Vegetation_low	0	0	0	1	Guatemala	romana	223829	1815994
D056	224470	1815399	0	5.92101	67	20	Vegetation_low	0	0	0	1	Guatemala	romana	223829	1815994
D056	223873	1815488	0	13.8375	81	68	Vegetation_low	0	0	0	1	Guatemala	romana	223829	1815994
D056	222453	1814423	0	3.64805	46	47	Vegetation_low	0	0	0	1	Guatemala	romana	223829	1815994
D056	223168	1815171	0	7.01325	85	51	Vegetation_high	0	0	1	0	Guatemala	romana	223829	1815994
D056	223792	1816008	1	0.859891	7	7	Building	1	0	0	0	Guatemala	romana	223829	1815994
D056	222167	1814540	0	15.8404	17	34	Vegetation_low	0	0	0	1	Guatemala	romana	223829	1815994
D056	223135	1814687	0	4.38795	35	27	Streets	0	1	0	0	Guatemala	romana	223829	1815994
D056	223189	1817885	0	2.15646	44	31	Vegetation_low	0	0	0	1	Guatemala	romana	223829	1815994
D056	223862	1815984	1	1.84343	24	24	Vegetation_low	0	0	0	1	Guatemala	romana	223829	1815994
D056	222164	1814331	0	12.7279	53	29	Vegetation_low	0	0	0	1	Guatemala	romana	223829	1815994
D056	222541	1817199	0	2.98771	21	84	Vegetation_low	0	0	0	1	Guatemala	romana	223829	1815994
D056	224300	1816039	1	3.45715	12	12	Vegetation_low	0	0	0	1	Guatemala	romana	223829	1815994
D056	223863	1816017	1	1.9281	25	25	Vegetation_low	0	0	0	1	Guatemala	romana	223829	1815994
D056	222697	1814637	0	16.4555	72	7	Vegetation_high	0	0	1	0	Guatemala	romana	223829	1815994
D056	223908	1816465	0	16.7012	11	44	Vegetation_low	0	0	0	1	Guatemala	romana	223829	1815994
D056	222273	1814315	0	17.4947	20	49	Vegetation_low	0	0	0	1	Guatemala	romana	223829	1815994
D056	224443	1817044	0	6.92546	58	89	Vegetation_low	0	0	0	1	Guatemala	romana	223829	1815994
D056	222148	1814481	0	10.1252	44	16	Vegetation_low	0	0	0	1	Guatemala	romana	223829	1815994
D056	223835	1816001	1	1.51177	24	24	Vegetation_low	0	0	0	1	Guatemala	romana	223829	1815994
D056	223811	1816004	1	1.51177	10	10	Vegetation_low	0	0	0	1	Guatemala	romana	223829	1815994
D056	223791	1815997	1	0.859891	11	11	Vegetation_low	0	0	0	1	Guatemala	romana	223829	1815994
D056	222676	1817071	0	17.6971	14	85	Vegetation_low	0	0	0	1	Guatemala	romana	223829	1815994
D056	222919	1816641	0	22.4192	101	65	Vegetation_low	0	0	0	1	Guatemala	romana	223829	1815994
D056	223971	1815985	1	3.44196	13	13	Vegetation_low	0	0	0	1	Guatemala	romana	223829	1815994
D056	224360	1816005	1	2.04417	12	12	Vegetation_low	0	0	0	1	Guatemala	romana	223829	1815994
D056	223806	1816017	1	0.859891	15	15	Vegetation_low	0	0	0	1	Guatemala	romana	223829	1815994
D056	223997	1815816	0	9.04011	6	16	Vegetation_low	0	0	0	1	Guatemala	romana	223829	1815994
D056	223838	1816024	1	1.71498	6	6	Vegetation_low	0	0	0	1	Guatemala	romana	223829	1815994
D056	223831	1817336	0	14.6139	29	77	Vegetation_high	0	0	1	0	Guatemala	romana	223829	1815994
D056	223830	1815990	1	1.51177	9	9	Vegetation_low	0	0	0	1	Guatemala	romana	223829	1815994
D056	225004	1815798	0	5.77641	59	77	Vegetation_low	0	0	0	1	Guatemala	romana	223829	1815994
D056	223848	1815997	1	1.9281	24	24	Vegetation_low	0	0	0	1	Guatemala	romana	223829	1815994
D056	224858	1815943	0	15.0945	37	63	Vegetation_low	0	0	0	1	Guatemala	romana	223829	1815994
D056	225334	1816040	0	4.36979	90	99	Vegetation_low	0	0	0	1	Guatemala	romana	223829	1815994
D056	223821	1816027	1	1.71498	15	15	Vegetation_low	0	0	0	1	Guatemala	romana	223829	1815994
D056	225187	1816373	0	36.4237	7	25	Vegetation_low	0	0	0	1	Guatemala	romana	223829	1815994
D056	222489	1816176	0	25.0663	79	41	Vegetation_low	0	0	0	1	Guatemala	romana	223829	1815994
D056	223839	1816026	1	1.96777	7	7	Vegetation_low	0	0	0	1	Guatemala	romana	223829	1815994
D056	223821	1816009	1	1.51177	10	10	Building	1	0	0	0	Guatemala	romana	223829	1815994
D056	223078	1817468	0	10.7292	89	55	Vegetation_low	0	0	0	1	Guatemala	romana	223829	1815994
D056	224541	1816805	0	3.02113	97	1	Vegetation_low	0	0	0	1	Guatemala	romana	223829	1815994
D056	223851	1816002	1	1.9281	27	27	Vegetation_low	0	0	0	1	Guatemala	romana	223829	1815994
D056	224492	1816826	0	4.28147	98	61	Vegetation_low	0	0	0	1	Guatemala	romana	223829	1815994
D056	223819	1816009	1	1.51177	10	10	Building	1	0	0	0	Guatemala	romana	223829	1815994
D056	223845	1816004	1	1.9281	24	24	Vegetation_low	0	0	0	1	Guatemala	romana	223829	1815994
D056	222907	1816771	0	19.8475	61	25	Vegetation_low	0	0	0	1	Guatemala	romana	223829	1815994
D056	223813	1816025	1	1.71498	16	16	Vegetation_low	0	0	0	1	Guatemala	romana	223829	1815994
D056	225167	1815524	0	14.4804	21	43	Vegetation_low	0	0	0	1	Guatemala	romana	223829	1815994
D056	223140	1815227	0	5.58823	30	73	Vegetation_high	0	0	1	0	Guatemala	romana	223829	1815994
D056	223821	1816009	1	1.51177	6	6	Building	1	0	0	0	Guatemala	romana	223829	1815994
D056	223799	1816039	1	1.58608	7	7	Vegetation_low	0	0	0	1	Guatemala	romana	223829	1815994
D056	224367	1816105	1	10.9056	13	13	Vegetation_low	0	0	0	1	Guatemala	romana	223829	1815994
D056	224470	1816138	0	9.07871	39	76	Vegetation_low	0	0	0	1	Guatemala	romana	223829	1815994
D056	222990	1816464	0	7.55517	74	74	Vegetation_low	0	0	0	1	Guatemala	romana	223829	1815994
D056	224924	1815730	0	3.79383	59	80	Vegetation_low	0	0	0	1	Guatemala	romana	223829	1815994
D056	223723	1814922	0	2.80853	15	95	Vegetation_low	0	0	0	1	Guatemala	romana	223829	1815994
D056	222133	1815427	0	13.2475	14	4	Vegetation_low	0	0	0	1	Guatemala	romana	223829	1815994
D056	223230	1816908	0	17.5681	46	79	Vegetation_low	0	0	0	1	Guatemala	romana	223829	1815994
D056	223868	1815999	1	1.9281	24	24	Vegetation_low	0	0	0	1	Guatemala	romana	223829	1815994
D056	222558	1817482	0	2.43366	83	17	Vegetation_low	0	0	0	1	Guatemala	romana	223829	1815994
D056	223854	1815998	1	1.9281	25	25	Vegetation_low	0	0	0	1	Guatemala	romana	223829	1815994
D056	223800	1815992	1	0.859891	7	7	Vegetation_low	0	0	0	1	Guatemala	romana	223829	1815994
D056	222640	1814441	0	11.5976	80	39	Vegetation_high	0	0	1	0	Guatemala	romana	223829	1815994
D056	222717	1816719	0	9.3751	84	92	Vegetation_low	0	0	0	1	Guatemala	romana	223829	1815994
D056	224018	1816773	0	4.11343	10	72	Vegetation_low	0	0	0	1	Guatemala	romana	223829	1815994
D056	223794	1816017	1	0.859891	15	15	Vegetation_low	0	0	0	1	Guatemala	romana	223829	1815994
D056	223772	1816038	1	2.08996	11	11	Vegetation_low	0	0	0	1	Guatemala	romana	223829	1815994
D056	223847	1816020	1	1.96777	23	23	Vegetation_low	0	0	0	1	Guatemala	romana	223829	1815994
D056	223161	1814426	0	8.87024	14	6	Vegetation_high	0	0	1	0	Guatemala	romana	223829	1815994
D056	223014	1816157	0	19.7562	101	41	Vegetation_high	0	0	1	0	Guatemala	romana	223829	1815994
D056	222702	1816716	0	9.3751	91	85	Vegetation_low	0	0	0	1	Guatemala	romana	223829	1815994
D056	224192	1816003	1	4.44252	10	10	Vegetation_low	0	0	0	1	Guatemala	romana	223829	1815994
D056	222404	1816626	0	10.2176	78	90	Vegetation_low	0	0	0	1	Guatemala	romana	223829	1815994
D056	223867	1816020	1	1.96777	20	20	Vegetation_low	0	0	0	1	Guatemala	romana	223829	1815994
D056	222956	1816007	0	14.2264	46	36	Vegetation_low	0	0	0	1	Guatemala	romana	223829	1815994
D056	222257	1816221	0	10.2032	80	68	Vegetation_low	0	0	0	1	Guatemala	romana	223829	1815994
D056	224547	1817464	0	9.31929	60	85	Vegetation_low	0	0	0	1	Guatemala	romana	223829	1815994
D056	223319	1816591	0	20.807	97	24	Vegetation_low	0	0	0	1	Guatemala	romana	223829	1815994
D056	223843	1816012	1	1.9281	6	6	Vegetation_low	0	0	0	1	Guatemala	romana	223829	1815994
D056	223845	1816016	1	1.9281	6	6	Vegetation_low	0	0	0	1	Guatemala	romana	223829	1815994
D056	223858	1816013	1	1.9281	27	27	Vegetation_low	0	0	0	1	Guatemala	romana	223829	1815994
D056	223862	1815991	1	1.9281	25	25	Vegetation_low	0	0	0	1	Guatemala	romana	223829	1815994
D056	223873	1816013	1	1.6228	24	24	Vegetation_low	0	0	0	1	Guatemala	romana	223829	1815994
D056	224315	1816838	0	2.78006	47	64	Vegetation_low	0	0	0	1	Guatemala	romana	223829	1815994
D056	222230	1816175	0	7.33112	15	61	Vegetation_high	0	0	1	0	Guatemala	romana	223829	1815994
D056	222949	1817535	0	5.43188	29	68	Vegetation_low	0	0	0	1	Guatemala	romana	223829	1815994
D056	223803	1815998	1	0.859891	7	7	Vegetation_low	0	0	0	1	Guatemala	romana	223829	1815994
D056	223853	1816004	1	1.9281	24	24	Vegetation_low	0	0	0	1	Guatemala	romana	223829	1815994
D056	223173	1814386	0	4.54141	32	30	Vegetation_high	0	0	1	0	Guatemala	romana	223829	1815994
D056	223857	1816004	1	1.9281	23	23	Vegetation_low	0	0	0	1	Guatemala	romana	223829	1815994
D056	224170	1816045	1	6.10017	10	10	Vegetation_low	0	0	0	1	Guatemala	romana	223829	1815994
D056	223863	1816036	1	1.96777	25	25	Building	1	0	0	0	Guatemala	romana	223829	1815994
D056	224614	1816347	0	16.8036	60	63	Vegetation_low	0	0	0	1	Guatemala	romana	223829	1815994
D056	223858	1816005	1	1.9281	25	25	Vegetation_low	0	0	0	1	Guatemala	romana	223829	1815994
D056	222068	1815265	0	2.91063	98	88	Vegetation_low	0	0	0	1	Guatemala	romana	223829	1815994
D056	223790	1816019	1	1.58608	16	16	Vegetation_low	0	0	0	1	Guatemala	romana	223829	1815994
D056	223861	1815998	1	1.9281	27	27	Vegetation_low	0	0	0	1	Guatemala	romana	223829	1815994
D056	225386	1816463	0	26.3538	92	71	Vegetation_high	0	0	1	0	Guatemala	romana	223829	1815994
D056	223854	1816000	1	1.9281	25	25	Vegetation_low	0	0	0	1	Guatemala	romana	223829	1815994
D056	222314	1814891	0	8.01049	14	86	Vegetation_high	0	0	1	0	Guatemala	romana	223829	1815994
D056	223860	1815998	1	1.9281	25	25	Vegetation_low	0	0	0	1	Guatemala	romana	223829	1815994
D056	223845	1815995	1	1.9281	25	25	Vegetation_low	0	0	0	1	Guatemala	romana	223829	1815994
D056	222997	1817054	0	14.1924	15	82	Vegetation_low	0	0	0	1	Guatemala	romana	223829	1815994
D056	224029	1816279	1	2.76053	13	13	Vegetation_low	0	0	0	1	Guatemala	romana	223829	1815994
D056	223776	1816861	0	19.4635	19	15	Vegetation_low	0	0	0	1	Guatemala	romana	223829	1815994
D056	223258	1816162	0	2.57887	74	78	Streets	0	1	0	0	Guatemala	romana	223829	1815994
D056	223860	1816000	1	1.9281	25	25	Vegetation_low	0	0	0	1	Guatemala	romana	223829	1815994
D056	223844	1816029	1	1.96777	16	16	Vegetation_low	0	0	0	1	Guatemala	romana	223829	1815994
D056	223855	1816022	1	1.96777	25	25	Vegetation_low	0	0	0	1	Guatemala	romana	223829	1815994
D056	223823	1816016	1	1.51177	9	9	Building	1	0	0	0	Guatemala	romana	223829	1815994
D056	224456	1817353	0	11.2607	50	56	Vegetation_low	0	0	0	1	Guatemala	romana	223829	1815994
D056	222603	1816999	0	10.9682	39	26	Vegetation_high	0	0	1	0	Guatemala	romana	223829	1815994
D056	222774	1816228	0	29.2567	54	96	Vegetation_low	0	0	0	1	Guatemala	romana	223829	1815994
D056	222367	1814234	0	23.765	14	87	Vegetation_low	0	0	0	1	Guatemala	romana	223829	1815994
D056	223934	1814979	0	8.38843	16	95	Vegetation_high	0	0	1	0	Guatemala	romana	223829	1815994
D056	224814	1816120	0	31.9658	68	66	Vegetation_high	0	0	1	0	Guatemala	romana	223829	1815994
D056	223644	1817274	0	21.584	53	52	Vegetation_low	0	0	0	1	Guatemala	romana	223829	1815994
D056	223204	1817461	0	20.3102	23	94	Vegetation_low	0	0	0	1	Guatemala	romana	223829	1815994
D056	223859	1816003	1	1.9281	24	24	Vegetation_low	0	0	0	1	Guatemala	romana	223829	1815994
D056	222413	1815541	0	7.92708	13	17	Vegetation_low	0	0	0	1	Guatemala	romana	223829	1815994
D056	223297	1816073	0	10.1845	6	71	Building	1	0	0	0	Guatemala	romana	223829	1815994
D056	223851	1816020	1	1.96777	6	6	Vegetation_low	0	0	0	1	Guatemala	romana	223829	1815994
D056	223859	1816023	1	1.96777	20	20	Vegetation_low	0	0	0	1	Guatemala	romana	223829	1815994
D056	223799	1816017	1	0.859891	10	10	Vegetation_low	0	0	0	1	Guatemala	romana	223829	1815994
D056	222112	1814325	0	19.271	4	94	Vegetation_low	0	0	0	1	Guatemala	romana	223829	1815994
D056	223860	1816006	1	1.9281	24	24	Vegetation_low	0	0	0	1	Guatemala	romana	223829	1815994
D056	222600	1817153	0	12.1664	56	81	Vegetation_low	0	0	0	1	Guatemala	romana	223829	1815994
D056	222996	1815546	0	12.0637	50	36	Vegetation_high	0	0	1	0	Guatemala	romana	223829	1815994
D056	223813	1816052	1	2.50317	7	7	Vegetation_low	0	0	0	1	Guatemala	romana	223829	1815994
D056	223875	1815945	1	1.39584	10	10	Vegetation_low	0	0	0	1	Guatemala	romana	223829	1815994
D056	224700	1816813	0	3.44509	63	46	Vegetation_low	0	0	0	1	Guatemala	romana	223829	1815994
D056	224437	1817592	0	13.2618	32	83	Vegetation_low	0	0	0	1	Guatemala	romana	223829	1815994
D056	223847	1815999	1	1.9281	24	24	Vegetation_low	0	0	0	1	Guatemala	romana	223829	1815994
D056	224348	1815996	1	1.56818	12	12	Vegetation_low	0	0	0	1	Guatemala	romana	223829	1815994
D056	223811	1815224	0	9.27523	11	40	Vegetation_low	0	0	0	1	Guatemala	romana	223829	1815994
D056	224440	1816826	0	3.37337	99	67	Vegetation_low	0	0	0	1	Guatemala	romana	223829	1815994
D056	222527	1816857	0	10.1176	71	14	Vegetation_low	0	0	0	1	Guatemala	romana	223829	1815994
D056	223828	1816019	1	1.71498	24	24	Vegetation_low	0	0	0	1	Guatemala	romana	223829	1815994
D056	223845	1816000	1	1.9281	24	24	Vegetation_low	0	0	0	1	Guatemala	romana	223829	1815994
D056	223681	1816146	0	2.48769	23	69	Vegetation_low	0	0	0	1	Guatemala	romana	223829	1815994
D056	223630	1815951	1	7.51176	8	8	Building	1	0	0	0	Guatemala	romana	223829	1815994
D056	223840	1816022	1	1.96777	7	7	Vegetation_low	0	0	0	1	Guatemala	romana	223829	1815994
D056	223549	1817433	0	6.2821	30	37	Vegetation_low	0	0	0	1	Guatemala	romana	223829	1815994
D056	225100	1815921	0	10.7664	36	31	Vegetation_low	0	0	0	1	Guatemala	romana	223829	1815994
D056	224557	1815464	0	14.2953	75	23	Vegetation_high	0	0	1	0	Guatemala	romana	223829	1815994
D056	223836	1815662	0	21.3807	44	6	Vegetation_low	0	0	0	1	Guatemala	romana	223829	1815994
D056	223840	1816008	1	1.9281	24	24	Vegetation_low	0	0	0	1	Guatemala	romana	223829	1815994
D056	223802	1816015	1	0.859891	16	16	Vegetation_low	0	0	0	1	Guatemala	romana	223829	1815994
D056	222786	1817452	0	1.45945	53	51	Vegetation_low	0	0	0	1	Guatemala	romana	223829	1815994
D056	223952	1816626	0	16.3637	31	22	Vegetation_low	0	0	0	1	Guatemala	romana	223829	1815994
D056	222729	1817013	0	17.18	43	32	Vegetation_low	0	0	0	1	Guatemala	romana	223829	1815994
D056	223855	1815975	1	1.84343	25	25	Vegetation_low	0	0	0	1	Guatemala	romana	223829	1815994
D056	223800	1816007	1	0.859891	15	15	Vegetation_low	0	0	0	1	Guatemala	romana	223829	1815994
D056	224014	1817240	0	19.7312	30	42	Vegetation_low	0	0	0	1	Guatemala	romana	223829	1815994
D056	222901	1814733	0	10.2655	48	12	Vegetation_low	0	0	0	1	Guatemala	romana	223829	1815994
D056	223839	1816026	1	1.96777	7	7	Vegetation_low	0	0	0	1	Guatemala	romana	223829	1815994
D056	223248	1817408	0	15.492	45	45	Vegetation_low	0	0	0	1	Guatemala	romana	223829	1815994
D056	224354	1815436	0	13.8951	83	93	Vegetation_high	0	0	1	0	Guatemala	romana	223829	1815994
D056	224150	1814938	0	11.5942	42	12	Vegetation_high	0	0	1	0	Guatemala	romana	223829	1815994
D056	224437	1815104	0	9.81944	20	72	Vegetation_low	0	0	0	1	Guatemala	romana	223829	1815994
D056	223858	1815868	1	1.13887	10	10	Vegetation_low	0	0	0	1	Guatemala	romana	223829	1815994
D056	222997	1816736	0	4.60324	51	83	Vegetation_low	0	0	0	1	Guatemala	romana	223829	1815994
D056	224120	1815056	0	3.30526	4	58	Vegetation_high	0	0	1	0	Guatemala	romana	223829	1815994
D056	222715	1817218	0	3.78082	55	50	Vegetation_low	0	0	0	1	Guatemala	romana	223829	1815994
D056	224167	1816003	1	4.43153	10	10	Vegetation_low	0	0	0	1	Guatemala	romana	223829	1815994
D056	222569	1817176	0	10.1263	36	65	Vegetation_low	0	0	0	1	Guatemala	romana	223829	1815994
D056	222627	1814280	0	1.9193	49	38	Vegetation_low	0	0	0	1	Guatemala	romana	223829	1815994
D056	224850	1816262	0	4.32572	53	46	Vegetation_low	0	0	0	1	Guatemala	romana	223829	1815994
D056	222504	1815671	0	19.0632	22	43	Vegetation_low	0	0	0	1	Guatemala	romana	223829	1815994
D056	224094	1816097	1	11.3672	13	13	Vegetation_low	0	0	0	1	Guatemala	romana	223829	1815994
D056	223806	1816014	1	0.859891	15	15	Vegetation_low	0	0	0	1	Guatemala	romana	223829	1815994
D056	223844	1816022	1	1.96777	6	6	Vegetation_low	0	0	0	1	Guatemala	romana	223829	1815994
D056	222212	1816031	0	15.9202	54	24	Vegetation_low	0	0	0	1	Guatemala	romana	223829	1815994
D056	225223	1815648	0	9.56372	2	97	Vegetation_high	0	0	1	0	Guatemala	romana	223829	1815994
D056	223852	1815991	1	1.9281	27	27	Vegetation_low	0	0	0	1	Guatemala	romana	223829	1815994
D056	223853	1815996	1	1.9281	24	24	Vegetation_low	0	0	0	1	Guatemala	romana	223829	1815994
D056	223835	1815956	1	1.55319	10	10	Vegetation_low	0	0	0	1	Guatemala	romana	223829	1815994
D056	223232	1814977	0	12.07	91	47	Vegetation_low	0	0	0	1	Guatemala	romana	223829	1815994
D056	225439	1815760	0	9.53237	89	69	Vegetation_low	0	0	0	1	Guatemala	romana	223829	1815994
D056	222946	1817809	0	1.18379	50	42	Vegetation_low	0	0	0	1	Guatemala	romana	223829	1815994
D056	223792	1816015	1	0.859891	16	16	Vegetation_low	0	0	0	1	Guatemala	romana	223829	1815994
D056	223817	1815982	1	2.07516	10	10	Vegetation_low	0	0	0	1	Guatemala	romana	223829	1815994
D056	223811	1816011	1	1.51177	15	15	Vegetation_low	0	0	0	1	Guatemala	romana	223829	1815994
D056	224272	1817081	0	9.14893	2	62	Vegetation_low	0	0	0	1	Guatemala	romana	223829	1815994
D056	224345	1815992	1	1.56818	12	12	Vegetation_low	0	0	0	1	Guatemala	romana	223829	1815994
D056	223817	1816027	1	1.71498	6	6	Vegetation_low	0	0	0	1	Guatemala	romana	223829	1815994
D056	224266	1815992	1	1.36496	12	12	Vegetation_low	0	0	0	1	Guatemala	romana	223829	1815994
D056	223805	1816005	1	0.859891	9	9	Vegetation_low	0	0	0	1	Guatemala	romana	223829	1815994
D056	223890	1815848	0	4.45188	32	48	Streets	0	1	0	0	Guatemala	romana	223829	1815994
D056	223933	1815840	1	13.6859	13	13	Vegetation_low	0	0	0	1	Guatemala	romana	223829	1815994
D056	223669	1817586	0	32.6258	80	5	Vegetation_low	0	0	0	1	Guatemala	romana	223829	1815994
D056	223796	1816063	1	2.7058	6	6	Vegetation_low	0	0	0	1	Guatemala	romana	223829	1815994
D056	223865	1816025	1	1.96777	19	19	Vegetation_low	0	0	0	1	Guatemala	romana	223829	1815994
D056	223861	1815994	1	1.9281	25	25	Vegetation_low	0	0	0	1	Guatemala	romana	223829	1815994
D056	223830	1816028	1	1.71498	7	7	Vegetation_low	0	0	0	1	Guatemala	romana	223829	1815994
D056	223841	1816009	1	1.9281	6	6	Vegetation_low	0	0	0	1	Guatemala	romana	223829	1815994
D056	223842	1816026	1	1.96777	24	24	Vegetation_low	0	0	0	1	Guatemala	romana	223829	1815994
D056	223803	1816005	1	0.859891	10	10	Vegetation_low	0	0	0	1	Guatemala	romana	223829	1815994
D056	224168	1815692	0	3.91045	35	11	Vegetation_low	0	0	0	1	Guatemala	romana	223829	1815994
D056	223080	1815813	0	5.36555	67	11	Vegetation_low	0	0	0	1	Guatemala	romana	223829	1815994
D056	223825	1816008	1	1.51177	24	24	Building	1	0	0	0	Guatemala	romana	223829	1815994
D056	225190	1815967	0	17.7337	76	2	Vegetation_low	0	0	0	1	Guatemala	romana	223829	1815994
D056	224283	1815975	1	0.882759	12	12	Vegetation_low	0	0	0	1	Guatemala	romana	223829	1815994
D056	223857	1816021	1	1.96777	7	7	Vegetation_low	0	0	0	1	Guatemala	romana	223829	1815994
D056	225406	1816628	0	17.4009	33	34	Vegetation_low	0	0	0	1	Guatemala	romana	223829	1815994
D056	224072	1815764	0	10.1342	42	66	Vegetation_low	0	0	0	1	Guatemala	romana	223829	1815994
D056	223873	1815994	1	1.6228	24	24	Vegetation_low	0	0	0	1	Guatemala	romana	223829	1815994
D056	223799	1816000	1	0.859891	11	11	Vegetation_low	0	0	0	1	Guatemala	romana	223829	1815994
D056	224123	1815545	0	8.48038	16	9	Vegetation_high	0	0	1	0	Guatemala	romana	223829	1815994
D056	222791	1817768	0	2.48204	18	45	Vegetation_low	0	0	0	1	Guatemala	romana	223829	1815994
D056	222853	1814714	0	12.5908	22	75	Vegetation_low	0	0	0	1	Guatemala	romana	223829	1815994
D056	223842	1816036	1	1.96777	7	7	Vegetation_low	0	0	0	1	Guatemala	romana	223829	1815994
D056	223801	1816012	1	0.859891	15	15	Vegetation_low	0	0	0	1	Guatemala	romana	223829	1815994
D056	223877	1815940	1	1.39584	10	10	Vegetation_low	0	0	0	1	Guatemala	romana	223829	1815994
D056	222535	1817392	0	2.18497	79	67	Vegetation_high	0	0	1	0	Guatemala	romana	223829	1815994
D056	223864	1815987	1	1.84343	24	24	Vegetation_low	0	0	0	1	Guatemala	romana	223829	1815994
D056	223628	1816577	0	21.9136	90	62	Vegetation_high	0	0	1	0	Guatemala	romana	223829	1815994
D056	222328	1814635	0	18.0351	4	35	Vegetation_low	0	0	0	1	Guatemala	romana	223829	1815994
D056	223883	1816012	1	1.6228	6	6	Vegetation_low	0	0	0	1	Guatemala	romana	223829	1815994
D056	223792	1816004	1	0.859891	16	16	Vegetation_low	0	0	0	1	Guatemala	romana	223829	1815994
D056	223303	1815623	0	27.4626	88	54	Vegetation_low	0	0	0	1	Guatemala	romana	223829	1815994
D056	223859	1816020	1	1.96777	20	20	Vegetation_low	0	0	0	1	Guatemala	romana	223829	1815994
D056	224603	1817345	0	8.41357	4	101	Vegetation_low	0	0	0	1	Guatemala	romana	223829	1815994
D056	223457	1815164	0	12.1332	20	88	Vegetation_low	0	0	0	1	Guatemala	romana	223829	1815994
D056	223072	1817023	0	21.3866	86	20	Vegetation_low	0	0	0	1	Guatemala	romana	223829	1815994
D056	225265	1815468	0	14.0096	31	21	Vegetation_low	0	0	0	1	Guatemala	romana	223829	1815994
D056	223222	1816380	0	8.67974	86	65	Vegetation_low	0	0	0	1	Guatemala	romana	223829	1815994
D056	223867	1815984	1	1.84343	9	9	Vegetation_low	0	0	0	1	Guatemala	romana	223829	1815994
D056	224566	1815814	0	2.82306	89	52	Vegetation_low	0	0	0	1	Guatemala	romana	223829	1815994
D056	223846	1816016	1	1.9281	7	7	Vegetation_low	0	0	0	1	Guatemala	romana	223829	1815994
D056	222770	1814503	0	9.22476	55	23	Vegetation_low	0	0	0	1	Guatemala	romana	223829	1815994
D056	222831	1815961	0	19.3946	16	53	Vegetation_low	0	0	0	1	Guatemala	romana	223829	1815994
D056	222929	1816988	0	8.15243	83	38	Vegetation_low	0	0	0	1	Guatemala	romana	223829	1815994
D056	224292	1815981	1	0.659711	12	12	Vegetation_low	0	0	0	1	Guatemala	romana	223829	1815994
D056	223160	1815871	0	2.4253	3	5	Vegetation_high	0	0	1	0	Guatemala	romana	223829	1815994
D056	222499	1816203	0	21.0844	56	14	Vegetation_low	0	0	0	1	Guatemala	romana	223829	1815994
D056	223803	1816021	1	1.58608	15	15	Vegetation_low	0	0	0	1	Guatemala	romana	223829	1815994
D056	225049	1817030	0	13.0977	19	59	Vegetation_low	0	0	0	1	Guatemala	romana	223829	1815994
D056	224309	1815754	0	4.24503	8	3	Vegetation_high	0	0	1	0	Guatemala	romana	223829	1815994
D056	224247	1816090	1	14.6232	13	13	Vegetation_low	0	0	0	1	Guatemala	romana	223829	1815994
D056	224197	1816036	1	6.10017	10	10	Vegetation_low	0	0	0	1	Guatemala	romana	223829	1815994
D056	223871	1816006	1	1.6228	25	25	Vegetation_low	0	0	0	1	Guatemala	romana	223829	1815994
D056	225320	1816652	0	23.4231	35	91	Vegetation_high	0	0	1	0	Guatemala	romana	223829	1815994
D056	223879	1816041	1	1.27083	20	20	Building	1	0	0	0	Guatemala	romana	223829	1815994
D056	222253	1815235	0	7.0327	23	13	Vegetation_low	0	0	0	1	Guatemala	romana	223829	1815994
D056	223835	1816034	1	1.71498	7	7	Vegetation_low	0	0	0	1	Guatemala	romana	223829	1815994
D056	223813	1816014	1	1.51177	15	15	Vegetation_low	0	0	0	1	Guatemala	romana	223829	1815994
D056	223889	1817399	0	12.8367	64	91	Vegetation_high	0	0	1	0	Guatemala	romana	223829	1815994
D056	223841	1815933	1	0.887587	13	13	Vegetation_low	0	0	0	1	Guatemala	romana	223829	1815994
D056	222710	1817705	0	3.96422	41	18	Vegetation_low	0	0	0	1	Guatemala	romana	223829	1815994
D056	224377	1815973	1	1.2258	12	12	Vegetation_low	0	0	0	1	Guatemala	romana	223829	1815994
D056	223801	1815936	1	1.89553	10	10	Building	1	0	0	0	Guatemala	romana	223829	1815994
D056	223753	1815651	0	22.9057	70	95	Vegetation_low	0	0	0	1	Guatemala	romana	223829	1815994
D056	223592	1817805	0	5.12452	86	69	Vegetation_low	0	0	0	1	Guatemala	romana	223829	1815994
D056	223861	1816008	1	1.9281	23	23	Vegetation_low	0	0	0	1	Guatemala	romana	223829	1815994
D056	223814	1815990	1	1.51177	8	8	Vegetation_low	0	0	0	1	Guatemala	romana	223829	1815994
D056	224167	1816064	1	9.53717	13	13	Vegetation_low	0	0	0	1	Guatemala	romana	223829	1815994
D056	223858	1815998	1	1.9281	27	27	Vegetation_low	0	0	0	1	Guatemala	romana	223829	1815994
D056	223876	1815949	1	1.39584	9	9	Vegetation_low	0	0	0	1	Guatemala	romana	223829	1815994
D056	222937	1816997	0	8.15243	7	32	Vegetation_low	0	0	0	1	Guatemala	romana	223829	1815994
D056	223818	1816019	1	1.71498	15	15	Building	1	0	0	0	Guatemala	romana	223829	1815994
D056	222188	1815102	0	12.7591	82	59	Vegetation_low	0	0	0	1	Guatemala	romana	223829	1815994
D056	223845	1816001	1	1.9281	24	24	Vegetation_low	0	0	0	1	Guatemala	romana	223829	1815994
D056	222766	1814371	0	14.6859	88	96	Vegetation_low	0	0	0	1	Guatemala	romana	223829	1815994
D056	225293	1815460	0	8.39377	55	90	Vegetation_low	0	0	0	1	Guatemala	romana	223829	1815994
D056	223826	1816000	1	1.51177	9	9	Building	1	0	0	0	Guatemala	romana	223829	1815994
D056	225123	1817035	0	10.4859	7	79	Vegetation_low	0	0	0	1	Guatemala	romana	223829	1815994
D056	222963	1815402	0	20.3155	86	8	Vegetation_high	0	0	1	0	Guatemala	romana	223829	1815994
D056	222206	1814578	0	20.0603	67	10	Vegetation_low	0	0	0	1	Guatemala	romana	223829	1815994
D056	223863	1816022	1	1.96777	19	19	Vegetation_low	0	0	0	1	Guatemala	romana	223829	1815994
D056	223201	1817029	0	15.6208	97	71	Vegetation_low	0	0	0	1	Guatemala	romana	223829	1815994
D056	224045	1815933	1	2.32774	10	10	Vegetation_low	0	0	0	1	Guatemala	romana	223829	1815994
D056	222932	1814509	0	9.48869	60	86	Vegetation_low	0	0	0	1	Guatemala	romana	223829	1815994
D056	222607	1815730	0	7.88725	97	21	Vegetation_low	0	0	0	1	Guatemala	romana	223829	1815994
D056	223815	1815992	1	1.51177	10	10	Vegetation_low	0	0	0	1	Guatemala	romana	223829	1815994
D056	224330	1817375	0	33.5404	91	83	Vegetation_low	0	0	0	1	Guatemala	romana	223829	1815994
D056	223801	1816007	1	0.859891	8	8	Vegetation_low	0	0	0	1	Guatemala	romana	223829	1815994
D056	223549	1816978	0	19.5593	25	80	Vegetation_low	0	0	0	1	Guatemala	romana	223829	1815994
D056	223255	1816283	0	18.558	84	100	Vegetation_low	0	0	0	1	Guatemala	romana	223829	1815994
D056	223842	1816031	1	1.96777	7	7	Vegetation_low	0	0	0	1	Guatemala	romana	223829	1815994
D056	223787	1816016	1	0.859891	16	16	Vegetation_low	0	0	0	1	Guatemala	romana	223829	1815994
D056	223807	1816016	1	0.859891	16	16	Vegetation_low	0	0	0	1	Guatemala	romana	223829	1815994
D056	224939	1816837	0	13.1632	26	75	Vegetation_low	0	0	0	1	Guatemala	romana	223829	1815994
D056	223835	1815997	1	1.51177	24	24	Vegetation_low	0	0	0	1	Guatemala	romana	223829	1815994
D056	223002	1814869	0	8.35866	40	39	Vegetation_high	0	0	1	0	Guatemala	romana	223829	1815994
D056	224213	1815161	0	10.7189	7	50	Vegetation_high	0	0	1	0	Guatemala	romana	223829	1815994
D056	223848	1815996	1	1.9281	24	24	Vegetation_low	0	0	0	1	Guatemala	romana	223829	1815994
D056	223805	1816008	1	0.859891	5	5	Vegetation_low	0	0	0	1	Guatemala	romana	223829	1815994
D056	223821	1815985	1	2.07516	8	8	Vegetation_low	0	0	0	1	Guatemala	romana	223829	1815994
D056	223812	1815986	1	2.07516	6	6	Vegetation_low	0	0	0	1	Guatemala	romana	223829	1815994
D056	222591	1817153	0	12.1664	55	89	Vegetation_low	0	0	0	1	Guatemala	romana	223829	1815994
D056	224273	1816242	0	14.7474	13	22	Vegetation_low	0	0	0	1	Guatemala	romana	223829	1815994
D056	223011	1815141	0	10.0461	23	4	Vegetation_high	0	0	1	0	Guatemala	romana	223829	1815994
D056	223516	1815370	0	8.17817	52	97	Vegetation_low	0	0	0	1	Guatemala	romana	223829	1815994
D056	224204	1817528	0	13.7457	28	26	Vegetation_high	0	0	1	0	Guatemala	romana	223829	1815994
D056	223459	1817413	0	5.41838	38	100	Vegetation_low	0	0	0	1	Guatemala	romana	223829	1815994
D056	223115	1816670	0	21.2028	39	78	Vegetation_low	0	0	0	1	Guatemala	romana	223829	1815994
D056	223864	1815986	1	1.84343	25	25	Vegetation_low	0	0	0	1	Guatemala	romana	223829	1815994
D056	223812	1816014	1	1.51177	15	15	Vegetation_low	0	0	0	1	Guatemala	romana	223829	1815994
D056	223860	1816013	1	1.9281	9	9	Vegetation_low	0	0	0	1	Guatemala	romana	223829	1815994
D056	223842	1816012	1	1.9281	6	6	Vegetation_low	0	0	0	1	Guatemala	romana	223829	1815994
D056	223822	1815763	0	3.8497	63	44	Building	1	0	0	0	Guatemala	romana	223829	1815994
D056	222517	1814877	0	10.3388	41	78	Vegetation_low	0	0	0	1	Guatemala	romana	223829	1815994
D056	222490	1815788	0	17.4602	86	98	Vegetation_low	0	0	0	1	Guatemala	romana	223829	1815994
D056	223859	1815992	1	1.9281	25	25	Vegetation_low	0	0	0	1	Guatemala	romana	223829	1815994
D056	223819	1816025	1	1.71498	16	16	Vegetation_low	0	0	0	1	Guatemala	romana	223829	1815994
D056	223841	1815993	1	1.9281	27	27	Vegetation_low	0	0	0	1	Guatemala	romana	223829	1815994
D056	223777	1816003	1	0.900353	7	7	Vegetation_low	0	0	0	1	Guatemala	romana	223829	1815994
D056	223799	1816028	1	1.58608	16	16	Vegetation_low	0	0	0	1	Guatemala	romana	223829	1815994
D056	222640	1814969	0	13.408	7	8	Vegetation_low	0	0	0	1	Guatemala	romana	223829	1815994
D056	222670	1814178	0	4.17563	15	70	Streets	0	1	0	0	Guatemala	romana	223829	1815994
D056	222603	1817444	0	4.621	19	60	Vegetation_low	0	0	0	1	Guatemala	romana	223829	1815994
D056	223803	1816024	1	1.58608	15	15	Vegetation_low	0	0	0	1	Guatemala	romana	223829	1815994
D056	224184	1817262	0	1.80982	90	33	Vegetation_low	0	0	0	1	Guatemala	romana	223829	1815994
D056	224229	1816065	0	9.17241	62	18	Vegetation_low	0	0	0	1	Guatemala	romana	223829	1815994
D056	223303	1816084	0	4.66774	35	74	Vegetation_low	0	0	0	1	Guatemala	romana	223829	1815994
D056	223351	1816364	0	25.8261	69	101	Vegetation_low	0	0	0	1	Guatemala	romana	223829	1815994
D056	223840	1815949	1	0.887587	9	9	Vegetation_low	0	0	0	1	Guatemala	romana	223829	1815994
D056	222444	1814487	0	11.9341	71	77	Vegetation_low	0	0	0	1	Guatemala	romana	223829	1815994
D056	223857	1816042	1	1.96777	7	7	Building	1	0	0	0	Guatemala	romana	223829	1815994
D056	224373	1815999	1	2.04417	12	12	Vegetation_low	0	0	0	1	Guatemala	romana	223829	1815994
D056	223849	1815949	1	0.887587	10	10	Vegetation_low	0	0	0	1	Guatemala	romana	223829	1815994
D056	224351	1817342	0	22.0527	77	73	Vegetation_low	0	0	0	1	Guatemala	romana	223829	1815994
D056	224564	1815476	0	9.74766	66	13	Vegetation_high	0	0	1	0	Guatemala	romana	223829	1815994
D056	224413	1817483	0	16.9646	52	30	Vegetation_low	0	0	0	1	Guatemala	romana	223829	1815994
D056	223223	1816804	0	19.9704	68	67	Vegetation_low	0	0	0	1	Guatemala	romana	223829	1815994
D056	223224	1814873	0	5.75114	91	48	Vegetation_low	0	0	0	1	Guatemala	romana	223829	1815994
D056	223978	1815967	1	3.44196	10	10	Vegetation_low	0	0	0	1	Guatemala	romana	223829	1815994
D056	223331	1814694	0	10.741	63	58	Vegetation_high	0	0	1	0	Guatemala	romana	223829	1815994
D056	224195	1816128	0	19.4526	66	57	Vegetation_low	0	0	0	1	Guatemala	romana	223829	1815994
D056	223838	1816013	1	1.51177	6	6	Vegetation_low	0	0	0	1	Guatemala	romana	223829	1815994
D056	224689	1815703	0	4.56486	91	99	Vegetation_low	0	0	0	1	Guatemala	romana	223829	1815994
D056	222752	1815997	0	19.3372	24	75	Vegetation_low	0	0	0	1	Guatemala	romana	223829	1815994
D056	223829	1816025	1	1.71498	7	7	Vegetation_low	0	0	0	1	Guatemala	romana	223829	1815994
D056	222563	1814938	0	10.7453	68	84	Vegetation_low	0	0	0	1	Guatemala	romana	223829	1815994
D056	223835	1816016	1	1.51177	6	6	Vegetation_low	0	0	0	1	Guatemala	romana	223829	1815994
D056	223887	1816033	1	1.27083	19	19	Vegetation_low	0	0	0	1	Guatemala	romana	223829	1815994
D056	223850	1816005	1	1.9281	24	24	Vegetation_low	0	0	0	1	Guatemala	romana	223829	1815994
D056	222618	1817938	0	1.56225	53	49	Vegetation_low	0	0	0	1	Guatemala	romana	223829	1815994
D056	222541	1815334	0	12.6049	53	37	Vegetation_low	0	0	0	1	Guatemala	romana	223829	1815994
D056	224032	1815553	0	9.79731	98	92	Vegetation_low	0	0	0	1	Guatemala	romana	223829	1815994
D056	222590	1814559	0	15.8401	19	7	Vegetation_high	0	0	1	0	Guatemala	romana	223829	1815994
D056	223966	1815965	1	3.44196	13	13	Vegetation_low	0	0	0	1	Guatemala	romana	223829	1815994
D056	224200	1816019	1	5.08378	10	10	Vegetation_low	0	0	0	1	Guatemala	romana	223829	1815994
D056	222798	1816320	0	4.01577	69	10	Vegetation_low	0	0	0	1	Guatemala	romana	223829	1815994
D056	223842	1815960	1	1.84343	10	10	Vegetation_low	0	0	0	1	Guatemala	romana	223829	1815994
D056	223803	1815996	1	0.859891	11	11	Vegetation_low	0	0	0	1	Guatemala	romana	223829	1815994
D056	223835	1816017	1	1.51177	7	7	Vegetation_low	0	0	0	1	Guatemala	romana	223829	1815994
D056	223872	1815996	1	1.6228	25	25	Vegetation_low	0	0	0	1	Guatemala	romana	223829	1815994
D056	223834	1816024	1	1.71498	7	7	Vegetation_low	0	0	0	1	Guatemala	romana	223829	1815994
D056	223857	1815999	1	1.9281	25	25	Vegetation_low	0	0	0	1	Guatemala	romana	223829	1815994
D056	223370	1814497	0	6.89026	68	33	Vegetation_low	0	0	0	1	Guatemala	romana	223829	1815994
D056	223261	1816782	0	16.5501	67	82	Vegetation_low	0	0	0	1	Guatemala	romana	223829	1815994
D056	222632	1817542	0	2.52659	45	1	Vegetation_low	0	0	0	1	Guatemala	romana	223829	1815994
D056	223580	1815358	0	6.15825	90	55	Vegetation_low	0	0	0	1	Guatemala	romana	223829	1815994
D062	222987	1817426	0	11.9714	2	76	Vegetation_low	0	0	0	1			222958	1.81736e+06
D062	223302	1814837	0	16.759	97	59	Vegetation_high	0	0	1	0			222958	1.81736e+06
D062	223526	1816157	1	8.07235	34	34	Vegetation_low	0	0	0	1			222958	1.81736e+06
D062	223926	1815161	0	7.02822	45	26	Vegetation_low	0	0	0	1			222958	1.81736e+06
D062	223523	1816156	1	8.07235	36	36	Vegetation_low	0	0	0	1			222958	1.81736e+06
D062	223538	1816174	1	7.91826	37	37	Vegetation_low	0	0	0	1			222958	1.81736e+06
D062	224137	1816190	0	14.5624	37	66	Vegetation_low	0	0	0	1			222958	1.81736e+06
D062	223483	1817556	1	7.03835	79	79	Vegetation_low	0	0	0	1			222958	1.81736e+06
D062	223594	1814964	0	7.81885	10	83	Vegetation_high	0	0	1	0			222958	1.81736e+06
D062	223695	1815650	0	7.00464	53	25	Vegetation_low	0	0	0	1			222958	1.81736e+06
D062	223637	1817025	0	20.4883	29	83	Vegetation_low	0	0	0	1			222958	1.81736e+06
D062	223000	1817393	0	8.77362	4	51	Vegetation_low	0	0	0	1			222958	1.81736e+06
D062	222521	1816630	0	6.81531	11	59	Vegetation_high	0	0	1	0			222958	1.81736e+06
D062	222683	1817804	1	2.04246	72	72	Vegetation_low	0	0	0	1			222958	1.81736e+06
D062	223837	1817218	0	6.49209	16	57	Vegetation_high	0	0	1	0			222958	1.81736e+06
D062	222958	1817756	1	3.01483	79	79	Vegetation_low	0	0	0	1			222958	1.81736e+06
D062	224095	1815341	0	14.7354	29	55	Vegetation_high	0	0	1	0			222958	1.81736e+06
D062	222704	1817792	1	1.5273	78	78	Vegetation_low	0	0	0	1			222958	1.81736e+06
D062	225348	1816532	0	17.2292	38	100	Vegetation_low	0	0	0	1			222958	1.81736e+06
D062	222688	1817769	1	3.42071	77	77	Vegetation_low	0	0	0	1			222958	1.81736e+06
D062	222705	1817771	1	2.85164	77	77	Vegetation_low	0	0	0	1			222958	1.81736e+06
D062	223545	1816161	1	4.05992	35	35	Vegetation_low	0	0	0	1			222958	1.81736e+06
D062	223819	1817178	0	5.79522	7	78	Vegetation_high	0	0	1	0			222958	1.81736e+06
D062	222701	1817771	1	2.85164	72	72	Vegetation_low	0	0	0	1			222958	1.81736e+06
D062	224066	1815344	0	16.9147	9	62	Vegetation_low	0	0	0	1			222958	1.81736e+06
D062	224039	1816848	0	3.05512	98	68	Vegetation_low	0	0	0	1			222958	1.81736e+06
D062	222703	1817770	1	2.85164	77	77	Vegetation_low	0	0	0	1			222958	1.81736e+06
D062	222957	1817768	1	1.36253	79	79	Vegetation_low	0	0	0	1			222958	1.81736e+06
D062	222733	1817355	0	5.7366	19	45	Vegetation_low	0	0	0	1			222958	1.81736e+06
D062	223550	1816153	1	4.05992	34	34	Vegetation_low	0	0	0	1			222958	1.81736e+06
D062	224465	1816162	0	9.07871	51	2	Vegetation_low	0	0	0	1			222958	1.81736e+06
D062	222717	1817790	1	2.85164	71	71	Vegetation_low	0	0	0	1			222958	1.81736e+06
D062	224410	1816148	0	20.3101	39	28	Vegetation_low	0	0	0	1			222958	1.81736e+06
D062	222788	1817851	1	1.34371	78	78	Vegetation_low	0	0	0	1			222958	1.81736e+06
D062	222920	1815402	0	13.1722	66	91	Vegetation_high	0	0	1	0			222958	1.81736e+06
D062	224474	1816750	0	1.88392	53	96	Vegetation_low	0	0	0	1			222958	1.81736e+06
D062	222701	1817777	1	2.85164	76	76	Vegetation_low	0	0	0	1			222958	1.81736e+06
D062	223898	1815159	0	4.95125	56	8	Vegetation_low	0	0	0	1			222958	1.81736e+06
D062	223628	1815423	0	14.8016	67	4	Vegetation_low	0	0	0	1			222958	1.81736e+06
D062	222685	1817773	1	3.42071	77	77	Vegetation_low	0	0	0	1			222958	1.81736e+06
D062	224204	1814868	0	10.4485	57	16	Vegetation_high	0	0	1	0			222958	1.81736e+06
D062	222730	1817764	1	2.44145	73	73	Vegetation_low	0	0	0	1			222958	1.81736e+06
D062	222744	1815872	0	5.76905	64	86	Vegetation_low	0	0	0	1			222958	1.81736e+06
D062	222488	1816040	0	22.2448	33	21	Vegetation_low	0	0	0	1			222958	1.81736e+06
D062	223273	1817721	0	32.8882	55	52	Vegetation_low	0	0	0	1			222958	1.81736e+06
D062	222694	1817772	1	3.42071	76	76	Vegetation_low	0	0	0	1			222958	1.81736e+06
D062	223272	1814436	0	5.14119	19	90	Vegetation_high	0	0	1	0			222958	1.81736e+06
D062	223648	1817650	0	22.6784	5	97	Vegetation_low	0	0	0	1			222958	1.81736e+06
D062	223316	1817851	1	6.73328	79	79	Vegetation_low	0	0	0	1			222958	1.81736e+06
D062	222680	1817762	1	3.42071	78	78	Vegetation_low	0	0	0	1			222958	1.81736e+06
D062	223917	1817740	0	16.8114	40	85	Vegetation_low	0	0	0	1			222958	1.81736e+06
D062	224005	1815858	0	14.4647	9	80	Vegetation_low	0	0	0	1			222958	1.81736e+06
D062	222491	1815113	0	7.06074	20	3	Vegetation_high	0	0	1	0			222958	1.81736e+06
D062	222691	1817801	1	2.04246	72	72	Vegetation_low	0	0	0	1			222958	1.81736e+06
D062	224834	1815422	0	20.6611	19	88	Vegetation_high	0	0	1	0			222958	1.81736e+06
D062	222766	1817835	1	0.981589	78	78	Vegetation_low	0	0	0	1			222958	1.81736e+06
D062	222704	1817780	1	2.85164	76	76	Vegetation_low	0	0	0	1			222958	1.81736e+06
D062	223543	1816182	1	3.77707	37	37	Vegetation_low	0	0	0	1			222958	1.81736e+06
D062	222981	1814923	0	9.63646	98	82	Vegetation_high	0	0	1	0			222958	1.81736e+06
D062	224885	1816698	0	16.2955	98	72	Vegetation_low	0	0	0	1			222958	1.81736e+06
D062	223534	1816174	1	7.91826	36	36	Building	1	0	0	0			222958	1.81736e+06
D062	222689	1817770	1	3.42071	77	77	Vegetation_low	0	0	0	1			222958	1.81736e+06
D062	222596	1816519	0	7.6301	72	99	Vegetation_low	0	0	0	1			222958	1.81736e+06
D062	222668	1814148	0	4.48524	99	43	Building	1	0	0	0			222958	1.81736e+06
D062	222706	1817784	1	2.85164	78	78	Vegetation_low	0	0	0	1			222958	1.81736e+06
D062	224636	1817235	0	6.87093	20	95	Vegetation_low	0	0	0	1			222958	1.81736e+06
D062	222702	1817781	1	2.85164	73	73	Vegetation_low	0	0	0	1			222958	1.81736e+06
D062	223539	1816172	1	3.77707	37	37	Building	1	0	0	0			222958	1.81736e+06
D062	222693	1817807	1	2.04246	76	76	Vegetation_low	0	0	0	1			222958	1.81736e+06
D062	223395	1815136	0	6.06683	52	26	Vegetation_low	0	0	0	1			222958	1.81736e+06
D062	222737	1817800	1	1.31451	78	78	Vegetation_low	0	0	0	1			222958	1.81736e+06
D062	223559	1816097	1	14.172	34	34	Vegetation_low	0	0	0	1			222958	1.81736e+06
D062	222543	1817382	0	2.18497	58	100	Vegetation_low	0	0	0	1			222958	1.81736e+06
D062	222625	1817743	1	2.9234	78	78	Vegetation_low	0	0	0	1			222958	1.81736e+06
D062	224976	1815886	0	8.90805	16	101	Vegetation_low	0	0	0	1			222958	1.81736e+06
D062	222952	1817882	1	2.93591	77	77	Vegetation_low	0	0	0	1			222958	1.81736e+06
D062	224869	1815563	0	9.76837	22	53	Vegetation_low	0	0	0	1			222958	1.81736e+06
D062	222681	1817765	1	3.42071	77	77	Vegetation_low	0	0	0	1			222958	1.81736e+06
D062	222679	1817777	1	3.42071	78	78	Vegetation_low	0	0	0	1			222958	1.81736e+06
D062	222632	1817827	1	1.78582	78	78	Vegetation_low	0	0	0	1			222958	1.81736e+06
D062	222215	1815639	0	23.7061	91	81	Vegetation_low	0	0	0	1			222958	1.81736e+06
D062	224482	1815232	0	8.96874	21	92	Vegetation_low	0	0	0	1			222958	1.81736e+06
D062	224959	1815439	0	13.0247	40	70	Vegetation_high	0	0	1	0			222958	1.81736e+06
D062	222628	1817803	1	2.48559	72	72	Vegetation_low	0	0	0	1			222958	1.81736e+06
D062	222227	1814897	0	20.7051	60	47	Vegetation_low	0	0	0	1			222958	1.81736e+06
D062	222646	1817836	1	1.87431	72	72	Vegetation_low	0	0	0	1			222958	1.81736e+06
D062	222687	1817773	1	3.42071	73	73	Vegetation_low	0	0	0	1			222958	1.81736e+06
D062	223190	1817830	1	1.47054	79	79	Vegetation_low	0	0	0	1			222958	1.81736e+06
D062	223499	1816162	1	12.4862	34	34	Vegetation_low	0	0	0	1			222958	1.81736e+06
D062	223476	1816569	0	9.43745	22	60	Vegetation_low	0	0	0	1			222958	1.81736e+06
D062	223213	1817828	1	1.69054	79	79	Vegetation_low	0	0	0	1			222958	1.81736e+06
D062	222530	1814181	0	4.35017	67	65	Vegetation_low	0	0	0	1			222958	1.81736e+06
D062	224138	1815900	0	5.30161	8	83	Vegetation_low	0	0	0	1			222958	1.81736e+06
D062	223483	1817031	0	27.5199	99	52	Vegetation_low	0	0	0	1			222958	1.81736e+06
D062	222806	1817775	1	2.48204	78	78	Vegetation_low	0	0	0	1			222958	1.81736e+06
D062	223546	1816169	1	3.77707	36	36	Building	1	0	0	0			222958	1.81736e+06
D062	222701	1817788	1	2.85164	76	76	Vegetation_low	0	0	0	1			222958	1.81736e+06
D062	222678	1817769	1	3.42071	77	77	Vegetation_low	0	0	0	1			222958	1.81736e+06
D062	223550	1816161	1	4.05992	36	36	Vegetation_low	0	0	0	1			222958	1.81736e+06
D062	223302	1817328	0	2.5045	92	1	Vegetation_low	0	0	0	1			222958	1.81736e+06
D062	223506	1817413	1	6.29225	79	79	Vegetation_low	0	0	0	1			222958	1.81736e+06
D062	224075	1815319	0	9.81872	99	77	Vegetation_low	0	0	0	1			222958	1.81736e+06
D062	222686	1817770	1	3.42071	78	78	Vegetation_low	0	0	0	1			222958	1.81736e+06
D062	223543	1816171	1	3.77707	36	36	Vegetation_low	0	0	0	1			222958	1.81736e+06
D062	225379	1816273	0	7.80323	81	93	Vegetation_low	0	0	0	1			222958	1.81736e+06
D062	222698	1817787	1	2.85164	72	72	Vegetation_low	0	0	0	1			222958	1.81736e+06
D062	223958	1817346	0	21.0892	37	21	Vegetation_high	0	0	1	0			222958	1.81736e+06
D062	223130	1817746	0	7.82902	8	71	Vegetation_low	0	0	0	1			222958	1.81736e+06
D062	222696	1817765	1	3.42071	77	77	Vegetation_low	0	0	0	1			222958	1.81736e+06
D062	222590	1814596	0	16.5663	91	70	Vegetation_high	0	0	1	0			222958	1.81736e+06
D062	222701	1817768	1	2.85164	77	77	Vegetation_low	0	0	0	1			222958	1.81736e+06
D062	225131	1816405	0	13.9185	24	42	Vegetation_low	0	0	0	1			222958	1.81736e+06
D062	223473	1816855	0	19.6114	63	63	Vegetation_low	0	0	0	1			222958	1.81736e+06
D062	222282	1816534	0	9.45993	36	35	Vegetation_low	0	0	0	1			222958	1.81736e+06
D062	222783	1817781	1	1.80994	77	77	Vegetation_low	0	0	0	1			222958	1.81736e+06
D062	225213	1815538	0	11.563	27	94	Vegetation_low	0	0	0	1			222958	1.81736e+06
D062	222696	1817770	1	3.42071	74	74	Vegetation_low	0	0	0	1			222958	1.81736e+06
D062	223381	1815677	0	4.00003	54	7	Vegetation_low	0	0	0	1			222958	1.81736e+06
D062	223544	1816188	1	3.77707	34	34	Vegetation_low	0	0	0	1			222958	1.81736e+06
D062	223847	1816286	0	3.57839	49	80	Vegetation_low	0	0	0	1			222958	1.81736e+06
D062	222698	1817763	1	2.85164	76	76	Vegetation_low	0	0	0	1			222958	1.81736e+06
D062	224583	1817366	0	10.499	76	50	Vegetation_low	0	0	0	1			222958	1.81736e+06
D062	223175	1815690	0	4.73286	100	14	Vegetation_low	0	0	0	1			222958	1.81736e+06
D062	223546	1816192	1	3.77707	37	37	Vegetation_low	0	0	0	1			222958	1.81736e+06
D062	225072	1815759	0	2.42442	31	7	Vegetation_high	0	0	1	0			222958	1.81736e+06
D062	222706	1817771	1	2.85164	77	77	Vegetation_low	0	0	0	1			222958	1.81736e+06
D062	223408	1815953	0	4.38787	40	64	Vegetation_low	0	0	0	1			222958	1.81736e+06
D062	222971	1815666	0	7.48328	13	38	Vegetation_low	0	0	0	1			222958	1.81736e+06
D062	224626	1815344	0	14.9148	60	71	Vegetation_high	0	0	1	0			222958	1.81736e+06
D062	223806	1815360	0	10.0902	25	86	Vegetation_low	0	0	0	1			222958	1.81736e+06
D062	222103	1814271	0	19.1786	48	74	Vegetation_low	0	0	0	1			222958	1.81736e+06
D062	225255	1816784	0	13.7334	3	65	Vegetation_low	0	0	0	1			222958	1.81736e+06
D062	222709	1817781	1	2.85164	74	74	Vegetation_low	0	0	0	1			222958	1.81736e+06
D062	222697	1817786	1	2.85164	74	74	Vegetation_low	0	0	0	1			222958	1.81736e+06
D062	222613	1817803	1	2.48559	72	72	Vegetation_low	0	0	0	1			222958	1.81736e+06
D062	222752	1817853	1	1.65899	78	78	Vegetation_low	0	0	0	1			222958	1.81736e+06
D062	222700	1817768	1	2.85164	77	77	Vegetation_low	0	0	0	1			222958	1.81736e+06
D062	223526	1816166	1	8.07235	36	36	Vegetation_low	0	0	0	1			222958	1.81736e+06
D062	222514	1815371	0	18.7319	65	82	Vegetation_low	0	0	0	1			222958	1.81736e+06
D062	224031	1815519	0	7.28596	14	20	Vegetation_low	0	0	0	1			222958	1.81736e+06
D062	225013	1816610	0	10.846	60	13	Vegetation_high	0	0	1	0			222958	1.81736e+06
D062	222704	1817782	1	2.85164	72	72	Vegetation_low	0	0	0	1			222958	1.81736e+06
D062	222716	1817798	1	1.5273	71	71	Vegetation_low	0	0	0	1			222958	1.81736e+06
D062	223800	1816198	0	1.37833	62	81	Vegetation_low	0	0	0	1			222958	1.81736e+06
D062	222166	1815359	0	19.9919	85	59	Vegetation_low	0	0	0	1			222958	1.81736e+06
D062	224866	1815502	0	14.2658	80	27	Vegetation_low	0	0	0	1			222958	1.81736e+06
D062	222980	1814413	0	9.73569	9	53	Vegetation_low	0	0	0	1			222958	1.81736e+06
D062	222706	1817783	1	2.85164	76	76	Vegetation_low	0	0	0	1			222958	1.81736e+06
D062	222815	1817772	1	2.48204	77	77	Vegetation_low	0	0	0	1			222958	1.81736e+06
D062	223513	1817251	1	5.34585	79	79	Vegetation_low	0	0	0	1			222958	1.81736e+06
D062	223014	1816417	0	10.772	12	86	Vegetation_low	0	0	0	1			222958	1.81736e+06
D062	223325	1814719	0	20.0916	61	98	Vegetation_high	0	0	1	0			222958	1.81736e+06
D062	222658	1817990	1	5.48492	72	72	Vegetation_high	0	0	1	0			222958	1.81736e+06
D062	222697	1817773	1	2.85164	74	74	Vegetation_low	0	0	0	1			222958	1.81736e+06
D062	222702	1817776	1	2.85164	77	77	Vegetation_low	0	0	0	1			222958	1.81736e+06
D062	222749	1817770	1	2.44145	78	78	Vegetation_low	0	0	0	1			222958	1.81736e+06
D062	222737	1817773	1	2.44145	76	76	Vegetation_low	0	0	0	1			222958	1.81736e+06
D062	222707	1817783	1	2.85164	76	76	Vegetation_low	0	0	0	1			222958	1.81736e+06
D062	222688	1817760	1	4.56157	74	74	Vegetation_low	0	0	0	1			222958	1.81736e+06
D062	222918	1817730	1	4.91753	79	79	Vegetation_low	0	0	0	1			222958	1.81736e+06
D062	223183	1814744	0	4.83929	39	9	Vegetation_low	0	0	0	1			222958	1.81736e+06
D062	222628	1816006	0	23.9859	14	62	Vegetation_high	0	0	1	0			222958	1.81736e+06
D062	225252	1816777	0	13.7334	101	31	Vegetation_low	0	0	0	1			222958	1.81736e+06
D062	223589	1816205	1	1.78104	37	37	Streets	0	1	0	0			222958	1.81736e+06
D062	222711	1817770	1	2.85164	78	78	Vegetation_low	0	0	0	1			222958	1.81736e+06
D062	222768	1814402	0	15.105	92	60	Vegetation_low	0	0	0	1			222958	1.81736e+06
D062	222030	1814753	0	7.46691	23	19	Vegetation_low	0	0	0	1			222958	1.81736e+06
D062	223534	1816187	1	7.91826	36	36	Vegetation_low	0	0	0	1			222958	1.81736e+06
D062	222684	1817771	1	3.42071	73	73	Vegetation_low	0	0	0	1			222958	1.81736e+06
D062	222694	1817773	1	3.42071	74	74	Vegetation_low	0	0	0	1			222958	1.81736e+06
D062	223731	1816139	0	0.713071	11	67	Vegetation_low	0	0	0	1			222958	1.81736e+06
D062	225368	1815495	0	1.41712	14	45	Vegetation_low	0	0	0	1			222958	1.81736e+06
D062	222808	1816076	0	14.8615	34	99	Vegetation_low	0	0	0	1			222958	1.81736e+06
D062	225199	1816158	0	10.6736	58	25	Vegetation_low	0	0	0	1			222958	1.81736e+06
D062	222643	1817798	1	2.74132	78	78	Vegetation_low	0	0	0	1			222958	1.81736e+06
D062	223565	1816210	1	4.04241	37	37	Vegetation_low	0	0	0	1			222958	1.81736e+06
D062	225186	1816523	0	21.3844	51	13	Vegetation_low	0	0	0	1			222958	1.81736e+06
D062	222943	1817495	0	11.2311	56	17	Vegetation_low	0	0	0	1			222958	1.81736e+06
D062	222427	1817197	0	1.73097	16	73	Vegetation_low	0	0	0	1			222958	1.81736e+06
D062	222716	1817770	1	2.85164	73	73	Vegetation_low	0	0	0	1			222958	1.81736e+06
D062	223555	1816177	1	3.77707	35	35	Vegetation_low	0	0	0	1			222958	1.81736e+06
D062	224307	1816848	0	2.78006	73	22	Vegetation_low	0	0	0	1			222958	1.81736e+06
D062	223533	1816171	1	7.91826	36	36	Vegetation_low	0	0	0	1			222958	1.81736e+06
D062	223154	1814393	0	4.54141	20	76	Vegetation_high	0	0	1	0			222958	1.81736e+06
D062	222776	1817395	0	4.22184	22	35	Vegetation_low	0	0	0	1			222958	1.81736e+06
D062	222201	1815726	0	14.3033	11	77	Vegetation_low	0	0	0	1			222958	1.81736e+06
D062	223546	1816182	1	3.77707	37	37	Vegetation_low	0	0	0	1			222958	1.81736e+06
D062	222708	1817769	1	2.85164	76	76	Vegetation_low	0	0	0	1			222958	1.81736e+06
D062	223427	1817761	0	7.05512	94	2	Vegetation_low	0	0	0	1			222958	1.81736e+06
D062	222693	1817855	1	1.61234	72	72	Vegetation_low	0	0	0	1			222958	1.81736e+06
D062	222897	1815959	0	13.6896	68	61	Vegetation_low	0	0	0	1			222958	1.81736e+06
D062	223193	1815877	0	3.01523	80	48	Vegetation_high	0	0	1	0			222958	1.81736e+06
D062	222694	1817775	1	3.42071	76	76	Vegetation_low	0	0	0	1			222958	1.81736e+06
D062	222954	1817919	1	3.20434	77	77	Vegetation_high	0	0	1	0			222958	1.81736e+06
D062	222709	1817771	1	2.85164	78	78	Vegetation_low	0	0	0	1			222958	1.81736e+06
D062	223514	1816172	1	7.91826	35	35	Building	1	0	0	0			222958	1.81736e+06
D062	222707	1817773	1	2.85164	74	74	Vegetation_low	0	0	0	1			222958	1.81736e+06
D062	225156	1816191	0	10.7286	19	94	Vegetation_low	0	0	0	1			222958	1.81736e+06
D062	223545	1816175	1	3.77707	36	36	Vegetation_low	0	0	0	1			222958	1.81736e+06
D062	223085	1815245	0	7.97999	86	41	Vegetation_high	0	0	1	0			222958	1.81736e+06
D062	222106	1814665	0	24.5454	68	57	Vegetation_low	0	0	0	1			222958	1.81736e+06
D062	223553	1816190	1	3.77707	37	37	Vegetation_low	0	0	0	1			222958	1.81736e+06
D062	222622	1817787	1	3.36341	78	78	Vegetation_low	0	0	0	1			222958	1.81736e+06
D062	224763	1816510	0	10.3842	33	98	Vegetation_low	0	0	0	1			222958	1.81736e+06
D062	222695	1817759	1	4.56157	76	76	Vegetation_low	0	0	0	1			222958	1.81736e+06
D062	224261	1817517	0	22.2558	70	75	Vegetation_low	0	0	0	1			222958	1.81736e+06
D062	223499	1816919	0	15.5232	44	90	Vegetation_low	0	0	0	1			222958	1.81736e+06
D062	222967	1817352	0	12.2679	88	51	Vegetation_low	0	0	0	1			222958	1.81736e+06
D062	222561	1817596	0	9.30254	98	89	Vegetation_low	0	0	0	1			222958	1.81736e+06
D062	222685	1817788	1	3.42071	76	76	Vegetation_low	0	0	0	1			222958	1.81736e+06
D062	222588	1817869	0	1.26898	71	93	Vegetation_low	0	0	0	1			222958	1.81736e+06
D062	224465	1816390	0	9.57647	8	29	Vegetation_low	0	0	0	1			222958	1.81736e+06
D062	221994	1814611	0	5.25804	98	57	Vegetation_low	0	0	0	1			222958	1.81736e+06
D062	222725	1817383	0	4.59485	64	29	Vegetation_low	0	0	0	1			222958	1.81736e+06
D062	222705	1817783	1	2.85164	77	77	Vegetation_low	0	0	0	1			222958	1.81736e+06
D062	222700	1817769	1	2.85164	76	76	Vegetation_low	0	0	0	1			222958	1.81736e+06
D062	224973	1816899	0	16.3115	47	36	Vegetation_low	0	0	0	1			222958	1.81736e+06
D062	223506	1816510	0	9.83407	42	31	Vegetation_low	0	0	0	1			222958	1.81736e+06
D062	222716	1817768	1	2.85164	74	74	Vegetation_low	0	0	0	1			222958	1.81736e+06
D062	222699	1817772	1	2.85164	73	73	Vegetation_low	0	0	0	1			222958	1.81736e+06
D062	224513	1815263	0	2.93488	22	34	Vegetation_low	0	0	0	1			222958	1.81736e+06
D062	222727	1817717	1	4.62964	72	72	Vegetation_low	0	0	0	1			222958	1.81736e+06
D062	222698	1817786	1	2.85164	71	71	Vegetation_low	0	0	0	1			222958	1.81736e+06
D062	223543	1816163	1	4.05992	35	35	Building	1	0	0	0			222958	1.81736e+06
D062	224983	1816119	0	12.3443	86	41	Vegetation_low	0	0	0	1			222958	1.81736e+06
D062	223487	1816232	0	8.11002	84	9	Vegetation_low	0	0	0	1			222958	1.81736e+06
D062	222688	1817767	1	3.42071	77	77	Vegetation_low	0	0	0	1			222958	1.81736e+06
D062	223820	1817797	0	7.03646	60	34	Vegetation_low	0	0	0	1			222958	1.81736e+06
D062	225351	1816569	0	14.6706	90	35	Vegetation_low	0	0	0	1			222958	1.81736e+06
D062	224234	1816348	0	23.002	74	46	Vegetation_low	0	0	0	1			222958	1.81736e+06
D062	222955	1817721	1	4.57178	79	79	Vegetation_low	0	0	0	1			222958	1.81736e+06
D062	222950	1817734	1	3.01483	78	78	Vegetation_low	0	0	0	1			222958	1.81736e+06
D062	223497	1817292	1	2.64118	79	79	Vegetation_low	0	0	0	1			222958	1.81736e+06
D062	223536	1816166	1	8.07235	36	36	Building	1	0	0	0			222958	1.81736e+06
D062	223536	1816167	1	8.07235	36	36	Building	1	0	0	0			222958	1.81736e+06
D062	224522	1815143	0	4.89449	18	14	Vegetation_low	0	0	0	1			222958	1.81736e+06
D062	223854	1817202	0	6.96687	29	61	Vegetation_high	0	0	1	0			222958	1.81736e+06
D062	222365	1815577	0	10.2482	100	44	Vegetation_low	0	0	0	1			222958	1.81736e+06
D062	221999	1814194	0	27.3467	44	56	Vegetation_high	0	0	1	0			222958	1.81736e+06
D062	223325	1817555	0	24.6127	53	101	Vegetation_low	0	0	0	1			222958	1.81736e+06
D062	222915	1814482	0	9.49807	35	96	Vegetation_low	0	0	0	1			222958	1.81736e+06
D062	222955	1817748	1	3.01483	79	79	Vegetation_low	0	0	0	1			222958	1.81736e+06
D062	222721	1817772	1	2.85164	72	72	Vegetation_low	0	0	0	1			222958	1.81736e+06
D062	224015	1816059	0	4.12352	28	84	Vegetation_low	0	0	0	1			222958	1.81736e+06
D062	222695	1817760	1	4.56157	77	77	Vegetation_low	0	0	0	1			222958	1.81736e+06
D062	222855	1817781	1	2.24715	78	78	Vegetation_low	0	0	0	1			222958	1.81736e+06
D062	222800	1817785	1	2.48204	77	77	Vegetation_low	0	0	0	1			222958	1.81736e+06
D062	224855	1816079	0	16.1499	36	63	Vegetation_low	0	0	0	1			222958	1.81736e+06
D062	222752	1816940	0	7.54229	11	39	Vegetation_low	0	0	0	1			222958	1.81736e+06
D062	222933	1817733	1	3.7257	79	79	Vegetation_low	0	0	0	1			222958	1.81736e+06
D062	222697	1817766	1	2.85164	77	77	Vegetation_low	0	0	0	1			222958	1.81736e+06
D062	222704	1817770	1	2.85164	76	76	Vegetation_low	0	0	0	1			222958	1.81736e+06
D062	222697	1817759	1	4.54048	77	77	Vegetation_low	0	0	0	1			222958	1.81736e+06
D062	222705	1817787	1	2.85164	72	72	Vegetation_low	0	0	0	1			222958	1.81736e+06
D062	222701	1817768	1	2.85164	77	77	Vegetation_low	0	0	0	1			222958	1.81736e+06
D062	222002	1815029	0	11.1181	22	6	Vegetation_low	0	0	0	1			222958	1.81736e+06
D062	222708	1817769	1	2.85164	76	76	Vegetation_low	0	0	0	1			222958	1.81736e+06
D062	222964	1817735	1	3.01483	78	78	Vegetation_low	0	0	0	1			222958	1.81736e+06
D062	225424	1816361	0	25.5612	25	32	Vegetation_low	0	0	0	1			222958	1.81736e+06
D062	223466	1815071	0	16.6759	66	24	Vegetation_low	0	0	0	1			222958	1.81736e+06
D062	223534	1816185	1	7.91826	34	34	Vegetation_low	0	0	0	1			222958	1.81736e+06
D062	222705	1817777	1	2.85164	77	77	Vegetation_low	0	0	0	1			222958	1.81736e+06
D062	222807	1815850	0	7.42235	79	16	Vegetation_high	0	0	1	0			222958	1.81736e+06
D062	223560	1816172	1	3.77707	34	34	Vegetation_low	0	0	0	1			222958	1.81736e+06
D062	223516	1816168	1	8.07235	37	37	Building	1	0	0	0			222958	1.81736e+06
D062	223558	1816173	1	3.77707	36	36	Vegetation_low	0	0	0	1			222958	1.81736e+06
D062	222902	1817708	0	5.26159	10	66	Vegetation_low	0	0	0	1			222958	1.81736e+06
D062	222715	1817786	1	2.85164	71	71	Vegetation_low	0	0	0	1			222958	1.81736e+06
D062	223540	1816188	1	3.77707	34	34	Vegetation_low	0	0	0	1			222958	1.81736e+06
D062	222303	1816380	0	20.7844	66	91	Vegetation_high	0	0	1	0			222958	1.81736e+06
D062	222705	1817798	1	1.5273	72	72	Vegetation_low	0	0	0	1			222958	1.81736e+06
D062	222703	1817814	1	1.5273	72	72	Vegetation_low	0	0	0	1			222958	1.81736e+06
D062	222695	1817846	1	1.61805	72	72	Vegetation_low	0	0	0	1			222958	1.81736e+06
D062	222848	1817793	1	1.91393	77	77	Vegetation_low	0	0	0	1			222958	1.81736e+06
D062	224460	1815777	0	4.74035	81	41	Vegetation_low	0	0	0	1			222958	1.81736e+06
D062	223997	1816147	0	4.84095	11	3	Vegetation_low	0	0	0	1			222958	1.81736e+06
D062	222949	1817744	1	3.01483	79	79	Vegetation_low	0	0	0	1			222958	1.81736e+06
D062	223812	1814780	0	12.5467	34	58	Vegetation_low	0	0	0	1			222958	1.81736e+06
D062	222662	1817760	1	3.88793	73	73	Vegetation_low	0	0	0	1			222958	1.81736e+06
D062	225334	1815449	0	5.01788	75	69	Vegetation_low	0	0	0	1			222958	1.81736e+06
D062	224247	1816878	0	2.37574	50	23	Vegetation_low	0	0	0	1			222958	1.81736e+06
D062	224451	1816773	0	2.45547	76	80	Vegetation_low	0	0	0	1			222958	1.81736e+06
D062	223017	1815404	0	15.5474	35	77	Vegetation_low	0	0	0	1			222958	1.81736e+06
D062	224278	1816630	0	5.11068	97	44	Vegetation_low	0	0	0	1			222958	1.81736e+06
D062	224286	1815211	0	12.1938	46	85	Vegetation_high	0	0	1	0			222958	1.81736e+06
D062	222617	1817761	1	2.9234	78	78	Vegetation_low	0	0	0	1			222958	1.81736e+06
D062	223002	1814715	0	10.9041	66	98	Vegetation_low	0	0	0	1			222958	1.81736e+06
D062	222866	1817751	1	3.85262	78	78	Vegetation_low	0	0	0	1			222958	1.81736e+06
D062	224849	1816904	0	13.4926	68	89	Vegetation_low	0	0	0	1			222958	1.81736e+06
D062	222617	1817800	1	2.48559	72	72	Vegetation_low	0	0	0	1			222958	1.81736e+06
D062	222705	1817776	1	2.85164	77	77	Vegetation_low	0	0	0	1			222958	1.81736e+06
D062	223578	1816213	0	1.78104	28	49	Vegetation_low	0	0	0	1			222958	1.81736e+06
D062	224789	1815993	0	12.3207	72	74	Vegetation_low	0	0	0	1			222958	1.81736e+06
D062	224892	1816336	0	18.318	53	37	Vegetation_low	0	0	0	1			222958	1.81736e+06
D062	222608	1817812	1	2.48559	76	76	Vegetation_low	0	0	0	1			222958	1.81736e+06
D062	223411	1815269	0	14.6736	92	76	Vegetation_low	0	0	0	1			222958	1.81736e+06
D062	222306	1816122	0	17.578	24	28	Vegetation_low	0	0	0	1			222958	1.81736e+06
D062	222670	1816805	0	21.7842	69	38	Vegetation_low	0	0	0	1			222958	1.81736e+06
D062	223183	1816949	0	24.6011	25	22	Vegetation_low	0	0	0	1			222958	1.81736e+06
D062	222704	1817778	1	2.85164	77	77	Vegetation_low	0	0	0	1			222958	1.81736e+06
D062	222722	1815252	0	8.62469	91	20	Vegetation_high	0	0	1	0			222958	1.81736e+06
D062	223572	1816121	1	10.8917	34	34	Vegetation_low	0	0	0	1			222958	1.81736e+06
D062	223753	1817028	0	9.78526	21	32	Vegetation_low	0	0	0	1			222958	1.81736e+06
D062	223515	1816174	1	7.91826	36	36	Building	1	0	0	0			222958	1.81736e+06
D062	223038	1814488	0	15.7918	27	58	Vegetation_low	0	0	0	1			222958	1.81736e+06
D062	223942	1816785	0	10.6582	60	48	Vegetation_low	0	0	0	1			222958	1.81736e+06
D062	222709	1817765	1	2.85164	76	76	Vegetation_low	0	0	0	1			222958	1.81736e+06
D062	222695	1817793	1	2.04246	74	74	Vegetation_low	0	0	0	1			222958	1.81736e+06
D062	222952	1817802	1	1.18379	77	77	Vegetation_low	0	0	0	1			222958	1.81736e+06
D062	222696	1817796	1	2.04246	72	72	Vegetation_low	0	0	0	1			222958	1.81736e+06
D062	223869	1815570	0	13.2686	60	68	Vegetation_low	0	0	0	1			222958	1.81736e+06
D062	222139	1814864	0	20.566	28	47	Vegetation_low	0	0	0	1			222958	1.81736e+06
D062	223636	1816919	0	11.6854	100	4	Vegetation_low	0	0	0	1			222958	1.81736e+06
D062	223537	1816161	1	8.07235	34	34	Building	1	0	0	0			222958	1.81736e+06
D062	222823	1817778	1	3.40762	78	78	Vegetation_low	0	0	0	1			222958	1.81736e+06
D062	223544	1816188	1	3.77707	37	37	Vegetation_low	0	0	0	1			222958	1.81736e+06
D062	222755	1817838	1	1.39625	78	78	Vegetation_low	0	0	0	1			222958	1.81736e+06
D062	222705	1817783	1	2.85164	71	71	Vegetation_low	0	0	0	1			222958	1.81736e+06
D062	222692	1817791	1	3.42071	76	76	Vegetation_low	0	0	0	1			222958	1.81736e+06
D062	223538	1816175	1	7.91826	36	36	Vegetation_low	0	0	0	1			222958	1.81736e+06
D062	222722	1817807	1	1.5273	78	78	Vegetation_low	0	0	0	1			222958	1.81736e+06
D062	222705	1817769	1	2.85164	77	77	Vegetation_low	0	0	0	1			222958	1.81736e+06
D062	224813	1815737	0	2.74262	34	10	Vegetation_low	0	0	0	1			222958	1.81736e+06
D062	222953	1817738	1	3.01483	79	79	Vegetation_low	0	0	0	1			222958	1.81736e+06
D062	222858	1816160	0	10.5907	81	99	Vegetation_low	0	0	0	1			222958	1.81736e+06
D062	222711	1817781	1	2.85164	78	78	Vegetation_low	0	0	0	1			222958	1.81736e+06
D062	224457	1816820	0	4.00155	96	48	Vegetation_low	0	0	0	1			222958	1.81736e+06
D062	224340	1816934	0	13.1866	31	45	Vegetation_low	0	0	0	1			222958	1.81736e+06
D062	222812	1817787	1	2.48204	78	78	Vegetation_low	0	0	0	1			222958	1.81736e+06
D062	223866	1816980	0	12.495	36	30	Vegetation_low	0	0	0	1			222958	1.81736e+06
D062	223522	1816174	1	7.91826	34	34	Vegetation_low	0	0	0	1			222958	1.81736e+06
D062	223976	1816863	0	8.03916	1	95	Vegetation_low	0	0	0	1			222958	1.81736e+06
D062	222668	1817782	1	3.42071	76	76	Vegetation_low	0	0	0	1			222958	1.81736e+06
D062	223180	1817828	1	1.47054	79	79	Vegetation_low	0	0	0	1			222958	1.81736e+06
D062	222635	1817800	1	2.48559	73	73	Vegetation_low	0	0	0	1			222958	1.81736e+06
D062	222918	1817720	1	4.91753	78	78	Vegetation_low	0	0	0	1			222958	1.81736e+06
D062	223904	1815246	0	12.5164	97	87	Vegetation_low	0	0	0	1			222958	1.81736e+06
D062	222494	1817526	0	6.7613	5	65	Vegetation_low	0	0	0	1			222958	1.81736e+06
D062	223536	1816176	1	7.91826	36	36	Vegetation_low	0	0	0	1			222958	1.81736e+06
D062	223064	1817780	0	3.77834	73	71	Vegetation_low	0	0	0	1			222958	1.81736e+06
D062	224484	1817081	0	10.9759	35	11	Vegetation_low	0	0	0	1			222958	1.81736e+06
D062	222700	1817774	1	2.85164	74	74	Vegetation_low	0	0	0	1			222958	1.81736e+06
D062	225265	1815815	0	19.0985	86	78	Vegetation_low	0	0	0	1			222958	1.81736e+06
D062	224883	1816199	0	30.5205	11	30	Vegetation_low	0	0	0	1			222958	1.81736e+06
D062	222585	1814178	0	2.11478	87	72	Vegetation_low	0	0	0	1			222958	1.81736e+06
D062	222624	1817851	1	1.40128	72	72	Vegetation_low	0	0	0	1			222958	1.81736e+06
D062	222941	1817758	1	3.01483	79	79	Vegetation_low	0	0	0	1			222958	1.81736e+06
D062	223923	1816773	0	19.8307	71	23	Vegetation_low	0	0	0	1			222958	1.81736e+06
D062	224835	1816780	0	6.19688	79	6	Vegetation_low	0	0	0	1			222958	1.81736e+06
D062	223058	1817910	0	3.63655	7	36	Vegetation_high	0	0	1	0			222958	1.81736e+06
D062	223561	1816180	1	3.77707	37	37	Vegetation_low	0	0	0	1			222958	1.81736e+06
D062	222862	1817652	0	3.19454	15	89	Vegetation_low	0	0	0	1			222958	1.81736e+06
D062	223417	1816233	0	9.04017	82	40	Vegetation_low	0	0	0	1			222958	1.81736e+06
D062	223870	1815514	0	15.5975	16	73	Vegetation_low	0	0	0	1			222958	1.81736e+06
D062	223548	1816196	1	3.77707	37	37	Streets	0	1	0	0			222958	1.81736e+06
D062	223350	1814668	0	10.741	77	29	Vegetation_high	0	0	1	0			222958	1.81736e+06
D062	222494	1814592	0	26.9818	16	54	Vegetation_high	0	0	1	0			222958	1.81736e+06
D062	224077	1815701	0	3.24226	77	10	Vegetation_low	0	0	0	1			222958	1.81736e+06
D062	222700	1817770	1	2.85164	74	74	Vegetation_low	0	0	0	1			222958	1.81736e+06
D062	222714	1817780	1	2.85164	74	74	Vegetation_low	0	0	0	1			222958	1.81736e+06
D062	222618	1815221	0	17.8667	101	52	Vegetation_high	0	0	1	0			222958	1.81736e+06
D062	223039	1817835	1	2.54676	79	79	Vegetation_low	0	0	0	1			222958	1.81736e+06
D062	222957	1817758	1	3.01483	79	79	Vegetation_low	0	0	0	1			222958	1.81736e+06
D062	222690	1817772	1	3.42071	72	72	Vegetation_low	0	0	0	1			222958	1.81736e+06
D062	224565	1815220	0	3.74406	96	18	Vegetation_low	0	0	0	1			222958	1.81736e+06
D062	224161	1817411	0	17.2117	60	79	Vegetation_high	0	0	1	0			222958	1.81736e+06
D062	223043	1816529	0	13.7189	82	7	Vegetation_low	0	0	0	1			222958	1.81736e+06
D062	222951	1817756	1	3.01483	79	79	Vegetation_low	0	0	0	1			222958	1.81736e+06
D062	222698	1817792	1	1.5273	72	72	Vegetation_low	0	0	0	1			222958	1.81736e+06
D062	223419	1817739	1	7.05512	79	79	Vegetation_low	0	0	0	1			222958	1.81736e+06
D062	222705	1817785	1	2.85164	73	73	Vegetation_low	0	0	0	1			222958	1.81736e+06
D062	223580	1816174	1	2.12903	36	36	Vegetation_low	0	0	0	1			222958	1.81736e+06
D062	223088	1814547	0	15.6865	81	4	Vegetation_low	0	0	0	1			222958	1.81736e+06
D062	223076	1817692	0	10.6328	45	91	Vegetation_low	0	0	0	1			222958	1.81736e+06
D062	222286	1815030	0	12.7222	12	46	Vegetation_high	0	0	1	0			222958	1.81736e+06
D062	225357	1816239	0	7.28917	2	36	Vegetation_low	0	0	0	1			222958	1.81736e+06
D062	222658	1817763	1	3.95357	73	73	Vegetation_low	0	0	0	1			222958	1.81736e+06
D062	223526	1816177	1	7.91826	36	36	Vegetation_low	0	0	0	1			222958	1.81736e+06
D062	223689	1816933	0	14.6978	86	28	Vegetation_low	0	0	0	1			222958	1.81736e+06
D062	224271	1816802	0	1.46969	36	58	Vegetation_low	0	0	0	1			222958	1.81736e+06
D062	224173	1816853	0	3.0888	75	27	Vegetation_low	0	0	0	1			222958	1.81736e+06
D062	224683	1816277	0	16.9304	101	8	Vegetation_low	0	0	0	1			222958	1.81736e+06
D062	224935	1816279	0	12.9349	35	50	Vegetation_low	0	0	0	1			222958	1.81736e+06
D062	223544	1816199	1	4.04241	37	37	Vegetation_low	0	0	0	1			222958	1.81736e+06
D062	222699	1817806	1	1.5273	72	72	Vegetation_low	0	0	0	1			222958	1.81736e+06
D062	224387	1815935	0	1.90786	71	56	Vegetation_low	0	0	0	1			222958	1.81736e+06
D062	223666	1815326	0	19.8098	2	22	Vegetation_low	0	0	0	1			222958	1.81736e+06
D062	222593	1817322	0	4.02802	16	50	Vegetation_low	0	0	0	1			222958	1.81736e+06
D062	222593	1814525	0	14.6693	65	3	Vegetation_low	0	0	0	1			222958	1.81736e+06
D062	222986	1817721	1	5.04775	79	79	Vegetation_low	0	0	0	1			222958	1.81736e+06
D062	223217	1816132	0	7.48331	12	43	Vegetation_low	0	0	0	1			222958	1.81736e+06
D062	223452	1815047	0	12.6266	44	96	Vegetation_low	0	0	0	1			222958	1.81736e+06
D062	222685	1817770	1	3.42071	73	73	Vegetation_low	0	0	0	1			222958	1.81736e+06
D062	222514	1814742	0	23.4876	21	95	Vegetation_low	0	0	0	1			222958	1.81736e+06
D062	222712	1817590	1	4.34091	72	72	Vegetation_low	0	0	0	1			222958	1.81736e+06
D062	222690	1817768	1	3.42071	73	73	Vegetation_low	0	0	0	1			222958	1.81736e+06
D062	222706	1817786	1	2.85164	71	71	Vegetation_low	0	0	0	1			222958	1.81736e+06
D062	224045	1816617	0	15.6889	55	46	Vegetation_low	0	0	0	1			222958	1.81736e+06
D062	224221	1815787	0	6.61811	27	20	Vegetation_high	0	0	1	0			222958	1.81736e+06
D062	222702	1817768	1	2.85164	77	77	Vegetation_low	0	0	0	1			222958	1.81736e+06
D062	222646	1817782	1	3.95357	73	73	Vegetation_low	0	0	0	1			222958	1.81736e+06
D062	223260	1816874	0	19.2975	1	69	Vegetation_low	0	0	0	1			222958	1.81736e+06
D062	222942	1817743	1	3.01483	79	79	Vegetation_low	0	0	0	1			222958	1.81736e+06
D062	222683	1817767	1	3.42071	73	73	Vegetation_low	0	0	0	1			222958	1.81736e+06
D062	223930	1816069	0	1.46329	19	66	Vegetation_low	0	0	0	1			222958	1.81736e+06
D062	225143	1816903	0	21.4253	73	31	Vegetation_high	0	0	1	0			222958	1.81736e+06
D062	222710	1817789	1	2.85164	71	71	Vegetation_low	0	0	0	1			222958	1.81736e+06
D062	222620	1817722	1	3.88839	78	78	Vegetation_low	0	0	0	1			222958	1.81736e+06
D062	223536	1814879	0	9.23704	40	2	Vegetation_high	0	0	1	0			222958	1.81736e+06
D062	222985	1814991	0	7.45284	63	1	Vegetation_low	0	0	0	1			222958	1.81736e+06
D062	224117	1815802	0	5.40449	56	40	Vegetation_high	0	0	1	0			222958	1.81736e+06
D062	222784	1817787	1	1.80994	77	77	Vegetation_low	0	0	0	1			222958	1.81736e+06
D062	222176	1815795	0	19.5711	70	1	Vegetation_high	0	0	1	0			222958	1.81736e+06
D062	222917	1815125	0	7.28009	46	12	Vegetation_low	0	0	0	1			222958	1.81736e+06
D062	222701	1817776	1	2.85164	73	73	Vegetation_low	0	0	0	1			222958	1.81736e+06
D062	222637	1817771	1	3.95357	73	73	Vegetation_low	0	0	0	1			222958	1.81736e+06
D062	223525	1816164	1	8.07235	36	36	Vegetation_low	0	0	0	1			222958	1.81736e+06
D062	222963	1817751	1	3.01483	79	79	Vegetation_low	0	0	0	1			222958	1.81736e+06
D062	222710	1817771	1	2.85164	77	77	Vegetation_low	0	0	0	1			222958	1.81736e+06
D062	223161	1815251	0	10.5237	26	98	Vegetation_high	0	0	1	0			222958	1.81736e+06
D062	223317	1815388	0	8.36069	77	64	Vegetation_low	0	0	0	1			222958	1.81736e+06
D062	222608	1816728	0	6.2741	81	73	Vegetation_high	0	0	1	0			222958	1.81736e+06
D062	222686	1817779	1	3.42071	77	77	Vegetation_low	0	0	0	1			222958	1.81736e+06
D062	222700	1817769	1	2.85164	75	75	Vegetation_low	0	0	0	1			222958	1.81736e+06
D062	223540	1816193	1	3.77707	34	34	Vegetation_low	0	0	0	1			222958	1.81736e+06
D062	222436	1816275	0	2.97833	37	11	Vegetation_high	0	0	1	0			222958	1.81736e+06
D062	222555	1817698	1	6.89136	78	78	Vegetation_low	0	0	0	1			222958	1.81736e+06
D062	222107	1814310	0	19.271	36	34	Vegetation_low	0	0	0	1			222958	1.81736e+06
D062	222704	1816406	0	2.00647	21	60	Vegetation_low	0	0	0	1			222958	1.81736e+06
D062	222696	1817793	1	2.04246	73	73	Vegetation_low	0	0	0	1			222958	1.81736e+06
D062	223416	1814833	0	8.02465	57	85	Vegetation_high	0	0	1	0			222958	1.81736e+06
D062	222715	1817763	1	2.85164	74	74	Vegetation_low	0	0	0	1			222958	1.81736e+06
D062	222711	1817781	1	2.85164	77	77	Vegetation_low	0	0	0	1			222958	1.81736e+06
D062	222721	1817766	1	2.85164	72	72	Vegetation_low	0	0	0	1			222958	1.81736e+06
D062	222691	1817746	1	4.56157	74	74	Vegetation_low	0	0	0	1			222958	1.81736e+06
D062	223552	1816939	0	15.5304	8	87	Vegetation_low	0	0	0	1			222958	1.81736e+06
D062	223099	1817457	0	14.618	50	96	Vegetation_low	0	0	0	1			222958	1.81736e+06
D062	222734	1815572	0	16.1861	26	49	Vegetation_low	0	0	0	1			222958	1.81736e+06
D062	224134	1817725	0	16.0381	27	97	Vegetation_high	0	0	1	0			222958	1.81736e+06
D062	222733	1817639	1	6.88437	72	72	Vegetation_low	0	0	0	1			222958	1.81736e+06
D062	223407	1817684	0	12.0838	74	37	Vegetation_low	0	0	0	1			222958	1.81736e+06
D062	224308	1816400	0	14.342	77	78	Vegetation_high	0	0	1	0			222958	1.81736e+06
D062	225137	1816497	0	20.0239	44	56	Vegetation_low	0	0	0	1			222958	1.81736e+06
D062	222713	1817785	1	2.85164	72	72	Vegetation_low	0	0	0	1			222958	1.81736e+06
D062	224572	1816828	0	2.73532	76	47	Vegetation_low	0	0	0	1			222958	1.81736e+06
D062	222695	1817769	1	3.42071	77	77	Vegetation_low	0	0	0	1			222958	1.81736e+06
D062	222702	1817761	1	2.85164	77	77	Vegetation_low	0	0	0	1			222958	1.81736e+06
D062	222971	1815737	0	4.47851	65	55	Vegetation_low	0	0	0	1			222958	1.81736e+06
D062	224710	1816143	0	6.11901	35	21	Vegetation_low	0	0	0	1			222958	1.81736e+06
D062	223986	1816103	0	1.88511	72	24	Vegetation_low	0	0	0	1			222958	1.81736e+06
D062	223967	1817754	0	19.0729	46	5	Vegetation_low	0	0	0	1			222958	1.81736e+06
D062	223082	1814512	0	24.4292	18	92	Vegetation_low	0	0	0	1			222958	1.81736e+06
D062	222700	1817774	1	2.85164	77	77	Vegetation_low	0	0	0	1			222958	1.81736e+06
D062	223509	1816143	1	8.07235	37	37	Vegetation_low	0	0	0	1			222958	1.81736e+06
D062	223522	1816173	1	7.91826	36	36	Vegetation_low	0	0	0	1			222958	1.81736e+06
D062	224797	1817053	0	7.95003	44	49	Vegetation_low	0	0	0	1			222958	1.81736e+06
D062	222726	1817790	1	2.85164	78	78	Vegetation_low	0	0	0	1			222958	1.81736e+06
D062	224825	1816758	0	6.05133	44	55	Vegetation_low	0	0	0	1			222958	1.81736e+06
D062	222648	1817773	1	3.95357	73	73	Vegetation_low	0	0	0	1			222958	1.81736e+06
D062	222730	1817848	1	1.39625	78	78	Vegetation_low	0	0	0	1			222958	1.81736e+06
D062	223536	1816175	1	7.91826	34	34	Vegetation_low	0	0	0	1			222958	1.81736e+06
D062	222405	1815370	0	5.84392	43	33	Vegetation_high	0	0	1	0			222958	1.81736e+06
D062	222709	1817787	1	2.85164	76	76	Vegetation_low	0	0	0	1			222958	1.81736e+06
D062	224584	1816429	0	12.7619	26	74	Vegetation_low	0	0	0	1			222958	1.81736e+06
D062	222706	1817766	1	2.85164	73	73	Vegetation_low	0	0	0	1			222958	1.81736e+06
D062	222017	1814835	0	6.8705	53	99	Vegetation_low	0	0	0	1			222958	1.81736e+06
D062	222595	1814516	0	14.6693	64	26	Vegetation_low	0	0	0	1			222958	1.81736e+06
D062	222897	1817812	1	2.29744	77	77	Vegetation_low	0	0	0	1			222958	1.81736e+06
D062	222861	1814337	0	7.12001	91	13	Vegetation_low	0	0	0	1			222958	1.81736e+06
D062	223623	1815381	0	12.2981	101	40	Vegetation_low	0	0	0	1			222958	1.81736e+06
D062	222951	1817759	1	3.01483	79	79	Vegetation_low	0	0	0	1			222958	1.81736e+06
D062	223472	1814784	0	6.88116	37	15	Vegetation_low	0	0	0	1			222958	1.81736e+06
D062	222704	1817775	1	2.85164	76	76	Vegetation_low	0	0	0	1			222958	1.81736e+06
D062	222699	1817773	1	2.85164	73	73	Vegetation_low	0	0	0	1			222958	1.81736e+06
D062	223861	1814740	0	10.1512	48	9	Vegetation_low	0	0	0	1			222958	1.81736e+06
D062	222708	1817758	1	4.54048	77	77	Vegetation_low	0	0	0	1			222958	1.81736e+06
D062	223113	1816897	0	8.89363	33	69	Vegetation_low	0	0	0	1			222958	1.81736e+06
D062	222706	1817758	1	4.54048	78	78	Vegetation_low	0	0	0	1			222958	1.81736e+06
D062	224235	1816478	0	20.4465	68	33	Vegetation_low	0	0	0	1			222958	1.81736e+06
D062	223578	1816154	1	3.64235	36	36	Vegetation_low	0	0	0	1			222958	1.81736e+06
D062	223761	1816958	0	12.9533	70	5	Vegetation_low	0	0	0	1			222958	1.81736e+06
D062	222662	1815822	0	6.11918	82	70	Building	1	0	0	0			222958	1.81736e+06
D062	223472	1817068	0	14.1053	70	97	Vegetation_low	0	0	0	1			222958	1.81736e+06
D062	223530	1816170	1	7.91826	36	36	Vegetation_low	0	0	0	1			222958	1.81736e+06
D062	224997	1815834	0	5.38648	29	79	Vegetation_low	0	0	0	1			222958	1.81736e+06
D062	222704	1817763	1	2.85164	76	76	Vegetation_low	0	0	0	1			222958	1.81736e+06
D062	223536	1815554	0	18.0328	23	75	Vegetation_low	0	0	0	1			222958	1.81736e+06
D062	223840	1815688	0	13.2453	10	100	Vegetation_low	0	0	0	1			222958	1.81736e+06
D062	225147	1815915	0	15.5922	13	54	Vegetation_low	0	0	0	1			222958	1.81736e+06
D062	222694	1817744	1	4.56157	77	77	Vegetation_low	0	0	0	1			222958	1.81736e+06
D062	222705	1817767	1	2.85164	74	74	Vegetation_low	0	0	0	1			222958	1.81736e+06
D062	223817	1817640	0	14.6155	5	17	Vegetation_low	0	0	0	1			222958	1.81736e+06
D062	223968	1816861	0	8.03916	59	11	Vegetation_low	0	0	0	1			222958	1.81736e+06
D062	222773	1817794	1	0.973392	77	77	Vegetation_low	0	0	0	1			222958	1.81736e+06
D062	223192	1815356	0	8.55677	101	88	Vegetation_high	0	0	1	0			222958	1.81736e+06
D062	222666	1817759	1	3.88793	73	73	Vegetation_low	0	0	0	1			222958	1.81736e+06
D062	222580	1815037	0	18.3441	65	93	Vegetation_high	0	0	1	0			222958	1.81736e+06
D062	222712	1817775	1	2.85164	71	71	Vegetation_low	0	0	0	1			222958	1.81736e+06
D062	222696	1817803	1	2.04246	77	77	Vegetation_low	0	0	0	1			222958	1.81736e+06
D062	222702	1817775	1	2.85164	76	76	Vegetation_low	0	0	0	1			222958	1.81736e+06
D062	223553	1816159	1	4.05992	34	34	Vegetation_low	0	0	0	1			222958	1.81736e+06
D062	224065	1817133	0	16.5246	75	51	Vegetation_high	0	0	1	0			222958	1.81736e+06
D062	222706	1817770	1	2.85164	73	73	Vegetation_low	0	0	0	1			222958	1.81736e+06
D062	223532	1816162	1	8.07235	36	36	Building	1	0	0	0			222958	1.81736e+06
D062	223548	1816194	1	3.77707	34	34	Streets	0	1	0	0			222958	1.81736e+06
D062	224533	1816661	0	1.07883	96	62	Vegetation_low	0	0	0	1			222958	1.81736e+06
D062	224183	1815746	0	6.08582	88	5	Vegetation_low	0	0	0	1			222958	1.81736e+06
D062	222718	1817759	1	4.54048	77	77	Vegetation_low	0	0	0	1			222958	1.81736e+06
D062	223221	1816740	0	5.55987	81	10	Vegetation_low	0	0	0	1			222958	1.81736e+06
D062	224411	1817070	0	11.1717	60	33	Vegetation_low	0	0	0	1			222958	1.81736e+06
D062	222713	1817782	1	2.85164	76	76	Vegetation_low	0	0	0	1			222958	1.81736e+06
D062	222788	1814823	0	2.1051	15	39	Vegetation_low	0	0	0	1			222958	1.81736e+06
D062	222706	1817776	1	2.85164	73	73	Vegetation_low	0	0	0	1			222958	1.81736e+06
D062	223921	1816087	0	1.11777	14	15	Vegetation_low	0	0	0	1			222958	1.81736e+06
D062	222692	1817802	1	2.04246	71	71	Vegetation_low	0	0	0	1			222958	1.81736e+06
D062	222361	1815859	0	15.805	60	30	Vegetation_high	0	0	1	0			222958	1.81736e+06
D062	222707	1817769	1	2.85164	73	73	Vegetation_low	0	0	0	1			222958	1.81736e+06
D062	223519	1816181	1	7.91826	36	36	Building	1	0	0	0			222958	1.81736e+06
D062	222712	1817758	1	4.54048	78	78	Vegetation_low	0	0	0	1			222958	1.81736e+06
D062	223007	1817489	0	13.5478	73	68	Vegetation_low	0	0	0	1			222958	1.81736e+06
D062	222670	1817673	1	1.47561	72	72	Vegetation_low	0	0	0	1			222958	1.81736e+06
D062	223531	1816179	1	7.91826	37	37	Vegetation_low	0	0	0	1			222958	1.81736e+06
D062	222708	1817755	1	4.54048	76	76	Vegetation_low	0	0	0	1			222958	1.81736e+06
D062	223113	1817802	0	3.85995	23	90	Vegetation_low	0	0	0	1			222958	1.81736e+06
D062	224479	1816720	0	1.77758	37	42	Vegetation_low	0	0	0	1			222958	1.81736e+06
D062	223535	1816161	1	8.07235	36	36	Building	1	0	0	0			222958	1.81736e+06
D062	224354	1816375	0	9.29227	31	84	Vegetation_low	0	0	0	1			222958	1.81736e+06
[truncated: 117,663 more rows]
