# Supplementary material for: Habitat selection by free-roaming domestic dogs in rabies endemic countries in rural and urban settings
Source: Sci Rep. 2022 Dec 3;12:20928. doi: 10.1038/s41598-022-25038-z (PMC9719531; doi:10.1038/s41598-022-25038-z)
Supplement: Supplementary file 6 — Supplementary Information 6. [file 41598_2022_25038_MOESM6_ESM.xlsx]

## Sheet: Sheet1
name	longitude	latitude	Y	DN	Hour	Hour_random	habitat	building	street	vegetation	country	study_area	HH_lon	HH_lat
D023	251634	1806436	1	2.44639	27	27	Vegetation	0	0	1	Guatemala	sabaneta	251630	1.80641e+06
D023	251635	1806434	1	1.74638	26	26	Vegetation	0	0	1	Guatemala	sabaneta	251630	1.80641e+06
D023	251634	1806424	1	2.44639	26	26	Vegetation	0	0	1	Guatemala	sabaneta	251630	1.80641e+06
D023	251593	1806415	1	2.77296	25	25	Vegetation	0	0	1	Guatemala	sabaneta	251630	1.80641e+06
D023	258841	1804584	0	32.9767	112	12	Vegetation	0	0	1	Guatemala	sabaneta	251630	1.80641e+06
D023	251408	1802225	0	20.0639	45	1	Vegetation	0	0	1	Guatemala	sabaneta	251630	1.80641e+06
D023	251621	1806443	1	2.87925	25	25	Vegetation	0	0	1	Guatemala	sabaneta	251630	1.80641e+06
D023	251630	1806413	1	2.44639	24	24	Buildings	1	0	0	Guatemala	sabaneta	251630	1.80641e+06
D023	251653	1806418	1	1.74638	25	25	Vegetation	0	0	1	Guatemala	sabaneta	251630	1.80641e+06
D023	249933	1804240	0	3.23998	91	23	Vegetation	0	0	1	Guatemala	sabaneta	251630	1.80641e+06
D023	250893	1804344	0	7.45862	51	26	Vegetation	0	0	1	Guatemala	sabaneta	251630	1.80641e+06
D023	250704	1807040	0	4.13454	20	55	Vegetation	0	0	1	Guatemala	sabaneta	251630	1.80641e+06
D023	251808	1806412	1	1.35802	26	26	Vegetation	0	0	1	Guatemala	sabaneta	251630	1.80641e+06
D023	252317	1806581	0	10.1938	93	74	Vegetation	0	0	1	Guatemala	sabaneta	251630	1.80641e+06
D023	251610	1806378	1	2.31386	25	25	Vegetation	0	0	1	Guatemala	sabaneta	251630	1.80641e+06
D023	251635	1806435	1	1.74638	27	27	Vegetation	0	0	1	Guatemala	sabaneta	251630	1.80641e+06
D023	251646	1806402	1	1.80435	26	26	Vegetation	0	0	1	Guatemala	sabaneta	251630	1.80641e+06
D023	252934	1804855	0	15.7149	103	119	Vegetation	0	0	1	Guatemala	sabaneta	251630	1.80641e+06
D023	251619	1806427	1	2.44639	25	25	Buildings	1	0	0	Guatemala	sabaneta	251630	1.80641e+06
D023	251649	1806407	1	1.80435	27	27	Vegetation	0	0	1	Guatemala	sabaneta	251630	1.80641e+06
D023	258528	1803967	0	6.50482	121	45	Vegetation	0	0	1	Guatemala	sabaneta	251630	1.80641e+06
D023	254630	1804661	0	10.7098	36	78	Vegetation	0	0	1	Guatemala	sabaneta	251630	1.80641e+06
D023	251652	1806414	1	1.74638	25	25	Vegetation	0	0	1	Guatemala	sabaneta	251630	1.80641e+06
D023	251628	1806418	1	2.44639	24	24	Buildings	1	0	0	Guatemala	sabaneta	251630	1.80641e+06
D023	249957	1806828	0	2.19532	113	5	Vegetation	0	0	1	Guatemala	sabaneta	251630	1.80641e+06
D023	251612	1806437	1	2.44639	24	24	Vegetation	0	0	1	Guatemala	sabaneta	251630	1.80641e+06
D023	254840	1802392	0	16.3491	72	23	Vegetation	0	0	1	Guatemala	sabaneta	251630	1.80641e+06
D023	251618	1806433	1	2.44639	26	26	Vegetation	0	0	1	Guatemala	sabaneta	251630	1.80641e+06
D023	251078	1803531	0	18.7865	45	122	Vegetation	0	0	1	Guatemala	sabaneta	251630	1.80641e+06
D023	251639	1806402	1	1.80435	24	24	Vegetation	0	0	1	Guatemala	sabaneta	251630	1.80641e+06
D023	251637	1806415	1	1.74638	26	26	Buildings	1	0	0	Guatemala	sabaneta	251630	1.80641e+06
D023	251639	1806413	1	1.74638	27	27	Streets	0	1	0	Guatemala	sabaneta	251630	1.80641e+06
D023	253858	1805505	0	18.6296	70	92	Vegetation	0	0	1	Guatemala	sabaneta	251630	1.80641e+06
D023	257110	1805409	0	10.5289	91	74	Vegetation	0	0	1	Guatemala	sabaneta	251630	1.80641e+06
D023	251845	1805031	0	11.5361	93	71	Vegetation	0	0	1	Guatemala	sabaneta	251630	1.80641e+06
D023	257709	1804317	0	12.783	66	43	Vegetation	0	0	1	Guatemala	sabaneta	251630	1.80641e+06
D023	252532	1802770	0	5.47978	65	83	Vegetation	0	0	1	Guatemala	sabaneta	251630	1.80641e+06
D023	253669	1804408	0	18.8594	68	4	Vegetation	0	0	1	Guatemala	sabaneta	251630	1.80641e+06
D023	251631	1806426	1	2.44639	26	26	Buildings	1	0	0	Guatemala	sabaneta	251630	1.80641e+06
D023	253673	1803924	0	4.22933	27	26	Vegetation	0	0	1	Guatemala	sabaneta	251630	1.80641e+06
D023	249904	1806206	0	1.7732	30	78	Vegetation	0	0	1	Guatemala	sabaneta	251630	1.80641e+06
D023	259108	1805067	0	14.7964	3	72	Vegetation	0	0	1	Guatemala	sabaneta	251630	1.80641e+06
D023	251636	1806411	1	1.74638	24	24	Streets	0	1	0	Guatemala	sabaneta	251630	1.80641e+06
D023	258392	1804490	0	19.0193	74	58	Vegetation	0	0	1	Guatemala	sabaneta	251630	1.80641e+06
D023	253110	1804552	0	15.7737	76	29	Vegetation	0	0	1	Guatemala	sabaneta	251630	1.80641e+06
D023	251633	1806416	1	2.44639	24	24	Buildings	1	0	0	Guatemala	sabaneta	251630	1.80641e+06
D023	251675	1807376	0	1.46891	75	107	Vegetation	0	0	1	Guatemala	sabaneta	251630	1.80641e+06
D023	251650	1806416	1	1.74638	26	26	Vegetation	0	0	1	Guatemala	sabaneta	251630	1.80641e+06
D023	251652	1806407	1	1.80435	24	24	Vegetation	0	0	1	Guatemala	sabaneta	251630	1.80641e+06
D023	251646	1806422	1	1.74638	26	26	Vegetation	0	0	1	Guatemala	sabaneta	251630	1.80641e+06
D023	251630	1806422	1	2.44639	26	26	Buildings	1	0	0	Guatemala	sabaneta	251630	1.80641e+06
D023	251664	1806412	1	1.74638	26	26	Vegetation	0	0	1	Guatemala	sabaneta	251630	1.80641e+06
D023	259040	1804350	0	18.5556	77	89	Vegetation	0	0	1	Guatemala	sabaneta	251630	1.80641e+06
D023	255004	1804355	0	10.1272	102	69	Vegetation	0	0	1	Guatemala	sabaneta	251630	1.80641e+06
D023	251623	1806417	1	2.44639	25	25	Buildings	1	0	0	Guatemala	sabaneta	251630	1.80641e+06
D023	251677	1806417	1	1.25541	25	25	Vegetation	0	0	1	Guatemala	sabaneta	251630	1.80641e+06
D023	251651	1806406	1	1.80435	27	27	Vegetation	0	0	1	Guatemala	sabaneta	251630	1.80641e+06
D023	250618	1802223	0	14.385	18	73	Vegetation	0	0	1	Guatemala	sabaneta	251630	1.80641e+06
D023	251652	1806424	1	1.74638	27	27	Streets	0	1	0	Guatemala	sabaneta	251630	1.80641e+06
D023	255048	1805419	0	7.50664	55	64	Vegetation	0	0	1	Guatemala	sabaneta	251630	1.80641e+06
D023	256701	1803058	0	17.1805	111	90	Vegetation	0	0	1	Guatemala	sabaneta	251630	1.80641e+06
D023	251620	1806420	1	2.44639	26	26	Buildings	1	0	0	Guatemala	sabaneta	251630	1.80641e+06
D023	251645	1806415	1	1.74638	26	26	Streets	0	1	0	Guatemala	sabaneta	251630	1.80641e+06
D023	257039	1804832	0	16.4606	1	9	Vegetation	0	0	1	Guatemala	sabaneta	251630	1.80641e+06
D023	249521	1804617	0	17.5658	34	102	Vegetation	0	0	1	Guatemala	sabaneta	251630	1.80641e+06
D023	254726	1806310	0	13.8064	99	90	Vegetation	0	0	1	Guatemala	sabaneta	251630	1.80641e+06
D023	251642	1806415	1	1.74638	27	27	Streets	0	1	0	Guatemala	sabaneta	251630	1.80641e+06
D023	251660	1806401	1	1.80435	24	24	Vegetation	0	0	1	Guatemala	sabaneta	251630	1.80641e+06
D023	251154	1804925	0	10.9895	67	91	Vegetation	0	0	1	Guatemala	sabaneta	251630	1.80641e+06
D023	251586	1806427	1	2.77296	76	76	Vegetation	0	0	1	Guatemala	sabaneta	251630	1.80641e+06
D023	253520	1804712	0	5.17305	58	4	Vegetation	0	0	1	Guatemala	sabaneta	251630	1.80641e+06
D023	251638	1806416	1	1.74638	24	24	Buildings	1	0	0	Guatemala	sabaneta	251630	1.80641e+06
D023	251664	1806392	1	1.6036	24	24	Vegetation	0	0	1	Guatemala	sabaneta	251630	1.80641e+06
D023	252254	1802393	0	9.66069	91	11	Vegetation	0	0	1	Guatemala	sabaneta	251630	1.80641e+06
D023	255017	1804632	0	7.9732	71	9	Vegetation	0	0	1	Guatemala	sabaneta	251630	1.80641e+06
D023	251061	1805565	0	4.84785	70	48	Vegetation	0	0	1	Guatemala	sabaneta	251630	1.80641e+06
D023	256740	1804380	0	15.4422	77	73	Vegetation	0	0	1	Guatemala	sabaneta	251630	1.80641e+06
D023	251596	1804887	0	14.8119	119	3	Vegetation	0	0	1	Guatemala	sabaneta	251630	1.80641e+06
D051	252978	1803728	0	8.59202	60	100	Vegetation	0	0	1	Guatemala	sabaneta	251421	1.8059e+06
D051	253007	1807250	0	11.2717	75	57	Vegetation	0	0	1	Guatemala	sabaneta	251421	1.8059e+06
D051	251434	1805892	1	3.45531	21	21	Buildings	1	0	0	Guatemala	sabaneta	251421	1.8059e+06
D051	251432	1805892	1	3.45531	24	24	Buildings	1	0	0	Guatemala	sabaneta	251421	1.8059e+06
D051	251492	1806006	1	1.73595	25	25	Vegetation	0	0	1	Guatemala	sabaneta	251421	1.8059e+06
D051	251435	1805893	1	3.45531	22	22	Buildings	1	0	0	Guatemala	sabaneta	251421	1.8059e+06
D051	251433	1805887	1	3.45531	22	22	Buildings	1	0	0	Guatemala	sabaneta	251421	1.8059e+06
D051	257639	1804208	0	10.6469	28	54	Vegetation	0	0	1	Guatemala	sabaneta	251421	1.8059e+06
D051	254274	1806882	0	7.42381	98	17	Vegetation	0	0	1	Guatemala	sabaneta	251421	1.8059e+06
D051	251430	1805904	1	2.91592	21	21	Buildings	1	0	0	Guatemala	sabaneta	251421	1.8059e+06
D051	251438	1805888	1	3.45531	21	21	Buildings	1	0	0	Guatemala	sabaneta	251421	1.8059e+06
D051	251438	1805887	1	3.45531	22	22	Buildings	1	0	0	Guatemala	sabaneta	251421	1.8059e+06
D051	253365	1803266	0	5.53529	99	20	Vegetation	0	0	1	Guatemala	sabaneta	251421	1.8059e+06
D051	251434	1805892	1	3.45531	21	21	Buildings	1	0	0	Guatemala	sabaneta	251421	1.8059e+06
D051	251143	1804654	0	5.20135	121	113	Vegetation	0	0	1	Guatemala	sabaneta	251421	1.8059e+06
D051	251431	1805885	1	3.45531	22	22	Buildings	1	0	0	Guatemala	sabaneta	251421	1.8059e+06
D051	251433	1805881	1	3.45531	22	22	Buildings	1	0	0	Guatemala	sabaneta	251421	1.8059e+06
D051	253074	1805489	0	14.3698	21	40	Vegetation	0	0	1	Guatemala	sabaneta	251421	1.8059e+06
D051	251428	1805865	1	3.50205	23	23	Vegetation	0	0	1	Guatemala	sabaneta	251421	1.8059e+06
D051	250793	1802029	0	6.14142	1	120	Vegetation	0	0	1	Guatemala	sabaneta	251421	1.8059e+06
D051	256169	1804895	0	32.7416	17	64	Vegetation	0	0	1	Guatemala	sabaneta	251421	1.8059e+06
D051	253209	1802984	0	2.58149	35	105	Vegetation	0	0	1	Guatemala	sabaneta	251421	1.8059e+06
D051	251428	1805902	1	2.91592	22	22	Buildings	1	0	0	Guatemala	sabaneta	251421	1.8059e+06
D051	251427	1805884	1	3.45531	23	23	Buildings	1	0	0	Guatemala	sabaneta	251421	1.8059e+06
D051	256001	1806186	0	18.3769	118	59	Vegetation	0	0	1	Guatemala	sabaneta	251421	1.8059e+06
D051	252811	1802872	0	12.5232	124	41	Vegetation	0	0	1	Guatemala	sabaneta	251421	1.8059e+06
D051	251482	1805846	1	3.88619	23	23	Vegetation	0	0	1	Guatemala	sabaneta	251421	1.8059e+06
D051	251727	1807147	0	4.81529	33	39	Vegetation	0	0	1	Guatemala	sabaneta	251421	1.8059e+06
D051	251442	1805894	1	3.45531	24	24	Buildings	1	0	0	Guatemala	sabaneta	251421	1.8059e+06
D051	251366	1805884	1	1.84452	23	23	Vegetation	0	0	1	Guatemala	sabaneta	251421	1.8059e+06
D051	251434	1805884	1	3.45531	23	23	Buildings	1	0	0	Guatemala	sabaneta	251421	1.8059e+06
D051	259347	1804574	0	17.4161	40	126	Vegetation	0	0	1	Guatemala	sabaneta	251421	1.8059e+06
D051	251433	1805881	1	3.45531	24	24	Buildings	1	0	0	Guatemala	sabaneta	251421	1.8059e+06
D051	254698	1805204	0	12.5152	115	86	Vegetation	0	0	1	Guatemala	sabaneta	251421	1.8059e+06
D051	251445	1805894	1	3.45531	22	22	Buildings	1	0	0	Guatemala	sabaneta	251421	1.8059e+06
D051	251432	1805893	1	3.45531	22	22	Buildings	1	0	0	Guatemala	sabaneta	251421	1.8059e+06
D051	251422	1805869	1	1.44363	21	21	Vegetation	0	0	1	Guatemala	sabaneta	251421	1.8059e+06
D051	251427	1805892	1	3.45531	22	22	Buildings	1	0	0	Guatemala	sabaneta	251421	1.8059e+06
D051	251432	1805892	1	3.45531	23	23	Buildings	1	0	0	Guatemala	sabaneta	251421	1.8059e+06
D051	250764	1807038	0	2.72846	66	124	Vegetation	0	0	1	Guatemala	sabaneta	251421	1.8059e+06
D051	250183	1803245	0	26.2338	25	46	Vegetation	0	0	1	Guatemala	sabaneta	251421	1.8059e+06
D051	254011	1803462	0	5.82334	55	10	Vegetation	0	0	1	Guatemala	sabaneta	251421	1.8059e+06
D051	252656	1807259	0	9.08625	106	72	Vegetation	0	0	1	Guatemala	sabaneta	251421	1.8059e+06
D051	251932	1805091	0	21.2426	5	71	Vegetation	0	0	1	Guatemala	sabaneta	251421	1.8059e+06
D051	251416	1805895	1	1.44363	24	24	Streets	0	1	0	Guatemala	sabaneta	251421	1.8059e+06
D051	251436	1805885	1	3.45531	21	21	Buildings	1	0	0	Guatemala	sabaneta	251421	1.8059e+06
D051	251428	1805881	1	3.45531	22	22	Buildings	1	0	0	Guatemala	sabaneta	251421	1.8059e+06
D051	251432	1805891	1	3.45531	23	23	Buildings	1	0	0	Guatemala	sabaneta	251421	1.8059e+06
D051	252667	1804478	0	14.5767	52	72	Vegetation	0	0	1	Guatemala	sabaneta	251421	1.8059e+06
D051	252166	1804558	0	9.11018	91	108	Vegetation	0	0	1	Guatemala	sabaneta	251421	1.8059e+06
D051	251422	1805867	1	1.44363	21	21	Vegetation	0	0	1	Guatemala	sabaneta	251421	1.8059e+06
D051	251435	1805886	1	3.45531	22	22	Buildings	1	0	0	Guatemala	sabaneta	251421	1.8059e+06
D051	251428	1805896	1	3.45531	23	23	Buildings	1	0	0	Guatemala	sabaneta	251421	1.8059e+06
D051	257702	1804453	0	14.8907	91	64	Vegetation	0	0	1	Guatemala	sabaneta	251421	1.8059e+06
D051	249199	1804606	0	10.8271	94	37	Vegetation	0	0	1	Guatemala	sabaneta	251421	1.8059e+06
D051	249781	1805075	0	19.1427	52	96	Vegetation	0	0	1	Guatemala	sabaneta	251421	1.8059e+06
D051	253393	1805607	0	5.06715	101	55	Vegetation	0	0	1	Guatemala	sabaneta	251421	1.8059e+06
D051	251352	1803320	0	16.4744	56	21	Vegetation	0	0	1	Guatemala	sabaneta	251421	1.8059e+06
D051	256976	1802877	0	21.2486	51	101	Vegetation	0	0	1	Guatemala	sabaneta	251421	1.8059e+06
D051	251432	1805881	1	3.45531	21	21	Buildings	1	0	0	Guatemala	sabaneta	251421	1.8059e+06
D051	251463	1805864	1	3.88619	23	23	Vegetation	0	0	1	Guatemala	sabaneta	251421	1.8059e+06
D051	251424	1805893	1	1.44363	24	24	Buildings	1	0	0	Guatemala	sabaneta	251421	1.8059e+06
D051	253073	1806378	0	1.14939	68	31	Vegetation	0	0	1	Guatemala	sabaneta	251421	1.8059e+06
D051	251423	1805867	1	1.44363	21	21	Vegetation	0	0	1	Guatemala	sabaneta	251421	1.8059e+06
D051	251852	1803275	0	11.3217	44	122	Vegetation	0	0	1	Guatemala	sabaneta	251421	1.8059e+06
D051	251517	1805953	1	3.6431	25	25	Vegetation	0	0	1	Guatemala	sabaneta	251421	1.8059e+06
D051	258951	1804463	0	11.0434	64	123	Vegetation	0	0	1	Guatemala	sabaneta	251421	1.8059e+06
D051	248783	1804191	0	12.2553	93	108	Vegetation	0	0	1	Guatemala	sabaneta	251421	1.8059e+06
D051	254211	1805482	0	10.3086	126	14	Vegetation	0	0	1	Guatemala	sabaneta	251421	1.8059e+06
D051	251992	1802693	0	12.1275	60	38	Vegetation	0	0	1	Guatemala	sabaneta	251421	1.8059e+06
D051	253433	1803763	0	9.74369	59	28	Vegetation	0	0	1	Guatemala	sabaneta	251421	1.8059e+06
D051	253436	1802605	0	8.23331	48	96	Vegetation	0	0	1	Guatemala	sabaneta	251421	1.8059e+06
D051	251427	1805888	1	3.45531	24	24	Buildings	1	0	0	Guatemala	sabaneta	251421	1.8059e+06
D051	251248	1802807	0	17.7772	89	122	Vegetation	0	0	1	Guatemala	sabaneta	251421	1.8059e+06
D051	256917	1803951	0	20.505	11	104	Vegetation	0	0	1	Guatemala	sabaneta	251421	1.8059e+06
D051	251660	1802893	0	31.2348	27	49	Vegetation	0	0	1	Guatemala	sabaneta	251421	1.8059e+06
D051	250457	1806233	0	3.28232	93	17	Vegetation	0	0	1	Guatemala	sabaneta	251421	1.8059e+06
D051	251425	1805891	1	3.45531	22	22	Buildings	1	0	0	Guatemala	sabaneta	251421	1.8059e+06
D051	251481	1804159	0	16.1258	32	118	Vegetation	0	0	1	Guatemala	sabaneta	251421	1.8059e+06
D051	251448	1806063	1	2.36585	25	25	Streets	0	1	0	Guatemala	sabaneta	251421	1.8059e+06
D051	253014	1806109	0	1.85784	21	84	Vegetation	0	0	1	Guatemala	sabaneta	251421	1.8059e+06
D051	257662	1803508	0	19.6242	10	119	Vegetation	0	0	1	Guatemala	sabaneta	251421	1.8059e+06
D051	253898	1802632	0	4.33167	3	5	Vegetation	0	0	1	Guatemala	sabaneta	251421	1.8059e+06
D051	251424	1805895	1	1.44363	23	23	Buildings	1	0	0	Guatemala	sabaneta	251421	1.8059e+06
D051	252989	1804207	0	14.4759	93	25	Vegetation	0	0	1	Guatemala	sabaneta	251421	1.8059e+06
D051	251411	1805903	1	1.34004	22	22	Buildings	1	0	0	Guatemala	sabaneta	251421	1.8059e+06
D051	251422	1805886	1	1.44363	21	21	Buildings	1	0	0	Guatemala	sabaneta	251421	1.8059e+06
D051	251414	1805874	1	1.44363	21	21	Buildings	1	0	0	Guatemala	sabaneta	251421	1.8059e+06
D051	249696	1802890	0	11.9011	89	6	Vegetation	0	0	1	Guatemala	sabaneta	251421	1.8059e+06
D051	255524	1802990	0	11.3741	89	17	Vegetation	0	0	1	Guatemala	sabaneta	251421	1.8059e+06
D051	257833	1804940	0	17.4918	63	15	Vegetation	0	0	1	Guatemala	sabaneta	251421	1.8059e+06
D051	251423	1805877	1	1.44363	23	23	Buildings	1	0	0	Guatemala	sabaneta	251421	1.8059e+06
D051	252492	1806342	0	8.50139	124	55	Vegetation	0	0	1	Guatemala	sabaneta	251421	1.8059e+06
D051	258025	1804758	0	20.8495	12	19	Vegetation	0	0	1	Guatemala	sabaneta	251421	1.8059e+06
D051	255667	1804726	0	6.64017	3	63	Vegetation	0	0	1	Guatemala	sabaneta	251421	1.8059e+06
D051	256918	1804959	0	16.6612	30	109	Vegetation	0	0	1	Guatemala	sabaneta	251421	1.8059e+06
D051	251431	1805888	1	3.45531	23	23	Buildings	1	0	0	Guatemala	sabaneta	251421	1.8059e+06
D051	251437	1805874	1	3.45531	22	22	Vegetation	0	0	1	Guatemala	sabaneta	251421	1.8059e+06
D051	251433	1805881	1	3.45531	22	22	Buildings	1	0	0	Guatemala	sabaneta	251421	1.8059e+06
D051	251431	1805885	1	3.45531	22	22	Buildings	1	0	0	Guatemala	sabaneta	251421	1.8059e+06
D051	254534	1804431	0	10.8557	90	5	Vegetation	0	0	1	Guatemala	sabaneta	251421	1.8059e+06
D051	252299	1806091	0	3.73902	78	112	Vegetation	0	0	1	Guatemala	sabaneta	251421	1.8059e+06
D051	251437	1805867	1	3.45531	22	22	Vegetation	0	0	1	Guatemala	sabaneta	251421	1.8059e+06
D051	253790	1802684	0	4.52236	115	90	Vegetation	0	0	1	Guatemala	sabaneta	251421	1.8059e+06
D051	252066	1805854	0	0.658557	85	87	Vegetation	0	0	1	Guatemala	sabaneta	251421	1.8059e+06
D051	256699	1805459	0	13.7465	23	52	Vegetation	0	0	1	Guatemala	sabaneta	251421	1.8059e+06
D051	258126	1803918	0	24.0765	7	114	Vegetation	0	0	1	Guatemala	sabaneta	251421	1.8059e+06
D051	253089	1803677	0	5.13893	102	28	Buildings	1	0	0	Guatemala	sabaneta	251421	1.8059e+06
D051	251430	1805885	1	3.45531	22	22	Buildings	1	0	0	Guatemala	sabaneta	251421	1.8059e+06
D051	257148	1805705	0	11.2658	51	78	Vegetation	0	0	1	Guatemala	sabaneta	251421	1.8059e+06
D051	251426	1805900	1	2.91592	22	22	Buildings	1	0	0	Guatemala	sabaneta	251421	1.8059e+06
D051	251424	1805887	1	1.44363	23	23	Buildings	1	0	0	Guatemala	sabaneta	251421	1.8059e+06
D051	251429	1805876	1	3.45531	22	22	Buildings	1	0	0	Guatemala	sabaneta	251421	1.8059e+06
D051	256974	1805465	0	19.3497	6	2	Vegetation	0	0	1	Guatemala	sabaneta	251421	1.8059e+06
D051	251457	1806261	1	1.6774	25	25	Vegetation	0	0	1	Guatemala	sabaneta	251421	1.8059e+06
D051	252232	1807569	0	1.50259	93	124	Vegetation	0	0	1	Guatemala	sabaneta	251421	1.8059e+06
D051	250005	1805023	0	22.8288	10	60	Vegetation	0	0	1	Guatemala	sabaneta	251421	1.8059e+06
D051	251431	1805884	1	3.45531	22	22	Buildings	1	0	0	Guatemala	sabaneta	251421	1.8059e+06
D051	251428	1805890	1	3.45531	23	23	Buildings	1	0	0	Guatemala	sabaneta	251421	1.8059e+06
D051	254038	1803863	0	5.96589	63	70	Vegetation	0	0	1	Guatemala	sabaneta	251421	1.8059e+06
D051	251437	1805887	1	3.45531	22	22	Buildings	1	0	0	Guatemala	sabaneta	251421	1.8059e+06
D051	256246	1803792	0	12.5914	13	45	Vegetation	0	0	1	Guatemala	sabaneta	251421	1.8059e+06
D051	256379	1804400	0	6.32825	15	117	Vegetation	0	0	1	Guatemala	sabaneta	251421	1.8059e+06
D051	251432	1805864	1	3.50205	21	21	Vegetation	0	0	1	Guatemala	sabaneta	251421	1.8059e+06
D051	251451	1805882	1	3.45531	23	23	Vegetation	0	0	1	Guatemala	sabaneta	251421	1.8059e+06
D051	251428	1805906	1	2.91592	21	21	Streets	0	1	0	Guatemala	sabaneta	251421	1.8059e+06
D051	251433	1805878	1	3.45531	23	23	Vegetation	0	0	1	Guatemala	sabaneta	251421	1.8059e+06
D051	251434	1805878	1	3.45531	22	22	Vegetation	0	0	1	Guatemala	sabaneta	251421	1.8059e+06
D051	251431	1805873	1	3.45531	24	24	Vegetation	0	0	1	Guatemala	sabaneta	251421	1.8059e+06
D051	251768	1805264	0	1.825	64	113	Vegetation	0	0	1	Guatemala	sabaneta	251421	1.8059e+06
D051	252861	1807291	0	5.97286	123	21	Vegetation	0	0	1	Guatemala	sabaneta	251421	1.8059e+06
D051	253011	1805781	0	8.94348	5	75	Vegetation	0	0	1	Guatemala	sabaneta	251421	1.8059e+06
D051	251176	1806518	0	2.64047	99	26	Vegetation	0	0	1	Guatemala	sabaneta	251421	1.8059e+06
D051	251426	1805891	1	3.45531	23	23	Buildings	1	0	0	Guatemala	sabaneta	251421	1.8059e+06
D051	250976	1804472	0	18.2734	1	42	Vegetation	0	0	1	Guatemala	sabaneta	251421	1.8059e+06
D051	251438	1805873	1	3.45531	23	23	Vegetation	0	0	1	Guatemala	sabaneta	251421	1.8059e+06
D051	251423	1805898	1	1.34004	22	22	Buildings	1	0	0	Guatemala	sabaneta	251421	1.8059e+06
D051	251423	1805886	1	1.44363	22	22	Buildings	1	0	0	Guatemala	sabaneta	251421	1.8059e+06
D051	251438	1805879	1	3.45531	23	23	Vegetation	0	0	1	Guatemala	sabaneta	251421	1.8059e+06
D051	256068	1806144	0	10.4256	75	73	Vegetation	0	0	1	Guatemala	sabaneta	251421	1.8059e+06
D051	251887	1807001	0	1.19744	108	3	Vegetation	0	0	1	Guatemala	sabaneta	251421	1.8059e+06
D051	251431	1805894	1	3.45531	23	23	Buildings	1	0	0	Guatemala	sabaneta	251421	1.8059e+06
D051	255100	1805515	0	12.1238	46	5	Vegetation	0	0	1	Guatemala	sabaneta	251421	1.8059e+06
D051	257829	1804654	0	11.6282	15	35	Vegetation	0	0	1	Guatemala	sabaneta	251421	1.8059e+06
D051	252845	1807274	0	9.2215	87	35	Vegetation	0	0	1	Guatemala	sabaneta	251421	1.8059e+06
D051	251409	1806193	1	2.14071	25	25	Streets	0	1	0	Guatemala	sabaneta	251421	1.8059e+06
D051	251436	1805880	1	3.45531	22	22	Vegetation	0	0	1	Guatemala	sabaneta	251421	1.8059e+06
D051	249559	1803519	0	13.3623	5	105	Vegetation	0	0	1	Guatemala	sabaneta	251421	1.8059e+06
D051	251465	1806281	1	1.6774	25	25	Vegetation	0	0	1	Guatemala	sabaneta	251421	1.8059e+06
D051	251435	1805872	1	3.45531	21	21	Vegetation	0	0	1	Guatemala	sabaneta	251421	1.8059e+06
D051	251416	1805890	1	1.44363	23	23	Buildings	1	0	0	Guatemala	sabaneta	251421	1.8059e+06
D051	251433	1805913	1	2.91592	25	25	Streets	0	1	0	Guatemala	sabaneta	251421	1.8059e+06
D051	251430	1805906	1	2.91592	24	24	Buildings	1	0	0	Guatemala	sabaneta	251421	1.8059e+06
D051	253372	1804607	0	21.6259	117	47	Vegetation	0	0	1	Guatemala	sabaneta	251421	1.8059e+06
D051	251393	1805909	1	1.41497	23	23	Buildings	1	0	0	Guatemala	sabaneta	251421	1.8059e+06
D051	251391	1805910	1	1.41497	23	23	Buildings	1	0	0	Guatemala	sabaneta	251421	1.8059e+06
D051	251428	1805887	1	3.45531	23	23	Buildings	1	0	0	Guatemala	sabaneta	251421	1.8059e+06
D051	251429	1805880	1	3.45531	23	23	Buildings	1	0	0	Guatemala	sabaneta	251421	1.8059e+06
D051	255185	1805965	0	10.9884	44	31	Vegetation	0	0	1	Guatemala	sabaneta	251421	1.8059e+06
D051	251431	1805886	1	3.45531	23	23	Buildings	1	0	0	Guatemala	sabaneta	251421	1.8059e+06
D051	251432	1805856	1	3.50205	21	21	Vegetation	0	0	1	Guatemala	sabaneta	251421	1.8059e+06
D051	254666	1806252	0	23.8898	80	9	Vegetation	0	0	1	Guatemala	sabaneta	251421	1.8059e+06
D051	255336	1802795	0	12.338	103	54	Vegetation	0	0	1	Guatemala	sabaneta	251421	1.8059e+06
D051	251434	1805865	1	3.50205	22	22	Vegetation	0	0	1	Guatemala	sabaneta	251421	1.8059e+06
D051	251939	1804661	0	5.30627	21	10	Vegetation	0	0	1	Guatemala	sabaneta	251421	1.8059e+06
D051	250768	1803983	0	7.4497	123	4	Vegetation	0	0	1	Guatemala	sabaneta	251421	1.8059e+06
D051	251442	1805886	1	3.45531	23	23	Vegetation	0	0	1	Guatemala	sabaneta	251421	1.8059e+06
D051	254283	1804134	0	9.34567	43	100	Vegetation	0	0	1	Guatemala	sabaneta	251421	1.8059e+06
D051	250403	1803973	0	9.73085	53	50	Vegetation	0	0	1	Guatemala	sabaneta	251421	1.8059e+06
D051	253642	1802898	0	1.58827	72	40	Vegetation	0	0	1	Guatemala	sabaneta	251421	1.8059e+06
D051	251430	1805884	1	3.45531	24	24	Buildings	1	0	0	Guatemala	sabaneta	251421	1.8059e+06
D051	251429	1805891	1	3.45531	22	22	Buildings	1	0	0	Guatemala	sabaneta	251421	1.8059e+06
D051	251425	1805891	1	3.45531	22	22	Buildings	1	0	0	Guatemala	sabaneta	251421	1.8059e+06
D051	253760	1805070	0	14.7244	11	22	Vegetation	0	0	1	Guatemala	sabaneta	251421	1.8059e+06
D051	251105	1803464	0	13.0907	52	92	Vegetation	0	0	1	Guatemala	sabaneta	251421	1.8059e+06
D051	252181	1807538	0	2.11868	10	81	Vegetation	0	0	1	Guatemala	sabaneta	251421	1.8059e+06
D051	255049	1804635	0	6.75444	92	16	Vegetation	0	0	1	Guatemala	sabaneta	251421	1.8059e+06
D051	251415	1805905	1	1.34004	23	23	Buildings	1	0	0	Guatemala	sabaneta	251421	1.8059e+06
D051	251444	1805878	1	3.45531	23	23	Vegetation	0	0	1	Guatemala	sabaneta	251421	1.8059e+06
D051	251433	1805877	1	3.45531	21	21	Vegetation	0	0	1	Guatemala	sabaneta	251421	1.8059e+06
D051	251507	1805962	1	2.26435	25	25	Buildings	1	0	0	Guatemala	sabaneta	251421	1.8059e+06
D051	249098	1803861	0	8.8892	60	20	Vegetation	0	0	1	Guatemala	sabaneta	251421	1.8059e+06
D051	252997	1805181	0	7.47884	6	36	Vegetation	0	0	1	Guatemala	sabaneta	251421	1.8059e+06
D051	252031	1807609	0	1.37833	20	76	Vegetation	0	0	1	Guatemala	sabaneta	251421	1.8059e+06
D051	251439	1805882	1	3.45531	22	22	Vegetation	0	0	1	Guatemala	sabaneta	251421	1.8059e+06
D051	251448	1805876	1	3.45531	21	21	Vegetation	0	0	1	Guatemala	sabaneta	251421	1.8059e+06
D051	251437	1805889	1	3.45531	24	24	Buildings	1	0	0	Guatemala	sabaneta	251421	1.8059e+06
D051	251415	1805899	1	1.34004	23	23	Streets	0	1	0	Guatemala	sabaneta	251421	1.8059e+06
D051	256440	1803700	0	23.638	39	60	Vegetation	0	0	1	Guatemala	sabaneta	251421	1.8059e+06
D051	251430	1805886	1	3.45531	22	22	Buildings	1	0	0	Guatemala	sabaneta	251421	1.8059e+06
D051	251421	1805881	1	1.44363	24	24	Buildings	1	0	0	Guatemala	sabaneta	251421	1.8059e+06
D051	251430	1805882	1	3.45531	21	21	Buildings	1	0	0	Guatemala	sabaneta	251421	1.8059e+06
D051	250584	1802749	0	15.9003	40	115	Vegetation	0	0	1	Guatemala	sabaneta	251421	1.8059e+06
D051	254573	1803027	0	8.17764	120	117	Vegetation	0	0	1	Guatemala	sabaneta	251421	1.8059e+06
D051	253980	1806815	0	7.54959	8	105	Vegetation	0	0	1	Guatemala	sabaneta	251421	1.8059e+06
D051	255242	1802444	0	17.6059	76	56	Vegetation	0	0	1	Guatemala	sabaneta	251421	1.8059e+06
D051	254094	1803565	0	2.2516	100	89	Vegetation	0	0	1	Guatemala	sabaneta	251421	1.8059e+06
D051	251434	1805872	1	3.45531	21	21	Vegetation	0	0	1	Guatemala	sabaneta	251421	1.8059e+06
D051	251419	1805910	1	1.34004	22	22	Buildings	1	0	0	Guatemala	sabaneta	251421	1.8059e+06
D051	251498	1805981	1	2.26435	25	25	Vegetation	0	0	1	Guatemala	sabaneta	251421	1.8059e+06
D051	251434	1805874	1	3.45531	23	23	Vegetation	0	0	1	Guatemala	sabaneta	251421	1.8059e+06
D051	255992	1803751	0	15.3263	54	37	Vegetation	0	0	1	Guatemala	sabaneta	251421	1.8059e+06
D051	256618	1805218	0	17.6198	77	100	Vegetation	0	0	1	Guatemala	sabaneta	251421	1.8059e+06
D051	257485	1803591	0	12.8015	108	46	Vegetation	0	0	1	Guatemala	sabaneta	251421	1.8059e+06
D051	251419	1805889	1	1.44363	23	23	Buildings	1	0	0	Guatemala	sabaneta	251421	1.8059e+06
D051	251439	1805879	1	3.45531	22	22	Vegetation	0	0	1	Guatemala	sabaneta	251421	1.8059e+06
D051	251455	1805913	1	3.86043	25	25	Buildings	1	0	0	Guatemala	sabaneta	251421	1.8059e+06
D051	251441	1805866	1	3.50205	24	24	Vegetation	0	0	1	Guatemala	sabaneta	251421	1.8059e+06
D051	254292	1804618	0	15.7636	15	115	Vegetation	0	0	1	Guatemala	sabaneta	251421	1.8059e+06
D051	256353	1805925	0	19.5168	108	60	Vegetation	0	0	1	Guatemala	sabaneta	251421	1.8059e+06
D051	251440	1805884	1	3.45531	22	22	Vegetation	0	0	1	Guatemala	sabaneta	251421	1.8059e+06
D051	251418	1805893	1	1.44363	25	25	Buildings	1	0	0	Guatemala	sabaneta	251421	1.8059e+06
D051	259188	1804700	0	8.93286	118	55	Vegetation	0	0	1	Guatemala	sabaneta	251421	1.8059e+06
D051	254924	1805959	0	13.6644	33	112	Vegetation	0	0	1	Guatemala	sabaneta	251421	1.8059e+06
D051	256720	1803522	0	7.85528	31	60	Vegetation	0	0	1	Guatemala	sabaneta	251421	1.8059e+06
D051	253302	1806769	0	6.79018	47	101	Vegetation	0	0	1	Guatemala	sabaneta	251421	1.8059e+06
D051	251434	1805875	1	3.45531	21	21	Vegetation	0	0	1	Guatemala	sabaneta	251421	1.8059e+06
D051	252769	1803543	0	6.23839	98	59	Vegetation	0	0	1	Guatemala	sabaneta	251421	1.8059e+06
D051	251445	1805888	1	3.45531	24	24	Vegetation	0	0	1	Guatemala	sabaneta	251421	1.8059e+06
D051	251422	1805871	1	1.44363	24	24	Buildings	1	0	0	Guatemala	sabaneta	251421	1.8059e+06
D051	251919	1804092	0	23.3184	92	86	Vegetation	0	0	1	Guatemala	sabaneta	251421	1.8059e+06
D051	257090	1803545	0	16.916	100	118	Vegetation	0	0	1	Guatemala	sabaneta	251421	1.8059e+06
D051	251438	1805884	1	3.45531	21	21	Vegetation	0	0	1	Guatemala	sabaneta	251421	1.8059e+06
D051	251440	1805875	1	3.45531	23	23	Vegetation	0	0	1	Guatemala	sabaneta	251421	1.8059e+06
D051	251887	1802541	0	23.5794	77	37	Vegetation	0	0	1	Guatemala	sabaneta	251421	1.8059e+06
D051	249412	1805350	0	6.75744	55	12	Vegetation	0	0	1	Guatemala	sabaneta	251421	1.8059e+06
D051	254718	1802519	0	23.7624	109	13	Vegetation	0	0	1	Guatemala	sabaneta	251421	1.8059e+06
D051	251436	1805883	1	3.45531	22	22	Vegetation	0	0	1	Guatemala	sabaneta	251421	1.8059e+06
D051	251431	1805862	1	3.50205	22	22	Vegetation	0	0	1	Guatemala	sabaneta	251421	1.8059e+06
D051	250945	1805067	0	6.37158	114	87	Vegetation	0	0	1	Guatemala	sabaneta	251421	1.8059e+06
D051	254775	1804546	0	5.01324	83	105	Vegetation	0	0	1	Guatemala	sabaneta	251421	1.8059e+06
D051	251435	1805877	1	3.45531	22	22	Vegetation	0	0	1	Guatemala	sabaneta	251421	1.8059e+06
D051	252130	1804789	0	9.28155	12	21	Vegetation	0	0	1	Guatemala	sabaneta	251421	1.8059e+06
D051	251444	1805882	1	3.45531	22	22	Vegetation	0	0	1	Guatemala	sabaneta	251421	1.8059e+06
D051	252229	1802911	0	5.50135	46	115	Vegetation	0	0	1	Guatemala	sabaneta	251421	1.8059e+06
D051	250380	1806221	0	1.82036	91	101	Vegetation	0	0	1	Guatemala	sabaneta	251421	1.8059e+06
D051	251449	1805892	1	3.45531	24	24	Vegetation	0	0	1	Guatemala	sabaneta	251421	1.8059e+06
D051	251421	1805883	1	1.44363	21	21	Buildings	1	0	0	Guatemala	sabaneta	251421	1.8059e+06
D051	250224	1805826	0	1.94574	125	77	Vegetation	0	0	1	Guatemala	sabaneta	251421	1.8059e+06
D051	251429	1805878	1	3.45531	21	21	Buildings	1	0	0	Guatemala	sabaneta	251421	1.8059e+06
D051	255022	1803313	0	12.9558	24	3	Vegetation	0	0	1	Guatemala	sabaneta	251421	1.8059e+06
D051	251429	1805887	1	3.45531	22	22	Buildings	1	0	0	Guatemala	sabaneta	251421	1.8059e+06
D051	253785	1805244	0	16.0837	29	96	Vegetation	0	0	1	Guatemala	sabaneta	251421	1.8059e+06
D051	251406	1804939	0	17.9038	67	6	Vegetation	0	0	1	Guatemala	sabaneta	251421	1.8059e+06
D051	252625	1802590	0	18.2869	84	121	Vegetation	0	0	1	Guatemala	sabaneta	251421	1.8059e+06
D051	251440	1805871	1	3.45531	23	23	Vegetation	0	0	1	Guatemala	sabaneta	251421	1.8059e+06
D051	251439	1805876	1	3.45531	23	23	Vegetation	0	0	1	Guatemala	sabaneta	251421	1.8059e+06
D051	256444	1803403	0	15.9094	2	30	Vegetation	0	0	1	Guatemala	sabaneta	251421	1.8059e+06
D051	251410	1805920	1	1.34004	22	22	Buildings	1	0	0	Guatemala	sabaneta	251421	1.8059e+06
D051	251450	1805893	1	3.45531	23	23	Vegetation	0	0	1	Guatemala	sabaneta	251421	1.8059e+06
D053	251748	1806524	1	2.79875	60	60	Buildings	1	0	0	Guatemala	sabaneta	251827	1.80656e+06
D053	259202	1805034	0	9.11038	98	106	Vegetation	0	0	1	Guatemala	sabaneta	251827	1.80656e+06
D053	251786	1806583	1	1.53439	36	36	Vegetation	0	0	1	Guatemala	sabaneta	251827	1.80656e+06
D053	251778	1806574	1	1.18806	61	61	Vegetation	0	0	1	Guatemala	sabaneta	251827	1.80656e+06
D053	255402	1804625	0	25.7455	38	67	Vegetation	0	0	1	Guatemala	sabaneta	251827	1.80656e+06
D053	252651	1804260	0	13.2562	45	120	Vegetation	0	0	1	Guatemala	sabaneta	251827	1.80656e+06
D053	250117	1804073	0	2.58312	16	86	Vegetation	0	0	1	Guatemala	sabaneta	251827	1.80656e+06
D053	251792	1806575	1	1.53439	59	59	Vegetation	0	0	1	Guatemala	sabaneta	251827	1.80656e+06
D053	252457	1805125	0	3.60956	33	65	Vegetation	0	0	1	Guatemala	sabaneta	251827	1.80656e+06
D053	251803	1806609	1	2.49645	55	55	Buildings	1	0	0	Guatemala	sabaneta	251827	1.80656e+06
D053	251811	1806600	1	2.49645	55	55	Buildings	1	0	0	Guatemala	sabaneta	251827	1.80656e+06
D053	251791	1806533	1	2.14769	61	61	Vegetation	0	0	1	Guatemala	sabaneta	251827	1.80656e+06
D053	251750	1806584	1	1.17168	59	59	Vegetation	0	0	1	Guatemala	sabaneta	251827	1.80656e+06
D053	251762	1806547	1	1.6554	33	33	Vegetation	0	0	1	Guatemala	sabaneta	251827	1.80656e+06
D053	256867	1803766	0	16.797	91	114	Vegetation	0	0	1	Guatemala	sabaneta	251827	1.80656e+06
D053	251939	1803254	0	14.5339	56	58	Vegetation	0	0	1	Guatemala	sabaneta	251827	1.80656e+06
D053	256315	1806290	0	4.89613	8	104	Vegetation	0	0	1	Guatemala	sabaneta	251827	1.80656e+06
D053	254668	1806011	0	25.1883	23	52	Vegetation	0	0	1	Guatemala	sabaneta	251827	1.80656e+06
D053	251788	1806582	1	1.53439	37	37	Vegetation	0	0	1	Guatemala	sabaneta	251827	1.80656e+06
D053	250897	1805840	0	1.96711	17	7	Vegetation	0	0	1	Guatemala	sabaneta	251827	1.80656e+06
D053	251777	1806568	1	1.18806	57	57	Vegetation	0	0	1	Guatemala	sabaneta	251827	1.80656e+06
D053	257821	1804065	0	29.5514	33	61	Vegetation	0	0	1	Guatemala	sabaneta	251827	1.80656e+06
D053	257222	1805816	0	20.1966	123	118	Vegetation	0	0	1	Guatemala	sabaneta	251827	1.80656e+06
D053	252979	1802698	0	9.05582	54	81	Vegetation	0	0	1	Guatemala	sabaneta	251827	1.80656e+06
D053	251784	1806601	1	2.3906	55	55	Vegetation	0	0	1	Guatemala	sabaneta	251827	1.80656e+06
D053	254195	1807278	0	5.12236	3	38	Vegetation	0	0	1	Guatemala	sabaneta	251827	1.80656e+06
D053	251752	1806516	1	2.79875	60	60	Buildings	1	0	0	Guatemala	sabaneta	251827	1.80656e+06
D053	251946	1804366	0	6.09805	93	93	Vegetation	0	0	1	Guatemala	sabaneta	251827	1.80656e+06
D053	256437	1806196	0	24.0002	51	91	Vegetation	0	0	1	Guatemala	sabaneta	251827	1.80656e+06
D053	251850	1806576	1	3.35946	36	36	Streets	0	1	0	Guatemala	sabaneta	251827	1.80656e+06
D053	251755	1806549	1	1.6554	52	52	Vegetation	0	0	1	Guatemala	sabaneta	251827	1.80656e+06
D053	254789	1806940	0	2.31113	126	39	Vegetation	0	0	1	Guatemala	sabaneta	251827	1.80656e+06
D053	251792	1806576	1	1.53439	54	54	Vegetation	0	0	1	Guatemala	sabaneta	251827	1.80656e+06
D053	256487	1804626	0	14.799	12	97	Vegetation	0	0	1	Guatemala	sabaneta	251827	1.80656e+06
D053	251783	1806583	1	1.18806	59	59	Vegetation	0	0	1	Guatemala	sabaneta	251827	1.80656e+06
D053	250261	1806663	0	2.66143	122	107	Vegetation	0	0	1	Guatemala	sabaneta	251827	1.80656e+06
D053	251781	1806528	1	2.96874	33	33	Vegetation	0	0	1	Guatemala	sabaneta	251827	1.80656e+06
D053	253552	1805544	0	3.30375	86	5	Vegetation	0	0	1	Guatemala	sabaneta	251827	1.80656e+06
D053	251785	1806569	1	1.53439	52	52	Vegetation	0	0	1	Guatemala	sabaneta	251827	1.80656e+06
D053	251755	1806549	1	1.6554	33	33	Vegetation	0	0	1	Guatemala	sabaneta	251827	1.80656e+06
D053	251799	1806601	1	2.49645	55	55	Buildings	1	0	0	Guatemala	sabaneta	251827	1.80656e+06
D053	254187	1805470	0	13.1023	123	45	Vegetation	0	0	1	Guatemala	sabaneta	251827	1.80656e+06
D053	252758	1805414	0	3.3997	51	119	Vegetation	0	0	1	Guatemala	sabaneta	251827	1.80656e+06
D053	251788	1806518	1	3.21203	57	57	Vegetation	0	0	1	Guatemala	sabaneta	251827	1.80656e+06
D053	251791	1806534	1	2.14769	60	60	Vegetation	0	0	1	Guatemala	sabaneta	251827	1.80656e+06
D053	251827	1806557	1	3.81624	56	56	Streets	0	1	0	Guatemala	sabaneta	251827	1.80656e+06
D053	251754	1806547	1	1.56224	60	60	Vegetation	0	0	1	Guatemala	sabaneta	251827	1.80656e+06
D053	250507	1804576	0	4.08235	10	108	Vegetation	0	0	1	Guatemala	sabaneta	251827	1.80656e+06
D053	251789	1806572	1	1.53439	55	55	Vegetation	0	0	1	Guatemala	sabaneta	251827	1.80656e+06
D053	251723	1806563	1	0.614118	52	52	Vegetation	0	0	1	Guatemala	sabaneta	251827	1.80656e+06
D053	256402	1802634	0	24.9325	122	54	Vegetation	0	0	1	Guatemala	sabaneta	251827	1.80656e+06
D053	255520	1802861	0	10.907	73	100	Vegetation	0	0	1	Guatemala	sabaneta	251827	1.80656e+06
D053	257860	1804444	0	20.4126	69	118	Vegetation	0	0	1	Guatemala	sabaneta	251827	1.80656e+06
D053	256281	1806112	0	28.7972	107	70	Vegetation	0	0	1	Guatemala	sabaneta	251827	1.80656e+06
D053	252040	1804074	0	7.69586	91	35	Vegetation	0	0	1	Guatemala	sabaneta	251827	1.80656e+06
D053	251791	1806533	1	2.14769	57	57	Vegetation	0	0	1	Guatemala	sabaneta	251827	1.80656e+06
D053	251828	1806557	1	3.81624	58	58	Streets	0	1	0	Guatemala	sabaneta	251827	1.80656e+06
D053	258139	1803474	0	8.74777	12	30	Vegetation	0	0	1	Guatemala	sabaneta	251827	1.80656e+06
D053	257354	1803455	0	21.2005	13	97	Vegetation	0	0	1	Guatemala	sabaneta	251827	1.80656e+06
D053	251828	1806555	1	3.81624	33	33	Vegetation	0	0	1	Guatemala	sabaneta	251827	1.80656e+06
D053	250016	1802900	0	6.23972	76	83	Vegetation	0	0	1	Guatemala	sabaneta	251827	1.80656e+06
D053	255493	1804837	0	19.8344	3	18	Vegetation	0	0	1	Guatemala	sabaneta	251827	1.80656e+06
D053	253241	1807624	0	1.91954	45	110	Vegetation	0	0	1	Guatemala	sabaneta	251827	1.80656e+06
D053	256157	1802974	0	7.61277	99	116	Vegetation	0	0	1	Guatemala	sabaneta	251827	1.80656e+06
D053	251758	1806539	1	1.6554	33	33	Vegetation	0	0	1	Guatemala	sabaneta	251827	1.80656e+06
D053	253495	1803976	0	4.96658	17	39	Vegetation	0	0	1	Guatemala	sabaneta	251827	1.80656e+06
D053	253575	1806174	0	16.6583	24	18	Vegetation	0	0	1	Guatemala	sabaneta	251827	1.80656e+06
D053	251777	1806521	1	2.96874	57	57	Vegetation	0	0	1	Guatemala	sabaneta	251827	1.80656e+06
D053	251527	1805610	0	7.50827	5	36	Vegetation	0	0	1	Guatemala	sabaneta	251827	1.80656e+06
D053	255348	1804776	0	5.12912	86	63	Vegetation	0	0	1	Guatemala	sabaneta	251827	1.80656e+06
D053	251782	1806562	1	1.18806	36	36	Buildings	1	0	0	Guatemala	sabaneta	251827	1.80656e+06
D053	252978	1802568	0	7.49902	96	38	Vegetation	0	0	1	Guatemala	sabaneta	251827	1.80656e+06
D053	251767	1806506	1	2.96874	33	33	Vegetation	0	0	1	Guatemala	sabaneta	251827	1.80656e+06
D053	258488	1804506	0	24.1247	19	111	Vegetation	0	0	1	Guatemala	sabaneta	251827	1.80656e+06
D053	255645	1805096	0	13.2734	50	101	Vegetation	0	0	1	Guatemala	sabaneta	251827	1.80656e+06
D053	256350	1802975	0	16.8919	51	39	Vegetation	0	0	1	Guatemala	sabaneta	251827	1.80656e+06
D053	253762	1806231	0	10.8798	52	50	Vegetation	0	0	1	Guatemala	sabaneta	251827	1.80656e+06
D053	252936	1805904	0	12.3466	47	38	Vegetation	0	0	1	Guatemala	sabaneta	251827	1.80656e+06
D053	254144	1804998	0	12.2598	7	47	Vegetation	0	0	1	Guatemala	sabaneta	251827	1.80656e+06
D053	251800	1806539	1	2.14769	60	60	Streets	0	1	0	Guatemala	sabaneta	251827	1.80656e+06
D053	251798	1806580	1	1.53439	59	59	Vegetation	0	0	1	Guatemala	sabaneta	251827	1.80656e+06
D053	251783	1806544	1	1.6554	60	60	Vegetation	0	0	1	Guatemala	sabaneta	251827	1.80656e+06
D053	253509	1802732	0	9.80367	62	88	Vegetation	0	0	1	Guatemala	sabaneta	251827	1.80656e+06
D053	251802	1806576	1	1.53439	61	61	Vegetation	0	0	1	Guatemala	sabaneta	251827	1.80656e+06
D053	258616	1805316	0	8.1031	117	24	Vegetation	0	0	1	Guatemala	sabaneta	251827	1.80656e+06
D053	252392	1802986	0	6.02222	123	115	Vegetation	0	0	1	Guatemala	sabaneta	251827	1.80656e+06
D053	249470	1805783	0	3.71438	101	11	Vegetation	0	0	1	Guatemala	sabaneta	251827	1.80656e+06
D053	251803	1806617	1	2.49645	54	54	Buildings	1	0	0	Guatemala	sabaneta	251827	1.80656e+06
D053	258805	1804483	0	27.2412	13	113	Vegetation	0	0	1	Guatemala	sabaneta	251827	1.80656e+06
D053	249543	1803584	0	12.0528	48	102	Vegetation	0	0	1	Guatemala	sabaneta	251827	1.80656e+06
D053	249573	1803958	0	17.9584	52	103	Vegetation	0	0	1	Guatemala	sabaneta	251827	1.80656e+06
D053	254584	1804807	0	25.3682	117	80	Vegetation	0	0	1	Guatemala	sabaneta	251827	1.80656e+06
D053	249923	1803499	0	13.6711	77	79	Vegetation	0	0	1	Guatemala	sabaneta	251827	1.80656e+06
D053	250974	1805061	0	5.65511	3	39	Vegetation	0	0	1	Guatemala	sabaneta	251827	1.80656e+06
D053	253593	1804394	0	19.6284	60	119	Vegetation	0	0	1	Guatemala	sabaneta	251827	1.80656e+06
D053	251816	1806534	1	3.81624	37	37	Buildings	1	0	0	Guatemala	sabaneta	251827	1.80656e+06
D053	250509	1806124	0	4.21783	62	49	Vegetation	0	0	1	Guatemala	sabaneta	251827	1.80656e+06
D053	251466	1803796	0	18.545	125	58	Vegetation	0	0	1	Guatemala	sabaneta	251827	1.80656e+06
D053	251838	1806590	1	2.87886	57	57	Vegetation	0	0	1	Guatemala	sabaneta	251827	1.80656e+06
D053	254038	1805995	0	22.4545	30	107	Vegetation	0	0	1	Guatemala	sabaneta	251827	1.80656e+06
D053	254727	1803365	0	13.3413	101	82	Vegetation	0	0	1	Guatemala	sabaneta	251827	1.80656e+06
D053	259686	1804875	0	16.2465	121	8	Vegetation	0	0	1	Guatemala	sabaneta	251827	1.80656e+06
D053	257433	1804777	0	14.0736	44	1	Vegetation	0	0	1	Guatemala	sabaneta	251827	1.80656e+06
D053	251810	1806571	1	1.53439	32	32	Vegetation	0	0	1	Guatemala	sabaneta	251827	1.80656e+06
D053	251780	1806530	1	1.6554	57	57	Vegetation	0	0	1	Guatemala	sabaneta	251827	1.80656e+06
D053	250670	1805056	0	14.7926	41	70	Vegetation	0	0	1	Guatemala	sabaneta	251827	1.80656e+06
D053	258331	1804781	0	10.4157	108	75	Vegetation	0	0	1	Guatemala	sabaneta	251827	1.80656e+06
D053	254123	1806311	0	26.2696	57	49	Vegetation	0	0	1	Guatemala	sabaneta	251827	1.80656e+06
D053	257911	1805234	0	16.5448	14	92	Vegetation	0	0	1	Guatemala	sabaneta	251827	1.80656e+06
D053	251836	1806567	1	3.04457	34	34	Streets	0	1	0	Guatemala	sabaneta	251827	1.80656e+06
D053	251759	1806554	1	1.6554	52	52	Vegetation	0	0	1	Guatemala	sabaneta	251827	1.80656e+06
D053	250216	1802225	0	17.2376	59	104	Vegetation	0	0	1	Guatemala	sabaneta	251827	1.80656e+06
D053	249002	1804514	0	4.50037	110	31	Vegetation	0	0	1	Guatemala	sabaneta	251827	1.80656e+06
D053	251813	1806561	1	1.53439	33	33	Vegetation	0	0	1	Guatemala	sabaneta	251827	1.80656e+06
D053	251761	1806553	1	1.6554	52	52	Vegetation	0	0	1	Guatemala	sabaneta	251827	1.80656e+06
D053	253805	1807272	0	14.3744	59	20	Vegetation	0	0	1	Guatemala	sabaneta	251827	1.80656e+06
D053	255361	1804226	0	21.3505	90	108	Vegetation	0	0	1	Guatemala	sabaneta	251827	1.80656e+06
D053	250702	1806227	0	1.19034	112	69	Vegetation	0	0	1	Guatemala	sabaneta	251827	1.80656e+06
D053	251797	1806563	1	1.53439	33	33	Buildings	1	0	0	Guatemala	sabaneta	251827	1.80656e+06
D053	251792	1806595	1	2.49645	55	55	Vegetation	0	0	1	Guatemala	sabaneta	251827	1.80656e+06
D053	251811	1806632	0	2.84872	42	88	Streets	0	1	0	Guatemala	sabaneta	251827	1.80656e+06
D053	252875	1806415	0	6.20991	126	83	Vegetation	0	0	1	Guatemala	sabaneta	251827	1.80656e+06
D053	251783	1806566	1	1.18806	37	37	Vegetation	0	0	1	Guatemala	sabaneta	251827	1.80656e+06
D053	251772	1806529	1	1.6554	52	52	Vegetation	0	0	1	Guatemala	sabaneta	251827	1.80656e+06
D053	258839	1803944	0	19.5436	43	12	Vegetation	0	0	1	Guatemala	sabaneta	251827	1.80656e+06
D053	251771	1806540	1	1.6554	33	33	Vegetation	0	0	1	Guatemala	sabaneta	251827	1.80656e+06
D053	251600	1805671	0	12.415	64	41	Vegetation	0	0	1	Guatemala	sabaneta	251827	1.80656e+06
D053	254778	1806649	0	5.29235	73	64	Vegetation	0	0	1	Guatemala	sabaneta	251827	1.80656e+06
D053	254488	1804159	0	10.6985	114	68	Vegetation	0	0	1	Guatemala	sabaneta	251827	1.80656e+06
D053	257761	1803657	0	24.7433	64	124	Vegetation	0	0	1	Guatemala	sabaneta	251827	1.80656e+06
D053	253474	1807474	0	1.0981	115	113	Vegetation	0	0	1	Guatemala	sabaneta	251827	1.80656e+06
D053	251041	1806277	0	3.60273	103	45	Vegetation	0	0	1	Guatemala	sabaneta	251827	1.80656e+06
D053	254626	1807060	0	3.3101	124	103	Vegetation	0	0	1	Guatemala	sabaneta	251827	1.80656e+06
D053	251784	1806570	1	1.18806	52	52	Vegetation	0	0	1	Guatemala	sabaneta	251827	1.80656e+06
D053	251783	1806565	1	1.18806	52	52	Vegetation	0	0	1	Guatemala	sabaneta	251827	1.80656e+06
D053	251785	1806569	1	1.53439	59	59	Vegetation	0	0	1	Guatemala	sabaneta	251827	1.80656e+06
D053	251797	1806565	1	1.53439	56	56	Buildings	1	0	0	Guatemala	sabaneta	251827	1.80656e+06
D053	250557	1802860	0	15.3333	11	75	Vegetation	0	0	1	Guatemala	sabaneta	251827	1.80656e+06
D053	255464	1806582	0	1.54985	22	85	Vegetation	0	0	1	Guatemala	sabaneta	251827	1.80656e+06
D053	258822	1803755	0	22.9246	27	79	Vegetation	0	0	1	Guatemala	sabaneta	251827	1.80656e+06
D053	250964	1803159	0	10.5421	72	117	Vegetation	0	0	1	Guatemala	sabaneta	251827	1.80656e+06
D053	251769	1806551	1	1.6554	52	52	Vegetation	0	0	1	Guatemala	sabaneta	251827	1.80656e+06
D053	252272	1802910	0	15.9198	8	81	Vegetation	0	0	1	Guatemala	sabaneta	251827	1.80656e+06
D053	255367	1804518	0	27.3017	70	41	Vegetation	0	0	1	Guatemala	sabaneta	251827	1.80656e+06
D053	252579	1807391	0	3.34429	112	1	Vegetation	0	0	1	Guatemala	sabaneta	251827	1.80656e+06
D053	249720	1803340	0	22.0702	70	115	Vegetation	0	0	1	Guatemala	sabaneta	251827	1.80656e+06
D053	251780	1806529	1	1.6554	36	36	Vegetation	0	0	1	Guatemala	sabaneta	251827	1.80656e+06
D053	251830	1806605	1	2.87886	39	39	Vegetation	0	0	1	Guatemala	sabaneta	251827	1.80656e+06
D053	255654	1804236	0	11.9758	97	95	Vegetation	0	0	1	Guatemala	sabaneta	251827	1.80656e+06
D053	253339	1804095	0	10.6542	13	125	Vegetation	0	0	1	Guatemala	sabaneta	251827	1.80656e+06
D053	256290	1802775	0	15.491	124	88	Vegetation	0	0	1	Guatemala	sabaneta	251827	1.80656e+06
D053	251792	1806546	1	2.14769	61	61	Buildings	1	0	0	Guatemala	sabaneta	251827	1.80656e+06
D053	251791	1806584	1	1.53439	57	57	Vegetation	0	0	1	Guatemala	sabaneta	251827	1.80656e+06
D053	251750	1806525	1	2.79875	52	52	Buildings	1	0	0	Guatemala	sabaneta	251827	1.80656e+06
D053	251793	1806577	1	1.53439	39	39	Vegetation	0	0	1	Guatemala	sabaneta	251827	1.80656e+06
D053	251858	1806570	1	3.35946	39	39	Vegetation	0	0	1	Guatemala	sabaneta	251827	1.80656e+06
D053	251786	1806734	1	1.90377	35	35	Vegetation	0	0	1	Guatemala	sabaneta	251827	1.80656e+06
D053	250313	1802235	0	9.72494	80	23	Vegetation	0	0	1	Guatemala	sabaneta	251827	1.80656e+06
D053	253062	1805241	0	4.83699	68	76	Vegetation	0	0	1	Guatemala	sabaneta	251827	1.80656e+06
D053	254902	1805094	0	12.7037	20	7	Vegetation	0	0	1	Guatemala	sabaneta	251827	1.80656e+06
D053	250293	1805769	0	2.76298	66	16	Vegetation	0	0	1	Guatemala	sabaneta	251827	1.80656e+06
D053	250027	1803822	0	12.7983	85	26	Vegetation	0	0	1	Guatemala	sabaneta	251827	1.80656e+06
D053	251786	1806481	1	2.54798	57	57	Vegetation	0	0	1	Guatemala	sabaneta	251827	1.80656e+06
D053	251802	1806587	1	1.53439	55	55	Vegetation	0	0	1	Guatemala	sabaneta	251827	1.80656e+06
D053	251812	1806597	1	2.49645	55	55	Vegetation	0	0	1	Guatemala	sabaneta	251827	1.80656e+06
D053	251813	1806552	1	2.14769	56	56	Buildings	1	0	0	Guatemala	sabaneta	251827	1.80656e+06
D053	251844	1806539	1	3.81624	36	36	Vegetation	0	0	1	Guatemala	sabaneta	251827	1.80656e+06
D053	255202	1806023	0	21.6091	37	100	Vegetation	0	0	1	Guatemala	sabaneta	251827	1.80656e+06
D053	251767	1806580	1	1.18806	59	59	Vegetation	0	0	1	Guatemala	sabaneta	251827	1.80656e+06
D053	251756	1806539	1	1.6554	33	33	Vegetation	0	0	1	Guatemala	sabaneta	251827	1.80656e+06
D053	251687	1805017	0	27.5163	106	29	Vegetation	0	0	1	Guatemala	sabaneta	251827	1.80656e+06
D053	257239	1802943	0	15.2014	20	23	Vegetation	0	0	1	Guatemala	sabaneta	251827	1.80656e+06
D053	254462	1802698	0	11.8108	63	39	Vegetation	0	0	1	Guatemala	sabaneta	251827	1.80656e+06
D053	251790	1806597	1	2.49645	54	54	Vegetation	0	0	1	Guatemala	sabaneta	251827	1.80656e+06
D053	253352	1804027	0	5.80246	106	107	Vegetation	0	0	1	Guatemala	sabaneta	251827	1.80656e+06
D053	253300	1803846	0	5.0506	1	56	Vegetation	0	0	1	Guatemala	sabaneta	251827	1.80656e+06
D053	254575	1806670	0	3.14329	55	40	Vegetation	0	0	1	Guatemala	sabaneta	251827	1.80656e+06
D053	251530	1802173	0	8.90823	50	83	Vegetation	0	0	1	Guatemala	sabaneta	251827	1.80656e+06
D053	251805	1806568	1	1.53439	55	55	Vegetation	0	0	1	Guatemala	sabaneta	251827	1.80656e+06
D053	250574	1802247	0	12.3806	106	30	Vegetation	0	0	1	Guatemala	sabaneta	251827	1.80656e+06
D053	251772	1806542	1	1.6554	52	52	Vegetation	0	0	1	Guatemala	sabaneta	251827	1.80656e+06
D053	251789	1806590	1	2.49645	37	37	Vegetation	0	0	1	Guatemala	sabaneta	251827	1.80656e+06
D053	251785	1806561	1	1.53439	60	60	Buildings	1	0	0	Guatemala	sabaneta	251827	1.80656e+06
D053	251797	1806550	1	2.14769	57	57	Buildings	1	0	0	Guatemala	sabaneta	251827	1.80656e+06
D053	250507	1804624	0	6.67768	15	97	Vegetation	0	0	1	Guatemala	sabaneta	251827	1.80656e+06
D053	254727	1806517	0	3.05174	52	45	Vegetation	0	0	1	Guatemala	sabaneta	251827	1.80656e+06
D053	249541	1803819	0	21.3737	37	60	Vegetation	0	0	1	Guatemala	sabaneta	251827	1.80656e+06
D053	251746	1806579	1	1.17168	59	59	Buildings	1	0	0	Guatemala	sabaneta	251827	1.80656e+06
D053	251820	1806545	1	3.81624	33	33	Vegetation	0	0	1	Guatemala	sabaneta	251827	1.80656e+06
D053	252429	1804783	0	17.243	54	94	Vegetation	0	0	1	Guatemala	sabaneta	251827	1.80656e+06
D053	251782	1806570	1	1.18806	57	57	Vegetation	0	0	1	Guatemala	sabaneta	251827	1.80656e+06
D053	251803	1806555	1	2.14769	57	57	Buildings	1	0	0	Guatemala	sabaneta	251827	1.80656e+06
D053	251878	1806613	1	1.66887	52	52	Buildings	1	0	0	Guatemala	sabaneta	251827	1.80656e+06
D053	254263	1806731	0	6.21645	44	124	Vegetation	0	0	1	Guatemala	sabaneta	251827	1.80656e+06
D053	255472	1805739	0	5.42775	37	20	Vegetation	0	0	1	Guatemala	sabaneta	251827	1.80656e+06
D053	251773	1806527	1	2.96874	58	58	Vegetation	0	0	1	Guatemala	sabaneta	251827	1.80656e+06
D053	251755	1806516	1	2.96874	60	60	Buildings	1	0	0	Guatemala	sabaneta	251827	1.80656e+06
D053	251801	1806551	1	2.14769	57	57	Buildings	1	0	0	Guatemala	sabaneta	251827	1.80656e+06
D053	251786	1806565	1	1.53439	59	59	Buildings	1	0	0	Guatemala	sabaneta	251827	1.80656e+06
D053	255201	1802454	0	7.81921	99	61	Vegetation	0	0	1	Guatemala	sabaneta	251827	1.80656e+06
D053	251773	1806544	1	1.6554	33	33	Vegetation	0	0	1	Guatemala	sabaneta	251827	1.80656e+06
D053	254348	1805802	0	22.5162	13	49	Vegetation	0	0	1	Guatemala	sabaneta	251827	1.80656e+06
D053	251815	1806569	1	3.04457	32	32	Buildings	1	0	0	Guatemala	sabaneta	251827	1.80656e+06
D053	251853	1806583	1	3.35946	57	57	Vegetation	0	0	1	Guatemala	sabaneta	251827	1.80656e+06
D053	251784	1806595	1	2.3906	54	54	Vegetation	0	0	1	Guatemala	sabaneta	251827	1.80656e+06
D053	251818	1806596	1	2.87886	57	57	Vegetation	0	0	1	Guatemala	sabaneta	251827	1.80656e+06
D053	251778	1806563	1	1.18806	55	55	Vegetation	0	0	1	Guatemala	sabaneta	251827	1.80656e+06
D053	251325	1803852	0	16.6297	81	59	Vegetation	0	0	1	Guatemala	sabaneta	251827	1.80656e+06
D053	251805	1806548	1	2.14769	59	59	Buildings	1	0	0	Guatemala	sabaneta	251827	1.80656e+06
D053	256182	1806287	0	24.3012	120	106	Vegetation	0	0	1	Guatemala	sabaneta	251827	1.80656e+06
D053	256894	1804616	0	16.7532	40	95	Vegetation	0	0	1	Guatemala	sabaneta	251827	1.80656e+06
D053	253082	1804340	0	8.54554	24	93	Vegetation	0	0	1	Guatemala	sabaneta	251827	1.80656e+06
D053	251469	1804584	0	11.0784	113	38	Vegetation	0	0	1	Guatemala	sabaneta	251827	1.80656e+06
D053	251835	1806558	1	3.81624	33	33	Vegetation	0	0	1	Guatemala	sabaneta	251827	1.80656e+06
D053	251777	1806573	1	1.18806	59	59	Vegetation	0	0	1	Guatemala	sabaneta	251827	1.80656e+06
D053	252743	1805789	0	15.1014	126	125	Vegetation	0	0	1	Guatemala	sabaneta	251827	1.80656e+06
D053	250795	1802663	0	16.6135	59	78	Vegetation	0	0	1	Guatemala	sabaneta	251827	1.80656e+06
D053	249634	1805325	0	4.65929	125	110	Vegetation	0	0	1	Guatemala	sabaneta	251827	1.80656e+06
D053	251792	1806581	1	1.53439	54	54	Vegetation	0	0	1	Guatemala	sabaneta	251827	1.80656e+06
D053	251785	1806561	1	1.53439	52	52	Buildings	1	0	0	Guatemala	sabaneta	251827	1.80656e+06
D053	249855	1806109	0	1.75031	97	39	Vegetation	0	0	1	Guatemala	sabaneta	251827	1.80656e+06
D053	251802	1806505	1	3.21203	36	36	Buildings	1	0	0	Guatemala	sabaneta	251827	1.80656e+06
D053	255157	1805360	0	6.85632	50	118	Vegetation	0	0	1	Guatemala	sabaneta	251827	1.80656e+06
D053	251040	1804836	0	16.2666	110	51	Vegetation	0	0	1	Guatemala	sabaneta	251827	1.80656e+06
D053	254000	1806332	0	16.9135	101	87	Vegetation	0	0	1	Guatemala	sabaneta	251827	1.80656e+06
D053	251753	1806555	1	1.56224	52	52	Vegetation	0	0	1	Guatemala	sabaneta	251827	1.80656e+06
D053	251813	1806553	1	2.14769	34	34	Buildings	1	0	0	Guatemala	sabaneta	251827	1.80656e+06
D053	251803	1806544	1	2.14769	39	39	Buildings	1	0	0	Guatemala	sabaneta	251827	1.80656e+06
D053	253081	1804896	0	22.2181	6	38	Vegetation	0	0	1	Guatemala	sabaneta	251827	1.80656e+06
D053	251835	1806589	1	2.87886	57	57	Streets	0	1	0	Guatemala	sabaneta	251827	1.80656e+06
D053	251832	1806559	1	3.04457	33	33	Streets	0	1	0	Guatemala	sabaneta	251827	1.80656e+06
D053	256104	1806082	0	17.0208	15	27	Vegetation	0	0	1	Guatemala	sabaneta	251827	1.80656e+06
D053	251128	1804608	0	5.83166	49	50	Vegetation	0	0	1	Guatemala	sabaneta	251827	1.80656e+06
D053	251798	1806586	1	1.53439	54	54	Vegetation	0	0	1	Guatemala	sabaneta	251827	1.80656e+06
D053	251771	1806541	1	1.6554	61	61	Vegetation	0	0	1	Guatemala	sabaneta	251827	1.80656e+06
D053	251778	1806537	1	1.6554	36	36	Vegetation	0	0	1	Guatemala	sabaneta	251827	1.80656e+06
D053	251796	1806565	1	1.53439	59	59	Buildings	1	0	0	Guatemala	sabaneta	251827	1.80656e+06
D053	252999	1807320	0	3.26403	116	62	Vegetation	0	0	1	Guatemala	sabaneta	251827	1.80656e+06
D053	251452	1802739	0	15.6062	11	42	Vegetation	0	0	1	Guatemala	sabaneta	251827	1.80656e+06
D053	251833	1806564	1	3.04457	33	33	Streets	0	1	0	Guatemala	sabaneta	251827	1.80656e+06
D053	253066	1803109	0	1.17228	85	19	Vegetation	0	0	1	Guatemala	sabaneta	251827	1.80656e+06
D053	251230	1802675	0	6.17232	94	99	Vegetation	0	0	1	Guatemala	sabaneta	251827	1.80656e+06
D053	251788	1806566	1	1.53439	59	59	Buildings	1	0	0	Guatemala	sabaneta	251827	1.80656e+06
D053	251785	1806549	1	2.14769	36	36	Vegetation	0	0	1	Guatemala	sabaneta	251827	1.80656e+06
D053	251777	1806563	1	1.18806	33	33	Vegetation	0	0	1	Guatemala	sabaneta	251827	1.80656e+06
D053	251092	1804859	0	21.6368	75	21	Vegetation	0	0	1	Guatemala	sabaneta	251827	1.80656e+06
D053	250374	1806330	0	3.11333	60	104	Vegetation	0	0	1	Guatemala	sabaneta	251827	1.80656e+06
D053	251771	1806555	1	1.6554	33	33	Vegetation	0	0	1	Guatemala	sabaneta	251827	1.80656e+06
D053	251757	1806579	1	1.18806	52	52	Vegetation	0	0	1	Guatemala	sabaneta	251827	1.80656e+06
D053	253406	1805408	0	4.61052	35	43	Vegetation	0	0	1	Guatemala	sabaneta	251827	1.80656e+06
D053	255430	1805822	0	13.0079	75	59	Vegetation	0	0	1	Guatemala	sabaneta	251827	1.80656e+06
D053	251803	1806560	1	1.53439	37	37	Buildings	1	0	0	Guatemala	sabaneta	251827	1.80656e+06
D053	250493	1801960	0	20.5535	25	89	Vegetation	0	0	1	Guatemala	sabaneta	251827	1.80656e+06
D053	251827	1806565	1	3.04457	61	61	Buildings	1	0	0	Guatemala	sabaneta	251827	1.80656e+06
D053	251779	1806570	1	1.18806	59	59	Vegetation	0	0	1	Guatemala	sabaneta	251827	1.80656e+06
D053	250720	1806771	0	3.56325	121	111	Vegetation	0	0	1	Guatemala	sabaneta	251827	1.80656e+06
D053	255845	1804708	0	17.3113	118	22	Vegetation	0	0	1	Guatemala	sabaneta	251827	1.80656e+06
D053	251790	1806513	1	3.21203	57	57	Vegetation	0	0	1	Guatemala	sabaneta	251827	1.80656e+06
D053	251397	1802520	0	17.5613	74	80	Vegetation	0	0	1	Guatemala	sabaneta	251827	1.80656e+06
D053	253648	1806687	0	2.37004	61	12	Vegetation	0	0	1	Guatemala	sabaneta	251827	1.80656e+06
D053	251826	1806554	1	3.81624	37	37	Vegetation	0	0	1	Guatemala	sabaneta	251827	1.80656e+06
D053	251851	1806568	1	3.35946	39	39	Vegetation	0	0	1	Guatemala	sabaneta	251827	1.80656e+06
D053	251795	1806559	1	1.53439	37	37	Buildings	1	0	0	Guatemala	sabaneta	251827	1.80656e+06
D053	251798	1806501	1	3.21203	36	36	Buildings	1	0	0	Guatemala	sabaneta	251827	1.80656e+06
D053	255742	1804958	0	19.3329	39	30	Vegetation	0	0	1	Guatemala	sabaneta	251827	1.80656e+06
D053	250801	1804945	0	22.5337	113	27	Vegetation	0	0	1	Guatemala	sabaneta	251827	1.80656e+06
D053	258098	1803765	0	23.251	16	45	Vegetation	0	0	1	Guatemala	sabaneta	251827	1.80656e+06
D053	252965	1804797	0	21.6603	47	84	Vegetation	0	0	1	Guatemala	sabaneta	251827	1.80656e+06
D053	251773	1806557	1	1.6554	60	60	Vegetation	0	0	1	Guatemala	sabaneta	251827	1.80656e+06
D053	254614	1802552	0	15.8077	98	31	Vegetation	0	0	1	Guatemala	sabaneta	251827	1.80656e+06
D053	251775	1806519	1	2.96874	36	36	Streets	0	1	0	Guatemala	sabaneta	251827	1.80656e+06
D053	251778	1806544	1	1.6554	52	52	Vegetation	0	0	1	Guatemala	sabaneta	251827	1.80656e+06
D053	255499	1804941	0	17.7481	56	44	Vegetation	0	0	1	Guatemala	sabaneta	251827	1.80656e+06
D053	251784	1806575	1	1.18806	55	55	Vegetation	0	0	1	Guatemala	sabaneta	251827	1.80656e+06
D053	251774	1806543	1	1.6554	57	57	Vegetation	0	0	1	Guatemala	sabaneta	251827	1.80656e+06
D053	258921	1804555	0	11.3344	10	8	Vegetation	0	0	1	Guatemala	sabaneta	251827	1.80656e+06
D053	256949	1804828	0	19.0333	105	117	Vegetation	0	0	1	Guatemala	sabaneta	251827	1.80656e+06
D053	252435	1804701	0	19.954	98	116	Vegetation	0	0	1	Guatemala	sabaneta	251827	1.80656e+06
D053	251792	1806572	1	1.53439	55	55	Buildings	1	0	0	Guatemala	sabaneta	251827	1.80656e+06
D053	251819	1806570	1	3.04457	60	60	Buildings	1	0	0	Guatemala	sabaneta	251827	1.80656e+06
D053	255564	1805470	0	8.95557	10	119	Vegetation	0	0	1	Guatemala	sabaneta	251827	1.80656e+06
D053	251743	1806507	1	2.79875	60	60	Buildings	1	0	0	Guatemala	sabaneta	251827	1.80656e+06
D053	251785	1806577	1	1.53439	53	53	Vegetation	0	0	1	Guatemala	sabaneta	251827	1.80656e+06
D053	251816	1806574	1	3.04457	53	53	Buildings	1	0	0	Guatemala	sabaneta	251827	1.80656e+06
D053	251808	1806545	1	2.14769	57	57	Streets	0	1	0	Guatemala	sabaneta	251827	1.80656e+06
D053	254486	1802643	0	8.43157	24	1	Vegetation	0	0	1	Guatemala	sabaneta	251827	1.80656e+06
D053	254421	1804979	0	25.8553	86	4	Vegetation	0	0	1	Guatemala	sabaneta	251827	1.80656e+06
D053	251811	1806566	1	1.53439	33	33	Vegetation	0	0	1	Guatemala	sabaneta	251827	1.80656e+06
D053	251805	1806553	1	2.14769	57	57	Buildings	1	0	0	Guatemala	sabaneta	251827	1.80656e+06
D053	251743	1806538	1	1.56224	60	60	Vegetation	0	0	1	Guatemala	sabaneta	251827	1.80656e+06
D053	251771	1806561	1	1.18806	59	59	Vegetation	0	0	1	Guatemala	sabaneta	251827	1.80656e+06
D053	251807	1806546	1	2.14769	57	57	Buildings	1	0	0	Guatemala	sabaneta	251827	1.80656e+06
D053	251824	1806561	1	3.04457	32	32	Buildings	1	0	0	Guatemala	sabaneta	251827	1.80656e+06
D053	252293	1806049	0	2.55259	60	86	Vegetation	0	0	1	Guatemala	sabaneta	251827	1.80656e+06
D053	258585	1804563	0	16.0882	16	62	Vegetation	0	0	1	Guatemala	sabaneta	251827	1.80656e+06
D053	251816	1806546	1	3.81624	33	33	Vegetation	0	0	1	Guatemala	sabaneta	251827	1.80656e+06
D053	251815	1806545	1	3.81624	57	57	Vegetation	0	0	1	Guatemala	sabaneta	251827	1.80656e+06
D053	251765	1806582	1	1.18806	60	60	Vegetation	0	0	1	Guatemala	sabaneta	251827	1.80656e+06
D053	252327	1806939	0	3.59441	50	107	Vegetation	0	0	1	Guatemala	sabaneta	251827	1.80656e+06
D053	251787	1806555	1	2.14769	59	59	Buildings	1	0	0	Guatemala	sabaneta	251827	1.80656e+06
D053	257419	1804203	0	9.24907	108	124	Vegetation	0	0	1	Guatemala	sabaneta	251827	1.80656e+06
D053	252090	1806622	1	2.22577	57	57	Buildings	1	0	0	Guatemala	sabaneta	251827	1.80656e+06
D053	250128	1806901	0	1.76803	64	50	Vegetation	0	0	1	Guatemala	sabaneta	251827	1.80656e+06
D053	251788	1806529	1	2.14769	36	36	Streets	0	1	0	Guatemala	sabaneta	251827	1.80656e+06
D053	251825	1806580	1	3.04457	56	56	Buildings	1	0	0	Guatemala	sabaneta	251827	1.80656e+06
D053	259380	1804673	0	9.93586	18	16	Vegetation	0	0	1	Guatemala	sabaneta	251827	1.80656e+06
D053	251889	1806577	1	2.61768	32	32	Buildings	1	0	0	Guatemala	sabaneta	251827	1.80656e+06
D053	251799	1806530	1	2.14769	36	36	Vegetation	0	0	1	Guatemala	sabaneta	251827	1.80656e+06
D053	250788	1804257	0	22.5164	30	19	Vegetation	0	0	1	Guatemala	sabaneta	251827	1.80656e+06
D053	251788	1806526	1	3.21203	58	58	Streets	0	1	0	Guatemala	sabaneta	251827	1.80656e+06
D053	251830	1806577	1	3.04457	56	56	Buildings	1	0	0	Guatemala	sabaneta	251827	1.80656e+06
D053	251760	1806559	1	1.18806	60	60	Vegetation	0	0	1	Guatemala	sabaneta	251827	1.80656e+06
D053	254665	1802840	0	18.5129	92	34	Vegetation	0	0	1	Guatemala	sabaneta	251827	1.80656e+06
D053	255537	1805910	0	17.8638	51	60	Vegetation	0	0	1	Guatemala	sabaneta	251827	1.80656e+06
D053	251820	1806569	1	3.04457	34	34	Buildings	1	0	0	Guatemala	sabaneta	251827	1.80656e+06
D053	251809	1806586	1	1.53439	54	54	Vegetation	0	0	1	Guatemala	sabaneta	251827	1.80656e+06
D053	257022	1803370	0	17.4983	63	103	Vegetation	0	0	1	Guatemala	sabaneta	251827	1.80656e+06
D053	251769	1806549	1	1.6554	33	33	Vegetation	0	0	1	Guatemala	sabaneta	251827	1.80656e+06
D053	251779	1806554	1	1.6554	60	60	Vegetation	0	0	1	Guatemala	sabaneta	251827	1.80656e+06
D053	254865	1804058	0	7.52058	58	15	Vegetation	0	0	1	Guatemala	sabaneta	251827	1.80656e+06
D053	251754	1806530	1	1.56224	60	60	Vegetation	0	0	1	Guatemala	sabaneta	251827	1.80656e+06
D053	251831	1806563	1	3.04457	53	53	Streets	0	1	0	Guatemala	sabaneta	251827	1.80656e+06
D053	250066	1803170	0	18.8426	52	65	Vegetation	0	0	1	Guatemala	sabaneta	251827	1.80656e+06
D053	251767	1806531	1	1.6554	60	60	Vegetation	0	0	1	Guatemala	sabaneta	251827	1.80656e+06
D053	256238	1804058	0	14.614	30	117	Vegetation	0	0	1	Guatemala	sabaneta	251827	1.80656e+06
D053	251769	1806555	1	1.6554	33	33	Vegetation	0	0	1	Guatemala	sabaneta	251827	1.80656e+06
D053	251606	1805593	0	17.7328	42	88	Vegetation	0	0	1	Guatemala	sabaneta	251827	1.80656e+06
D053	251783	1806575	1	1.18806	55	55	Vegetation	0	0	1	Guatemala	sabaneta	251827	1.80656e+06
D053	251946	1806226	0	2.99512	54	8	Vegetation	0	0	1	Guatemala	sabaneta	251827	1.80656e+06
D053	252747	1806939	0	4.81728	35	108	Vegetation	0	0	1	Guatemala	sabaneta	251827	1.80656e+06
D053	251747	1806548	1	1.56224	52	52	Vegetation	0	0	1	Guatemala	sabaneta	251827	1.80656e+06
D053	251764	1806518	1	2.96874	58	58	Vegetation	0	0	1	Guatemala	sabaneta	251827	1.80656e+06
D053	258740	1804443	0	25.6217	123	50	Vegetation	0	0	1	Guatemala	sabaneta	251827	1.80656e+06
D053	251782	1806510	1	2.96874	57	57	Vegetation	0	0	1	Guatemala	sabaneta	251827	1.80656e+06
D053	252585	1806740	0	12.568	22	48	Vegetation	0	0	1	Guatemala	sabaneta	251827	1.80656e+06
D053	251818	1806570	1	3.04457	34	34	Buildings	1	0	0	Guatemala	sabaneta	251827	1.80656e+06
D053	251819	1806565	1	3.04457	33	33	Buildings	1	0	0	Guatemala	sabaneta	251827	1.80656e+06
D053	251804	1806572	1	1.53439	53	53	Vegetation	0	0	1	Guatemala	sabaneta	251827	1.80656e+06
D053	251776	1806530	1	1.6554	35	35	Vegetation	0	0	1	Guatemala	sabaneta	251827	1.80656e+06
D053	251841	1806579	1	3.04457	53	53	Streets	0	1	0	Guatemala	sabaneta	251827	1.80656e+06
D053	249686	1805970	0	4.07748	110	41	Vegetation	0	0	1	Guatemala	sabaneta	251827	1.80656e+06
D053	257839	1805487	0	16.8404	51	30	Vegetation	0	0	1	Guatemala	sabaneta	251827	1.80656e+06
D053	252471	1802364	0	20.1193	121	9	Vegetation	0	0	1	Guatemala	sabaneta	251827	1.80656e+06
D053	251767	1806561	1	1.18806	60	60	Vegetation	0	0	1	Guatemala	sabaneta	251827	1.80656e+06
D053	251799	1806499	1	3.21203	36	36	Buildings	1	0	0	Guatemala	sabaneta	251827	1.80656e+06
D053	251786	1806523	1	3.21203	52	52	Streets	0	1	0	Guatemala	sabaneta	251827	1.80656e+06
D053	257406	1805423	0	21.7599	4	80	Vegetation	0	0	1	Guatemala	sabaneta	251827	1.80656e+06
D053	251777	1806541	1	1.6554	36	36	Vegetation	0	0	1	Guatemala	sabaneta	251827	1.80656e+06
D053	251682	1805955	0	22.0135	32	10	Vegetation	0	0	1	Guatemala	sabaneta	251827	1.80656e+06
D053	251813	1806553	1	2.14769	59	59	Buildings	1	0	0	Guatemala	sabaneta	251827	1.80656e+06
D053	258254	1803441	0	10.5609	123	38	Vegetation	0	0	1	Guatemala	sabaneta	251827	1.80656e+06
D053	252617	1805015	0	13.6722	113	20	Vegetation	0	0	1	Guatemala	sabaneta	251827	1.80656e+06
D053	251781	1806573	1	1.18806	59	59	Vegetation	0	0	1	Guatemala	sabaneta	251827	1.80656e+06
D053	253424	1803300	0	8.58426	104	80	Vegetation	0	0	1	Guatemala	sabaneta	251827	1.80656e+06
D053	258965	1804755	0	26.1711	89	100	Vegetation	0	0	1	Guatemala	sabaneta	251827	1.80656e+06
D053	257287	1803600	0	15.6925	5	46	Vegetation	0	0	1	Guatemala	sabaneta	251827	1.80656e+06
D053	250102	1803508	0	15.9253	98	25	Vegetation	0	0	1	Guatemala	sabaneta	251827	1.80656e+06
D053	249507	1803484	0	10.9497	33	116	Vegetation	0	0	1	Guatemala	sabaneta	251827	1.80656e+06
D053	251804	1806566	1	1.53439	33	33	Buildings	1	0	0	Guatemala	sabaneta	251827	1.80656e+06
D053	251796	1806586	1	1.53439	54	54	Vegetation	0	0	1	Guatemala	sabaneta	251827	1.80656e+06
D053	257379	1804359	0	24.2489	13	111	Vegetation	0	0	1	Guatemala	sabaneta	251827	1.80656e+06
D053	251786	1806575	1	1.53439	59	59	Vegetation	0	0	1	Guatemala	sabaneta	251827	1.80656e+06
D053	253771	1805611	0	23.5531	58	98	Vegetation	0	0	1	Guatemala	sabaneta	251827	1.80656e+06
D053	251798	1806570	1	1.53439	55	55	Buildings	1	0	0	Guatemala	sabaneta	251827	1.80656e+06
D053	256587	1802694	0	27.8106	38	116	Vegetation	0	0	1	Guatemala	sabaneta	251827	1.80656e+06
D053	251802	1806542	1	2.14769	60	60	Buildings	1	0	0	Guatemala	sabaneta	251827	1.80656e+06
D053	251620	1806807	0	2.93002	24	66	Vegetation	0	0	1	Guatemala	sabaneta	251827	1.80656e+06
D053	251834	1806568	1	3.04457	34	34	Buildings	1	0	0	Guatemala	sabaneta	251827	1.80656e+06
D053	255389	1804570	0	25.7231	65	121	Vegetation	0	0	1	Guatemala	sabaneta	251827	1.80656e+06
D053	251781	1806525	1	2.96874	57	57	Vegetation	0	0	1	Guatemala	sabaneta	251827	1.80656e+06
D053	252326	1802848	0	17.8305	99	103	Vegetation	0	0	1	Guatemala	sabaneta	251827	1.80656e+06
D053	251780	1806572	1	1.18806	59	59	Vegetation	0	0	1	Guatemala	sabaneta	251827	1.80656e+06
D053	251784	1806522	1	2.96874	33	33	Streets	0	1	0	Guatemala	sabaneta	251827	1.80656e+06
D053	250465	1803049	0	18.5947	75	76	Vegetation	0	0	1	Guatemala	sabaneta	251827	1.80656e+06
D053	250667	1803945	0	10.1393	100	106	Vegetation	0	0	1	Guatemala	sabaneta	251827	1.80656e+06
D053	251842	1806564	1	3.04457	57	57	Vegetation	0	0	1	Guatemala	sabaneta	251827	1.80656e+06
D053	251766	1806551	1	1.6554	33	33	Vegetation	0	0	1	Guatemala	sabaneta	251827	1.80656e+06
D053	251835	1806564	1	3.04457	37	37	Streets	0	1	0	Guatemala	sabaneta	251827	1.80656e+06
D053	251771	1806547	1	1.6554	33	33	Vegetation	0	0	1	Guatemala	sabaneta	251827	1.80656e+06
D053	251841	1806582	1	3.04457	56	56	Streets	0	1	0	Guatemala	sabaneta	251827	1.80656e+06
D053	251831	1806572	1	3.04457	61	61	Buildings	1	0	0	Guatemala	sabaneta	251827	1.80656e+06
D053	250244	1806635	0	2.7883	53	97	Vegetation	0	0	1	Guatemala	sabaneta	251827	1.80656e+06
D053	251795	1806577	1	1.53439	54	54	Vegetation	0	0	1	Guatemala	sabaneta	251827	1.80656e+06
D053	251781	1806570	1	1.18806	52	52	Vegetation	0	0	1	Guatemala	sabaneta	251827	1.80656e+06
D053	253825	1802436	0	9.84833	1	31	Vegetation	0	0	1	Guatemala	sabaneta	251827	1.80656e+06
D053	251780	1806570	1	1.18806	53	53	Vegetation	0	0	1	Guatemala	sabaneta	251827	1.80656e+06
D053	254121	1804394	0	10.2835	19	47	Vegetation	0	0	1	Guatemala	sabaneta	251827	1.80656e+06
D053	257431	1804851	0	14.3994	33	50	Vegetation	0	0	1	Guatemala	sabaneta	251827	1.80656e+06
D053	251217	1803168	0	25.3118	36	12	Vegetation	0	0	1	Guatemala	sabaneta	251827	1.80656e+06
D053	252278	1804302	0	23.0688	111	11	Vegetation	0	0	1	Guatemala	sabaneta	251827	1.80656e+06
D053	251769	1806563	1	1.18806	35	35	Vegetation	0	0	1	Guatemala	sabaneta	251827	1.80656e+06
D053	258597	1803850	0	24.6744	51	79	Vegetation	0	0	1	Guatemala	sabaneta	251827	1.80656e+06
D053	256985	1803880	0	13.8624	76	89	Vegetation	0	0	1	Guatemala	sabaneta	251827	1.80656e+06
D053	251773	1806575	1	1.18806	59	59	Vegetation	0	0	1	Guatemala	sabaneta	251827	1.80656e+06
D053	258381	1805283	0	6.8018	96	119	Vegetation	0	0	1	Guatemala	sabaneta	251827	1.80656e+06
D053	253112	1803218	0	7.47512	47	28	Vegetation	0	0	1	Guatemala	sabaneta	251827	1.80656e+06
D053	258285	1804034	0	25.9122	75	70	Vegetation	0	0	1	Guatemala	sabaneta	251827	1.80656e+06
D053	250379	1805552	0	1.81203	26	92	Vegetation	0	0	1	Guatemala	sabaneta	251827	1.80656e+06
D053	258457	1803809	0	22.4484	75	45	Vegetation	0	0	1	Guatemala	sabaneta	251827	1.80656e+06
D053	251792	1806585	1	1.53439	55	55	Vegetation	0	0	1	Guatemala	sabaneta	251827	1.80656e+06
D053	251833	1806575	1	3.04457	58	58	Buildings	1	0	0	Guatemala	sabaneta	251827	1.80656e+06
D053	251783	1806549	1	1.6554	52	52	Vegetation	0	0	1	Guatemala	sabaneta	251827	1.80656e+06
D053	258404	1805246	0	6.13011	10	53	Vegetation	0	0	1	Guatemala	sabaneta	251827	1.80656e+06
D053	250572	1803228	0	18.7446	77	1	Vegetation	0	0	1	Guatemala	sabaneta	251827	1.80656e+06
D053	251782	1806538	1	1.6554	35	35	Vegetation	0	0	1	Guatemala	sabaneta	251827	1.80656e+06
D053	251800	1806560	1	1.53439	59	59	Buildings	1	0	0	Guatemala	sabaneta	251827	1.80656e+06
D053	251824	1806560	1	3.04457	33	33	Buildings	1	0	0	Guatemala	sabaneta	251827	1.80656e+06
D053	251791	1806553	1	2.14769	60	60	Buildings	1	0	0	Guatemala	sabaneta	251827	1.80656e+06
D053	251294	1801947	0	20.2667	26	74	Vegetation	0	0	1	Guatemala	sabaneta	251827	1.80656e+06
D053	253198	1803120	0	3.2163	79	60	Vegetation	0	0	1	Guatemala	sabaneta	251827	1.80656e+06
D053	253805	1803468	0	5.22168	107	108	Vegetation	0	0	1	Guatemala	sabaneta	251827	1.80656e+06
D053	251809	1806575	1	1.53439	60	60	Buildings	1	0	0	Guatemala	sabaneta	251827	1.80656e+06
D053	251776	1806556	1	1.6554	57	57	Vegetation	0	0	1	Guatemala	sabaneta	251827	1.80656e+06
D053	251827	1806577	1	3.04457	33	33	Buildings	1	0	0	Guatemala	sabaneta	251827	1.80656e+06
D053	255287	1803425	0	21.5927	94	35	Vegetation	0	0	1	Guatemala	sabaneta	251827	1.80656e+06
D053	251792	1806585	1	1.53439	54	54	Vegetation	0	0	1	Guatemala	sabaneta	251827	1.80656e+06
D053	253182	1804747	0	7.22775	42	4	Vegetation	0	0	1	Guatemala	sabaneta	251827	1.80656e+06
D053	251818	1806577	1	3.04457	39	39	Buildings	1	0	0	Guatemala	sabaneta	251827	1.80656e+06
D053	251751	1806578	1	1.17168	52	52	Vegetation	0	0	1	Guatemala	sabaneta	251827	1.80656e+06
D053	251765	1806554	1	1.6554	36	36	Vegetation	0	0	1	Guatemala	sabaneta	251827	1.80656e+06
D053	251777	1806504	1	2.96874	57	57	Streets	0	1	0	Guatemala	sabaneta	251827	1.80656e+06
D053	251782	1806577	1	1.18806	55	55	Vegetation	0	0	1	Guatemala	sabaneta	251827	1.80656e+06
D053	251867	1806595	1	2.33661	31	31	Vegetation	0	0	1	Guatemala	sabaneta	251827	1.80656e+06
D053	251785	1806543	1	2.14769	33	33	Vegetation	0	0	1	Guatemala	sabaneta	251827	1.80656e+06
D054	252284	1806508	1	3.59195	107	107	Vegetation	0	0	1	Guatemala	sabaneta	252326	1.8065e+06
D054	253983	1802402	0	9.94922	117	109	Vegetation	0	0	1	Guatemala	sabaneta	252326	1.8065e+06
D054	252300	1806500	1	4.56731	110	110	Buildings	1	0	0	Guatemala	sabaneta	252326	1.8065e+06
D054	256539	1804669	0	12.1069	3	9	Vegetation	0	0	1	Guatemala	sabaneta	252326	1.8065e+06
D054	252307	1806500	1	4.56731	81	81	Buildings	1	0	0	Guatemala	sabaneta	252326	1.8065e+06
D054	252299	1806501	1	4.56731	113	113	Buildings	1	0	0	Guatemala	sabaneta	252326	1.8065e+06
D054	252320	1806507	1	4.56731	76	76	Buildings	1	0	0	Guatemala	sabaneta	252326	1.8065e+06
D054	252290	1806501	1	3.59195	112	112	Vegetation	0	0	1	Guatemala	sabaneta	252326	1.8065e+06
D054	251586	1805842	0	9.99127	123	78	Vegetation	0	0	1	Guatemala	sabaneta	252326	1.8065e+06
D054	252344	1806515	1	5.17017	79	79	Vegetation	0	0	1	Guatemala	sabaneta	252326	1.8065e+06
D054	251170	1805991	0	2.91494	14	48	Streets	0	1	0	Guatemala	sabaneta	252326	1.8065e+06
D054	252294	1806503	1	3.59195	111	111	Buildings	1	0	0	Guatemala	sabaneta	252326	1.8065e+06
D054	255600	1805463	0	10.2736	85	36	Vegetation	0	0	1	Guatemala	sabaneta	252326	1.8065e+06
D054	252324	1806506	1	4.56731	76	76	Buildings	1	0	0	Guatemala	sabaneta	252326	1.8065e+06
D054	252334	1806460	1	2.08904	84	84	Buildings	1	0	0	Guatemala	sabaneta	252326	1.8065e+06
D054	249579	1804771	0	11.2461	91	89	Vegetation	0	0	1	Guatemala	sabaneta	252326	1.8065e+06
D054	257407	1804092	0	11.2924	58	87	Vegetation	0	0	1	Guatemala	sabaneta	252326	1.8065e+06
D054	257452	1804716	0	12.0213	73	51	Vegetation	0	0	1	Guatemala	sabaneta	252326	1.8065e+06
D054	252354	1804133	0	8.70278	62	15	Vegetation	0	0	1	Guatemala	sabaneta	252326	1.8065e+06
D054	252300	1806521	1	4.56731	82	82	Vegetation	0	0	1	Guatemala	sabaneta	252326	1.8065e+06
D054	252225	1806459	1	1.64116	109	109	Vegetation	0	0	1	Guatemala	sabaneta	252326	1.8065e+06
D054	252673	1802804	0	13.2785	78	21	Vegetation	0	0	1	Guatemala	sabaneta	252326	1.8065e+06
D054	252320	1806479	1	2.25337	85	85	Vegetation	0	0	1	Guatemala	sabaneta	252326	1.8065e+06
D054	252296	1806476	1	2.25337	102	102	Vegetation	0	0	1	Guatemala	sabaneta	252326	1.8065e+06
D054	249813	1805840	0	1.62838	79	77	Vegetation	0	0	1	Guatemala	sabaneta	252326	1.8065e+06
D054	252323	1806514	1	4.56731	75	75	Buildings	1	0	0	Guatemala	sabaneta	252326	1.8065e+06
D054	252339	1806452	1	2.08904	86	86	Vegetation	0	0	1	Guatemala	sabaneta	252326	1.8065e+06
D054	252278	1806463	1	2.91928	106	106	Vegetation	0	0	1	Guatemala	sabaneta	252326	1.8065e+06
D054	252340	1806468	1	1.73336	86	86	Buildings	1	0	0	Guatemala	sabaneta	252326	1.8065e+06
D054	257219	1805174	0	10.6152	46	103	Vegetation	0	0	1	Guatemala	sabaneta	252326	1.8065e+06
D054	252293	1806494	1	3.15669	113	113	Buildings	1	0	0	Guatemala	sabaneta	252326	1.8065e+06
D054	252318	1806416	1	2.94619	84	84	Vegetation	0	0	1	Guatemala	sabaneta	252326	1.8065e+06
D054	252286	1806506	1	3.59195	111	111	Vegetation	0	0	1	Guatemala	sabaneta	252326	1.8065e+06
D054	252370	1806418	1	5.13243	85	85	Vegetation	0	0	1	Guatemala	sabaneta	252326	1.8065e+06
D054	252301	1806498	1	4.56731	112	112	Buildings	1	0	0	Guatemala	sabaneta	252326	1.8065e+06
D054	255952	1802622	0	14.075	70	16	Vegetation	0	0	1	Guatemala	sabaneta	252326	1.8065e+06
D054	257041	1805843	0	34.1614	99	94	Vegetation	0	0	1	Guatemala	sabaneta	252326	1.8065e+06
D054	252331	1806478	1	1.73336	85	85	Vegetation	0	0	1	Guatemala	sabaneta	252326	1.8065e+06
D054	252299	1806500	1	4.56731	112	112	Buildings	1	0	0	Guatemala	sabaneta	252326	1.8065e+06
D054	252334	1806477	1	1.73336	86	86	Vegetation	0	0	1	Guatemala	sabaneta	252326	1.8065e+06
D054	256218	1806297	0	16.0798	25	101	Vegetation	0	0	1	Guatemala	sabaneta	252326	1.8065e+06
D054	249785	1803524	0	20.4252	60	18	Vegetation	0	0	1	Guatemala	sabaneta	252326	1.8065e+06
D054	252289	1806516	1	3.59195	106	106	Vegetation	0	0	1	Guatemala	sabaneta	252326	1.8065e+06
D054	249525	1805915	0	1.1597	102	126	Vegetation	0	0	1	Guatemala	sabaneta	252326	1.8065e+06
D054	257600	1805137	0	19.5153	113	49	Vegetation	0	0	1	Guatemala	sabaneta	252326	1.8065e+06
D054	249969	1803891	0	10.6991	47	35	Vegetation	0	0	1	Guatemala	sabaneta	252326	1.8065e+06
D054	253810	1804502	0	23.7256	109	87	Vegetation	0	0	1	Guatemala	sabaneta	252326	1.8065e+06
D054	253345	1803113	0	3.80419	78	78	Vegetation	0	0	1	Guatemala	sabaneta	252326	1.8065e+06
D054	250196	1802649	0	25.3422	49	95	Vegetation	0	0	1	Guatemala	sabaneta	252326	1.8065e+06
D054	257206	1804236	0	16.2069	69	52	Vegetation	0	0	1	Guatemala	sabaneta	252326	1.8065e+06
D054	252328	1806496	1	1.73336	102	102	Buildings	1	0	0	Guatemala	sabaneta	252326	1.8065e+06
D054	254853	1803283	0	10.7578	72	123	Vegetation	0	0	1	Guatemala	sabaneta	252326	1.8065e+06
D054	252321	1806438	1	2.26333	85	85	Vegetation	0	0	1	Guatemala	sabaneta	252326	1.8065e+06
D054	249251	1805715	0	2.71599	118	73	Vegetation	0	0	1	Guatemala	sabaneta	252326	1.8065e+06
D054	252358	1806503	1	4.76002	77	77	Vegetation	0	0	1	Guatemala	sabaneta	252326	1.8065e+06
D054	252302	1805531	0	8.35949	123	60	Vegetation	0	0	1	Guatemala	sabaneta	252326	1.8065e+06
D054	249369	1805188	0	2.39433	23	48	Vegetation	0	0	1	Guatemala	sabaneta	252326	1.8065e+06
D054	254546	1804356	0	11.8578	37	113	Vegetation	0	0	1	Guatemala	sabaneta	252326	1.8065e+06
D054	257504	1804052	0	24.916	118	68	Vegetation	0	0	1	Guatemala	sabaneta	252326	1.8065e+06
D054	252314	1806424	1	2.94619	84	84	Vegetation	0	0	1	Guatemala	sabaneta	252326	1.8065e+06
D054	257352	1804864	0	20.1842	76	88	Vegetation	0	0	1	Guatemala	sabaneta	252326	1.8065e+06
D054	252180	1803567	0	13.8811	27	75	Vegetation	0	0	1	Guatemala	sabaneta	252326	1.8065e+06
D054	256297	1803321	0	30.4494	22	125	Vegetation	0	0	1	Guatemala	sabaneta	252326	1.8065e+06
D054	258234	1803482	0	8.74614	112	107	Vegetation	0	0	1	Guatemala	sabaneta	252326	1.8065e+06
D054	252305	1806500	1	4.56731	85	85	Buildings	1	0	0	Guatemala	sabaneta	252326	1.8065e+06
D054	253296	1802356	0	7.59772	63	88	Vegetation	0	0	1	Guatemala	sabaneta	252326	1.8065e+06
D054	254653	1804912	0	26.3272	89	90	Vegetation	0	0	1	Guatemala	sabaneta	252326	1.8065e+06
D054	249967	1802714	0	21.0296	94	81	Vegetation	0	0	1	Guatemala	sabaneta	252326	1.8065e+06
D054	252353	1806738	0	4.15765	35	46	Vegetation	0	0	1	Guatemala	sabaneta	252326	1.8065e+06
D054	256705	1805538	0	7.23808	78	5	Vegetation	0	0	1	Guatemala	sabaneta	252326	1.8065e+06
D054	256981	1805424	0	25.6611	9	27	Vegetation	0	0	1	Guatemala	sabaneta	252326	1.8065e+06
D054	252323	1806502	1	4.56731	75	75	Buildings	1	0	0	Guatemala	sabaneta	252326	1.8065e+06
D054	252301	1806498	1	4.56731	113	113	Buildings	1	0	0	Guatemala	sabaneta	252326	1.8065e+06
D054	252758	1806868	0	5.85475	95	108	Vegetation	0	0	1	Guatemala	sabaneta	252326	1.8065e+06
D054	250811	1806791	0	2.43026	57	97	Vegetation	0	0	1	Guatemala	sabaneta	252326	1.8065e+06
D054	252303	1806500	1	4.56731	102	102	Buildings	1	0	0	Guatemala	sabaneta	252326	1.8065e+06
D054	252310	1806506	1	4.56731	112	112	Buildings	1	0	0	Guatemala	sabaneta	252326	1.8065e+06
D054	252294	1806505	1	3.59195	107	107	Buildings	1	0	0	Guatemala	sabaneta	252326	1.8065e+06
D054	252630	1804630	0	16.4765	115	31	Vegetation	0	0	1	Guatemala	sabaneta	252326	1.8065e+06
D054	254654	1802344	0	25.4858	120	48	Vegetation	0	0	1	Guatemala	sabaneta	252326	1.8065e+06
D054	252331	1806468	1	1.73336	77	77	Buildings	1	0	0	Guatemala	sabaneta	252326	1.8065e+06
D054	252315	1806507	1	4.56731	102	102	Buildings	1	0	0	Guatemala	sabaneta	252326	1.8065e+06
D054	252324	1806496	1	2.25337	78	78	Buildings	1	0	0	Guatemala	sabaneta	252326	1.8065e+06
D054	255358	1804664	0	17.5168	93	13	Vegetation	0	0	1	Guatemala	sabaneta	252326	1.8065e+06
D054	252297	1806492	1	2.25337	113	113	Buildings	1	0	0	Guatemala	sabaneta	252326	1.8065e+06
D054	252321	1806512	1	4.56731	79	79	Buildings	1	0	0	Guatemala	sabaneta	252326	1.8065e+06
D054	256098	1802545	0	14.7369	111	58	Vegetation	0	0	1	Guatemala	sabaneta	252326	1.8065e+06
D054	255760	1804053	0	16.4211	57	115	Vegetation	0	0	1	Guatemala	sabaneta	252326	1.8065e+06
D054	256600	1803816	0	10.2436	41	78	Vegetation	0	0	1	Guatemala	sabaneta	252326	1.8065e+06
D054	257053	1803842	0	20.0333	106	70	Vegetation	0	0	1	Guatemala	sabaneta	252326	1.8065e+06
D054	253070	1805855	0	11.1854	22	76	Vegetation	0	0	1	Guatemala	sabaneta	252326	1.8065e+06
D054	252324	1806500	1	4.56731	76	76	Buildings	1	0	0	Guatemala	sabaneta	252326	1.8065e+06
D054	252337	1806465	1	2.08904	108	108	Buildings	1	0	0	Guatemala	sabaneta	252326	1.8065e+06
D054	256061	1802704	0	35.7708	125	1	Vegetation	0	0	1	Guatemala	sabaneta	252326	1.8065e+06
D054	259284	1804767	0	8.29234	84	45	Vegetation	0	0	1	Guatemala	sabaneta	252326	1.8065e+06
D054	252322	1806498	1	4.56731	80	80	Buildings	1	0	0	Guatemala	sabaneta	252326	1.8065e+06
D054	254082	1805003	0	8.44162	104	31	Vegetation	0	0	1	Guatemala	sabaneta	252326	1.8065e+06
D054	253454	1804594	0	22.0301	24	63	Vegetation	0	0	1	Guatemala	sabaneta	252326	1.8065e+06
D054	252313	1806508	1	4.56731	101	101	Buildings	1	0	0	Guatemala	sabaneta	252326	1.8065e+06
D054	255134	1802944	0	1.63003	29	76	Vegetation	0	0	1	Guatemala	sabaneta	252326	1.8065e+06
D054	252276	1806493	1	3.15669	87	87	Vegetation	0	0	1	Guatemala	sabaneta	252326	1.8065e+06
D054	252283	1806506	1	3.59195	106	106	Vegetation	0	0	1	Guatemala	sabaneta	252326	1.8065e+06
D054	252325	1806507	1	5.17017	75	75	Buildings	1	0	0	Guatemala	sabaneta	252326	1.8065e+06
D054	252322	1806509	1	4.56731	77	77	Buildings	1	0	0	Guatemala	sabaneta	252326	1.8065e+06
D054	256046	1802773	0	11.1998	124	57	Vegetation	0	0	1	Guatemala	sabaneta	252326	1.8065e+06
D054	256526	1803276	0	22.3833	93	47	Vegetation	0	0	1	Guatemala	sabaneta	252326	1.8065e+06
D054	255745	1806299	0	11.7277	92	59	Vegetation	0	0	1	Guatemala	sabaneta	252326	1.8065e+06
D054	252303	1806497	1	2.25337	112	112	Buildings	1	0	0	Guatemala	sabaneta	252326	1.8065e+06
D054	252336	1806463	1	2.08904	86	86	Buildings	1	0	0	Guatemala	sabaneta	252326	1.8065e+06
D054	255015	1806211	0	21.455	78	7	Vegetation	0	0	1	Guatemala	sabaneta	252326	1.8065e+06
D054	252307	1806488	1	2.25337	112	112	Vegetation	0	0	1	Guatemala	sabaneta	252326	1.8065e+06
D054	252299	1806487	1	2.25337	111	111	Vegetation	0	0	1	Guatemala	sabaneta	252326	1.8065e+06
D054	252013	1807106	0	4.00589	66	1	Vegetation	0	0	1	Guatemala	sabaneta	252326	1.8065e+06
D054	255772	1803918	0	29.7466	11	46	Vegetation	0	0	1	Guatemala	sabaneta	252326	1.8065e+06
D054	249222	1803590	0	5.16542	7	42	Vegetation	0	0	1	Guatemala	sabaneta	252326	1.8065e+06
D054	252332	1806449	1	2.08904	84	84	Vegetation	0	0	1	Guatemala	sabaneta	252326	1.8065e+06
D054	252326	1806503	1	5.17017	76	76	Buildings	1	0	0	Guatemala	sabaneta	252326	1.8065e+06
D054	256803	1803832	0	27.2035	90	102	Vegetation	0	0	1	Guatemala	sabaneta	252326	1.8065e+06
D054	252300	1806496	1	2.25337	110	110	Buildings	1	0	0	Guatemala	sabaneta	252326	1.8065e+06
D054	256623	1805589	0	9.69505	9	113	Vegetation	0	0	1	Guatemala	sabaneta	252326	1.8065e+06
D054	255483	1804049	0	8.22705	34	3	Vegetation	0	0	1	Guatemala	sabaneta	252326	1.8065e+06
D054	251698	1802878	0	28.6163	15	89	Vegetation	0	0	1	Guatemala	sabaneta	252326	1.8065e+06
D054	252327	1806487	1	1.73336	83	83	Vegetation	0	0	1	Guatemala	sabaneta	252326	1.8065e+06
D054	252314	1806511	1	4.56731	81	81	Buildings	1	0	0	Guatemala	sabaneta	252326	1.8065e+06
D054	254747	1805542	0	22.4794	115	8	Vegetation	0	0	1	Guatemala	sabaneta	252326	1.8065e+06
D054	252323	1806523	1	4.56731	77	77	Vegetation	0	0	1	Guatemala	sabaneta	252326	1.8065e+06
D054	255847	1803420	0	14.4644	27	10	Vegetation	0	0	1	Guatemala	sabaneta	252326	1.8065e+06
D054	252347	1806521	1	5.17017	79	79	Vegetation	0	0	1	Guatemala	sabaneta	252326	1.8065e+06
D054	254911	1802834	0	15.779	83	125	Vegetation	0	0	1	Guatemala	sabaneta	252326	1.8065e+06
D054	251233	1805408	0	1.97002	20	118	Vegetation	0	0	1	Guatemala	sabaneta	252326	1.8065e+06
D054	251236	1806407	0	3.31087	55	17	Vegetation	0	0	1	Guatemala	sabaneta	252326	1.8065e+06
D054	253608	1805230	0	4.08389	123	26	Vegetation	0	0	1	Guatemala	sabaneta	252326	1.8065e+06
D054	252330	1806507	1	5.17017	101	101	Buildings	1	0	0	Guatemala	sabaneta	252326	1.8065e+06
D054	252359	1806420	1	5.13243	86	86	Vegetation	0	0	1	Guatemala	sabaneta	252326	1.8065e+06
D054	250541	1802079	0	15.6094	100	11	Vegetation	0	0	1	Guatemala	sabaneta	252326	1.8065e+06
D054	257865	1805315	0	14.7188	34	102	Vegetation	0	0	1	Guatemala	sabaneta	252326	1.8065e+06
D054	255564	1805758	0	28.3446	93	82	Vegetation	0	0	1	Guatemala	sabaneta	252326	1.8065e+06
D054	253843	1802476	0	7.16354	98	116	Vegetation	0	0	1	Guatemala	sabaneta	252326	1.8065e+06
D054	252324	1806496	1	2.25337	76	76	Buildings	1	0	0	Guatemala	sabaneta	252326	1.8065e+06
D054	252304	1806502	1	4.56731	111	111	Buildings	1	0	0	Guatemala	sabaneta	252326	1.8065e+06
D054	252210	1806631	1	4.78621	109	109	Vegetation	0	0	1	Guatemala	sabaneta	252326	1.8065e+06
D054	251539	1804178	0	20.3498	70	46	Vegetation	0	0	1	Guatemala	sabaneta	252326	1.8065e+06
D054	253606	1802416	0	4.05188	104	60	Vegetation	0	0	1	Guatemala	sabaneta	252326	1.8065e+06
D054	252554	1806877	0	3.25493	123	78	Vegetation	0	0	1	Guatemala	sabaneta	252326	1.8065e+06
D054	252287	1806505	1	3.59195	112	112	Vegetation	0	0	1	Guatemala	sabaneta	252326	1.8065e+06
D054	252320	1806506	1	4.56731	82	82	Buildings	1	0	0	Guatemala	sabaneta	252326	1.8065e+06
D054	252318	1806497	1	2.25337	107	107	Buildings	1	0	0	Guatemala	sabaneta	252326	1.8065e+06
D054	250884	1803431	0	24.4509	37	126	Vegetation	0	0	1	Guatemala	sabaneta	252326	1.8065e+06
D054	256091	1804447	0	14.8322	111	23	Vegetation	0	0	1	Guatemala	sabaneta	252326	1.8065e+06
D054	252322	1806476	1	2.25337	79	79	Vegetation	0	0	1	Guatemala	sabaneta	252326	1.8065e+06
D054	252326	1806498	1	5.17017	81	81	Buildings	1	0	0	Guatemala	sabaneta	252326	1.8065e+06
D054	253043	1802720	0	8.2769	85	85	Vegetation	0	0	1	Guatemala	sabaneta	252326	1.8065e+06
D054	249132	1804772	0	16.4543	30	42	Vegetation	0	0	1	Guatemala	sabaneta	252326	1.8065e+06
D054	252316	1806513	1	4.56731	78	78	Buildings	1	0	0	Guatemala	sabaneta	252326	1.8065e+06
D054	252338	1806512	1	5.17017	79	79	Vegetation	0	0	1	Guatemala	sabaneta	252326	1.8065e+06
D054	253407	1805222	0	7.50076	77	93	Vegetation	0	0	1	Guatemala	sabaneta	252326	1.8065e+06
D054	252295	1806505	1	4.56731	112	112	Buildings	1	0	0	Guatemala	sabaneta	252326	1.8065e+06
D054	251627	1805486	0	4.43715	19	111	Vegetation	0	0	1	Guatemala	sabaneta	252326	1.8065e+06
D054	249345	1805911	0	3.07121	110	37	Vegetation	0	0	1	Guatemala	sabaneta	252326	1.8065e+06
D054	252302	1806498	1	4.56731	112	112	Buildings	1	0	0	Guatemala	sabaneta	252326	1.8065e+06
D054	252116	1802777	0	15.5407	69	56	Vegetation	0	0	1	Guatemala	sabaneta	252326	1.8065e+06
D054	252340	1806448	1	2.08904	108	108	Vegetation	0	0	1	Guatemala	sabaneta	252326	1.8065e+06
D054	252322	1806505	1	4.56731	76	76	Buildings	1	0	0	Guatemala	sabaneta	252326	1.8065e+06
D054	253972	1806461	0	7.79704	72	107	Vegetation	0	0	1	Guatemala	sabaneta	252326	1.8065e+06
D054	252077	1807282	0	4.0982	55	33	Vegetation	0	0	1	Guatemala	sabaneta	252326	1.8065e+06
D054	251434	1802931	0	19.9318	125	38	Vegetation	0	0	1	Guatemala	sabaneta	252326	1.8065e+06
D054	252312	1806512	1	4.56731	78	78	Buildings	1	0	0	Guatemala	sabaneta	252326	1.8065e+06
D054	253037	1804835	0	25.1859	45	79	Vegetation	0	0	1	Guatemala	sabaneta	252326	1.8065e+06
D054	252313	1806507	1	4.56731	103	103	Buildings	1	0	0	Guatemala	sabaneta	252326	1.8065e+06
D054	252264	1806493	1	2.86662	109	109	Vegetation	0	0	1	Guatemala	sabaneta	252326	1.8065e+06
D054	254120	1804330	0	10.9947	74	93	Vegetation	0	0	1	Guatemala	sabaneta	252326	1.8065e+06
D054	254304	1806365	0	22.0872	97	53	Vegetation	0	0	1	Guatemala	sabaneta	252326	1.8065e+06
D054	255889	1805108	0	15.7377	99	12	Vegetation	0	0	1	Guatemala	sabaneta	252326	1.8065e+06
D054	252348	1806438	1	2.08904	85	85	Vegetation	0	0	1	Guatemala	sabaneta	252326	1.8065e+06
D054	252326	1806497	1	1.73336	74	74	Buildings	1	0	0	Guatemala	sabaneta	252326	1.8065e+06
D054	252301	1806504	1	4.56731	113	113	Buildings	1	0	0	Guatemala	sabaneta	252326	1.8065e+06
D054	249742	1805779	0	5.46048	45	11	Vegetation	0	0	1	Guatemala	sabaneta	252326	1.8065e+06
D054	252337	1806469	1	1.73336	84	84	Vegetation	0	0	1	Guatemala	sabaneta	252326	1.8065e+06
D054	252301	1806490	1	2.25337	77	77	Vegetation	0	0	1	Guatemala	sabaneta	252326	1.8065e+06
D054	252312	1806522	1	4.56731	77	77	Vegetation	0	0	1	Guatemala	sabaneta	252326	1.8065e+06
D054	252314	1806515	1	4.56731	75	75	Buildings	1	0	0	Guatemala	sabaneta	252326	1.8065e+06
D054	252290	1806506	1	3.59195	113	113	Vegetation	0	0	1	Guatemala	sabaneta	252326	1.8065e+06
D054	256555	1804990	0	20.9267	87	32	Vegetation	0	0	1	Guatemala	sabaneta	252326	1.8065e+06
D054	254146	1806612	0	3.90246	53	66	Vegetation	0	0	1	Guatemala	sabaneta	252326	1.8065e+06
D054	253025	1802694	0	12.4046	2	19	Vegetation	0	0	1	Guatemala	sabaneta	252326	1.8065e+06
D054	254904	1803722	0	4.09867	110	64	Vegetation	0	0	1	Guatemala	sabaneta	252326	1.8065e+06
D054	252338	1806453	1	2.08904	76	76	Vegetation	0	0	1	Guatemala	sabaneta	252326	1.8065e+06
D054	256641	1804466	0	9.58972	114	105	Vegetation	0	0	1	Guatemala	sabaneta	252326	1.8065e+06
D054	252330	1806475	1	1.73336	84	84	Vegetation	0	0	1	Guatemala	sabaneta	252326	1.8065e+06
D054	253242	1806940	0	5.30849	98	73	Vegetation	0	0	1	Guatemala	sabaneta	252326	1.8065e+06
D054	252324	1806458	1	2.26333	85	85	Vegetation	0	0	1	Guatemala	sabaneta	252326	1.8065e+06
D054	252178	1806531	1	1.9997	112	112	Vegetation	0	0	1	Guatemala	sabaneta	252326	1.8065e+06
D054	252322	1806440	1	2.26333	85	85	Vegetation	0	0	1	Guatemala	sabaneta	252326	1.8065e+06
D054	252321	1806512	1	4.56731	79	79	Buildings	1	0	0	Guatemala	sabaneta	252326	1.8065e+06
D054	248869	1805024	0	17.8011	29	42	Vegetation	0	0	1	Guatemala	sabaneta	252326	1.8065e+06
D054	252856	1807355	0	2.5201	85	78	Vegetation	0	0	1	Guatemala	sabaneta	252326	1.8065e+06
D054	252335	1806477	1	1.73336	107	107	Vegetation	0	0	1	Guatemala	sabaneta	252326	1.8065e+06
D054	257090	1803821	0	24.993	34	101	Vegetation	0	0	1	Guatemala	sabaneta	252326	1.8065e+06
D054	250806	1802982	0	4.70676	25	5	Vegetation	0	0	1	Guatemala	sabaneta	252326	1.8065e+06
D054	254749	1804027	0	7.26706	76	27	Vegetation	0	0	1	Guatemala	sabaneta	252326	1.8065e+06
D054	252306	1806497	1	2.25337	105	105	Buildings	1	0	0	Guatemala	sabaneta	252326	1.8065e+06
D054	253884	1803665	0	1.5338	20	53	Vegetation	0	0	1	Guatemala	sabaneta	252326	1.8065e+06
D054	252360	1806502	1	4.76002	105	105	Vegetation	0	0	1	Guatemala	sabaneta	252326	1.8065e+06
D054	252325	1806466	1	2.26333	108	108	Buildings	1	0	0	Guatemala	sabaneta	252326	1.8065e+06
D054	255232	1803052	0	5.04741	69	93	Vegetation	0	0	1	Guatemala	sabaneta	252326	1.8065e+06
D054	252292	1806496	1	3.15669	113	113	Buildings	1	0	0	Guatemala	sabaneta	252326	1.8065e+06
D054	252337	1806467	1	2.08904	107	107	Buildings	1	0	0	Guatemala	sabaneta	252326	1.8065e+06
D054	252301	1806502	1	4.56731	111	111	Buildings	1	0	0	Guatemala	sabaneta	252326	1.8065e+06
D054	252297	1806499	1	4.56731	111	111	Buildings	1	0	0	Guatemala	sabaneta	252326	1.8065e+06
D054	252803	1805911	0	14.6552	125	82	Vegetation	0	0	1	Guatemala	sabaneta	252326	1.8065e+06
D054	253510	1807158	0	3.9658	118	110	Vegetation	0	0	1	Guatemala	sabaneta	252326	1.8065e+06
D054	250071	1802670	0	16.7646	53	19	Vegetation	0	0	1	Guatemala	sabaneta	252326	1.8065e+06
D054	252331	1806474	1	1.73336	86	86	Vegetation	0	0	1	Guatemala	sabaneta	252326	1.8065e+06
D054	252295	1806501	1	4.56731	111	111	Buildings	1	0	0	Guatemala	sabaneta	252326	1.8065e+06
D054	250886	1804793	0	19.4078	27	27	Vegetation	0	0	1	Guatemala	sabaneta	252326	1.8065e+06
D054	252323	1806516	1	4.56731	103	103	Buildings	1	0	0	Guatemala	sabaneta	252326	1.8065e+06
D054	252327	1806476	1	1.73336	84	84	Vegetation	0	0	1	Guatemala	sabaneta	252326	1.8065e+06
D054	252327	1806468	1	1.73336	85	85	Buildings	1	0	0	Guatemala	sabaneta	252326	1.8065e+06
D054	252322	1806506	1	4.56731	101	101	Buildings	1	0	0	Guatemala	sabaneta	252326	1.8065e+06
D054	252312	1806491	1	2.25337	112	112	Buildings	1	0	0	Guatemala	sabaneta	252326	1.8065e+06
D054	252223	1806506	1	1.68316	109	109	Vegetation	0	0	1	Guatemala	sabaneta	252326	1.8065e+06
D054	253545	1805107	0	7.68346	115	58	Buildings	1	0	0	Guatemala	sabaneta	252326	1.8065e+06
D054	249114	1804508	0	1.92859	105	38	Vegetation	0	0	1	Guatemala	sabaneta	252326	1.8065e+06
D054	255595	1805004	0	15.6598	122	65	Vegetation	0	0	1	Guatemala	sabaneta	252326	1.8065e+06
D054	252300	1806503	1	4.56731	113	113	Buildings	1	0	0	Guatemala	sabaneta	252326	1.8065e+06
D054	251744	1805852	0	12.0085	107	100	Vegetation	0	0	1	Guatemala	sabaneta	252326	1.8065e+06
D054	251839	1807432	0	2.9457	95	106	Vegetation	0	0	1	Guatemala	sabaneta	252326	1.8065e+06
D054	250246	1807044	0	13.1611	39	93	Vegetation	0	0	1	Guatemala	sabaneta	252326	1.8065e+06
D054	249481	1806178	0	1.71701	87	60	Vegetation	0	0	1	Guatemala	sabaneta	252326	1.8065e+06
D054	252312	1806470	1	2.25337	85	85	Vegetation	0	0	1	Guatemala	sabaneta	252326	1.8065e+06
D054	252334	1806460	1	2.08904	85	85	Buildings	1	0	0	Guatemala	sabaneta	252326	1.8065e+06
D054	252326	1806469	1	1.73336	85	85	Vegetation	0	0	1	Guatemala	sabaneta	252326	1.8065e+06
D054	256835	1806104	0	15.7104	11	57	Vegetation	0	0	1	Guatemala	sabaneta	252326	1.8065e+06
D054	256507	1804389	0	19.4324	26	23	Vegetation	0	0	1	Guatemala	sabaneta	252326	1.8065e+06
D054	250225	1804565	0	14.4644	119	57	Vegetation	0	0	1	Guatemala	sabaneta	252326	1.8065e+06
D054	252297	1806494	1	2.25337	112	112	Buildings	1	0	0	Guatemala	sabaneta	252326	1.8065e+06
D054	252332	1806458	1	2.08904	86	86	Buildings	1	0	0	Guatemala	sabaneta	252326	1.8065e+06
D054	249154	1805125	0	3.95767	47	2	Vegetation	0	0	1	Guatemala	sabaneta	252326	1.8065e+06
D054	252299	1806497	1	2.25337	111	111	Buildings	1	0	0	Guatemala	sabaneta	252326	1.8065e+06
D054	253661	1803465	0	0.943035	106	26	Vegetation	0	0	1	Guatemala	sabaneta	252326	1.8065e+06
D054	252332	1806472	1	1.73336	86	86	Vegetation	0	0	1	Guatemala	sabaneta	252326	1.8065e+06
D054	253209	1806571	0	4.25333	106	19	Vegetation	0	0	1	Guatemala	sabaneta	252326	1.8065e+06
D054	252300	1806507	1	4.56731	112	112	Buildings	1	0	0	Guatemala	sabaneta	252326	1.8065e+06
D054	252342	1806458	1	2.08904	86	86	Buildings	1	0	0	Guatemala	sabaneta	252326	1.8065e+06
D054	252324	1806507	1	4.56731	101	101	Buildings	1	0	0	Guatemala	sabaneta	252326	1.8065e+06
D054	252308	1806514	1	4.56731	110	110	Buildings	1	0	0	Guatemala	sabaneta	252326	1.8065e+06
D054	252322	1806523	1	4.56731	102	102	Vegetation	0	0	1	Guatemala	sabaneta	252326	1.8065e+06
D054	252298	1806487	1	2.25337	111	111	Vegetation	0	0	1	Guatemala	sabaneta	252326	1.8065e+06
D054	252296	1806501	1	4.56731	113	113	Buildings	1	0	0	Guatemala	sabaneta	252326	1.8065e+06
D054	255511	1804740	0	13.6666	14	64	Vegetation	0	0	1	Guatemala	sabaneta	252326	1.8065e+06
D054	254802	1802870	0	1.83883	24	23	Vegetation	0	0	1	Guatemala	sabaneta	252326	1.8065e+06
D054	248724	1804624	0	19.1796	98	94	Vegetation	0	0	1	Guatemala	sabaneta	252326	1.8065e+06
D054	259602	1804278	0	8.17952	126	79	Vegetation	0	0	1	Guatemala	sabaneta	252326	1.8065e+06
D054	252321	1806497	1	2.25337	102	102	Buildings	1	0	0	Guatemala	sabaneta	252326	1.8065e+06
D054	252327	1806476	1	1.73336	109	109	Vegetation	0	0	1	Guatemala	sabaneta	252326	1.8065e+06
D054	252318	1806495	1	2.25337	102	102	Buildings	1	0	0	Guatemala	sabaneta	252326	1.8065e+06
D054	252321	1806466	1	2.26333	85	85	Vegetation	0	0	1	Guatemala	sabaneta	252326	1.8065e+06
D054	252337	1806464	1	2.08904	85	85	Buildings	1	0	0	Guatemala	sabaneta	252326	1.8065e+06
D054	252329	1806513	1	5.17017	76	76	Buildings	1	0	0	Guatemala	sabaneta	252326	1.8065e+06
D054	253754	1804703	0	23.3134	59	48	Vegetation	0	0	1	Guatemala	sabaneta	252326	1.8065e+06
D054	253997	1806653	0	1.19969	52	69	Vegetation	0	0	1	Guatemala	sabaneta	252326	1.8065e+06
D054	252643	1806897	0	9.9162	115	42	Vegetation	0	0	1	Guatemala	sabaneta	252326	1.8065e+06
D054	252344	1806506	1	5.17017	75	75	Vegetation	0	0	1	Guatemala	sabaneta	252326	1.8065e+06
D054	252299	1806499	1	4.56731	111	111	Buildings	1	0	0	Guatemala	sabaneta	252326	1.8065e+06
D054	251064	1805222	0	10.2636	95	36	Vegetation	0	0	1	Guatemala	sabaneta	252326	1.8065e+06
D054	252026	1804843	0	14.1512	121	30	Vegetation	0	0	1	Guatemala	sabaneta	252326	1.8065e+06
D054	256217	1803313	0	24.7523	73	98	Vegetation	0	0	1	Guatemala	sabaneta	252326	1.8065e+06
D054	248904	1804787	0	16.4004	34	31	Vegetation	0	0	1	Guatemala	sabaneta	252326	1.8065e+06
D054	254720	1803704	0	4.40836	17	52	Vegetation	0	0	1	Guatemala	sabaneta	252326	1.8065e+06
D054	249921	1806714	0	4.80573	93	61	Vegetation	0	0	1	Guatemala	sabaneta	252326	1.8065e+06
D054	252009	1805491	0	4.60077	17	59	Vegetation	0	0	1	Guatemala	sabaneta	252326	1.8065e+06
D054	256611	1804952	0	24.2535	45	30	Vegetation	0	0	1	Guatemala	sabaneta	252326	1.8065e+06
D054	254036	1806362	0	23.197	70	73	Vegetation	0	0	1	Guatemala	sabaneta	252326	1.8065e+06
D054	252335	1806516	1	5.17017	80	80	Vegetation	0	0	1	Guatemala	sabaneta	252326	1.8065e+06
D054	252329	1806523	1	5.17017	77	77	Vegetation	0	0	1	Guatemala	sabaneta	252326	1.8065e+06
D054	252324	1806474	1	2.25337	84	84	Vegetation	0	0	1	Guatemala	sabaneta	252326	1.8065e+06
D054	253505	1805947	0	8.3256	91	96	Vegetation	0	0	1	Guatemala	sabaneta	252326	1.8065e+06
D054	252313	1806512	1	4.56731	83	83	Buildings	1	0	0	Guatemala	sabaneta	252326	1.8065e+06
D054	258150	1803933	0	24.0765	107	5	Vegetation	0	0	1	Guatemala	sabaneta	252326	1.8065e+06
D054	251422	1803693	0	9.70488	30	76	Vegetation	0	0	1	Guatemala	sabaneta	252326	1.8065e+06
D054	252324	1806506	1	4.56731	103	103	Buildings	1	0	0	Guatemala	sabaneta	252326	1.8065e+06
D054	251500	1806929	0	1.45093	19	77	Vegetation	0	0	1	Guatemala	sabaneta	252326	1.8065e+06
D054	253971	1804704	0	28.7078	121	112	Vegetation	0	0	1	Guatemala	sabaneta	252326	1.8065e+06
D054	252320	1806514	1	4.56731	103	103	Buildings	1	0	0	Guatemala	sabaneta	252326	1.8065e+06
D054	249898	1802932	0	12.9943	80	115	Vegetation	0	0	1	Guatemala	sabaneta	252326	1.8065e+06
D054	256755	1805510	0	14.1396	64	126	Vegetation	0	0	1	Guatemala	sabaneta	252326	1.8065e+06
D054	252331	1806503	1	5.17017	80	80	Vegetation	0	0	1	Guatemala	sabaneta	252326	1.8065e+06
D054	250824	1802583	0	18.514	9	31	Vegetation	0	0	1	Guatemala	sabaneta	252326	1.8065e+06
D054	252162	1803104	0	3.38137	42	72	Vegetation	0	0	1	Guatemala	sabaneta	252326	1.8065e+06
D054	252361	1806500	1	4.76002	103	103	Vegetation	0	0	1	Guatemala	sabaneta	252326	1.8065e+06
D054	249659	1805477	0	2.98207	11	38	Vegetation	0	0	1	Guatemala	sabaneta	252326	1.8065e+06
D054	256647	1802946	0	20.248	47	70	Vegetation	0	0	1	Guatemala	sabaneta	252326	1.8065e+06
D054	251049	1804069	0	14.7058	3	19	Vegetation	0	0	1	Guatemala	sabaneta	252326	1.8065e+06
D054	256756	1805530	0	14.1396	79	49	Vegetation	0	0	1	Guatemala	sabaneta	252326	1.8065e+06
D054	253507	1803598	0	2.5895	82	96	Vegetation	0	0	1	Guatemala	sabaneta	252326	1.8065e+06
D054	252324	1806514	1	4.56731	76	76	Buildings	1	0	0	Guatemala	sabaneta	252326	1.8065e+06
D054	255254	1803186	0	14.2296	113	40	Vegetation	0	0	1	Guatemala	sabaneta	252326	1.8065e+06
D054	252326	1806503	1	5.17017	77	77	Buildings	1	0	0	Guatemala	sabaneta	252326	1.8065e+06
D054	251303	1802948	0	11.7774	62	44	Vegetation	0	0	1	Guatemala	sabaneta	252326	1.8065e+06
D054	256040	1804797	0	22.8802	23	2	Vegetation	0	0	1	Guatemala	sabaneta	252326	1.8065e+06
D054	252324	1806520	1	4.56731	75	75	Vegetation	0	0	1	Guatemala	sabaneta	252326	1.8065e+06
D054	252294	1806502	1	3.59195	112	112	Buildings	1	0	0	Guatemala	sabaneta	252326	1.8065e+06
D054	251275	1807064	0	2.1183	31	116	Vegetation	0	0	1	Guatemala	sabaneta	252326	1.8065e+06
D054	254027	1803206	0	4.91701	26	20	Vegetation	0	0	1	Guatemala	sabaneta	252326	1.8065e+06
D054	254455	1807079	0	2.42025	21	122	Vegetation	0	0	1	Guatemala	sabaneta	252326	1.8065e+06
D054	249603	1804723	0	7.18798	110	21	Vegetation	0	0	1	Guatemala	sabaneta	252326	1.8065e+06
D054	252312	1806513	1	4.56731	78	78	Buildings	1	0	0	Guatemala	sabaneta	252326	1.8065e+06
D054	259181	1804463	0	16.3889	20	25	Vegetation	0	0	1	Guatemala	sabaneta	252326	1.8065e+06
D054	252286	1806504	1	3.59195	86	86	Vegetation	0	0	1	Guatemala	sabaneta	252326	1.8065e+06
D054	252295	1806499	1	4.56731	113	113	Buildings	1	0	0	Guatemala	sabaneta	252326	1.8065e+06
D054	252319	1806496	1	2.25337	77	77	Buildings	1	0	0	Guatemala	sabaneta	252326	1.8065e+06
D054	256637	1804475	0	9.58972	117	10	Vegetation	0	0	1	Guatemala	sabaneta	252326	1.8065e+06
D054	250828	1803738	0	12.5812	20	104	Vegetation	0	0	1	Guatemala	sabaneta	252326	1.8065e+06
D054	252324	1806499	1	4.56731	76	76	Buildings	1	0	0	Guatemala	sabaneta	252326	1.8065e+06
D054	252337	1806509	1	5.17017	74	74	Vegetation	0	0	1	Guatemala	sabaneta	252326	1.8065e+06
D054	252308	1806515	1	4.56731	107	107	Buildings	1	0	0	Guatemala	sabaneta	252326	1.8065e+06
D054	252326	1806509	1	5.17017	102	102	Buildings	1	0	0	Guatemala	sabaneta	252326	1.8065e+06
D054	252303	1806501	1	4.56731	110	110	Buildings	1	0	0	Guatemala	sabaneta	252326	1.8065e+06
D054	252342	1806508	1	5.17017	79	79	Vegetation	0	0	1	Guatemala	sabaneta	252326	1.8065e+06
D054	252328	1806523	1	5.17017	79	79	Vegetation	0	0	1	Guatemala	sabaneta	252326	1.8065e+06
D054	252299	1806499	1	4.56731	111	111	Buildings	1	0	0	Guatemala	sabaneta	252326	1.8065e+06
D054	255056	1803477	0	8.86596	39	2	Vegetation	0	0	1	Guatemala	sabaneta	252326	1.8065e+06
D054	252322	1806508	1	4.56731	102	102	Buildings	1	0	0	Guatemala	sabaneta	252326	1.8065e+06
D054	252326	1806509	1	5.17017	78	78	Buildings	1	0	0	Guatemala	sabaneta	252326	1.8065e+06
D054	258750	1803653	0	12.4978	68	113	Vegetation	0	0	1	Guatemala	sabaneta	252326	1.8065e+06
D054	251403	1805915	0	1.34004	89	16	Buildings	1	0	0	Guatemala	sabaneta	252326	1.8065e+06
D054	252340	1806517	1	5.17017	79	79	Vegetation	0	0	1	Guatemala	sabaneta	252326	1.8065e+06
D054	254340	1803233	0	14.7674	108	36	Vegetation	0	0	1	Guatemala	sabaneta	252326	1.8065e+06
D054	252319	1806506	1	4.56731	81	81	Buildings	1	0	0	Guatemala	sabaneta	252326	1.8065e+06
D054	252240	1806468	1	2.86662	106	106	Streets	0	1	0	Guatemala	sabaneta	252326	1.8065e+06
D054	255963	1804941	0	26.2833	86	17	Vegetation	0	0	1	Guatemala	sabaneta	252326	1.8065e+06
D054	256198	1802781	0	18.4514	121	76	Vegetation	0	0	1	Guatemala	sabaneta	252326	1.8065e+06
D054	252303	1806503	1	4.56731	111	111	Buildings	1	0	0	Guatemala	sabaneta	252326	1.8065e+06
D054	256986	1803302	0	24.6451	113	79	Vegetation	0	0	1	Guatemala	sabaneta	252326	1.8065e+06
D054	251802	1802355	0	9.37533	43	13	Vegetation	0	0	1	Guatemala	sabaneta	252326	1.8065e+06
D054	253948	1803434	0	5.36302	15	46	Vegetation	0	0	1	Guatemala	sabaneta	252326	1.8065e+06
D054	252339	1806483	1	1.73336	86	86	Streets	0	1	0	Guatemala	sabaneta	252326	1.8065e+06
D054	254797	1803285	0	12.0149	18	54	Vegetation	0	0	1	Guatemala	sabaneta	252326	1.8065e+06
D054	252295	1806494	1	3.15669	110	110	Buildings	1	0	0	Guatemala	sabaneta	252326	1.8065e+06
D054	255098	1802615	0	7.89153	86	31	Vegetation	0	0	1	Guatemala	sabaneta	252326	1.8065e+06
D054	258671	1804575	0	9.5289	89	20	Vegetation	0	0	1	Guatemala	sabaneta	252326	1.8065e+06
D054	252350	1806501	1	5.17017	74	74	Vegetation	0	0	1	Guatemala	sabaneta	252326	1.8065e+06
D054	251382	1807233	0	2.51505	91	25	Vegetation	0	0	1	Guatemala	sabaneta	252326	1.8065e+06
D054	252320	1806429	1	2.94619	86	86	Vegetation	0	0	1	Guatemala	sabaneta	252326	1.8065e+06
D054	249031	1804324	0	27.2971	120	106	Vegetation	0	0	1	Guatemala	sabaneta	252326	1.8065e+06
D054	252297	1806509	1	4.56731	81	81	Buildings	1	0	0	Guatemala	sabaneta	252326	1.8065e+06
D054	249514	1803466	0	10.9497	21	75	Vegetation	0	0	1	Guatemala	sabaneta	252326	1.8065e+06
D054	255481	1803241	0	10.63	76	78	Vegetation	0	0	1	Guatemala	sabaneta	252326	1.8065e+06
D054	249168	1805100	0	4.68727	11	113	Vegetation	0	0	1	Guatemala	sabaneta	252326	1.8065e+06
D054	251906	1805210	0	18.2896	126	99	Vegetation	0	0	1	Guatemala	sabaneta	252326	1.8065e+06
D054	253652	1806433	0	6.26717	68	17	Vegetation	0	0	1	Guatemala	sabaneta	252326	1.8065e+06
D054	252301	1806504	1	4.56731	106	106	Buildings	1	0	0	Guatemala	sabaneta	252326	1.8065e+06
D054	252394	1806502	1	2.8726	109	109	Vegetation	0	0	1	Guatemala	sabaneta	252326	1.8065e+06
D054	252335	1806504	1	5.17017	102	102	Vegetation	0	0	1	Guatemala	sabaneta	252326	1.8065e+06
D054	252331	1806462	1	2.08904	108	108	Buildings	1	0	0	Guatemala	sabaneta	252326	1.8065e+06
D054	249365	1805174	0	2.52255	17	55	Vegetation	0	0	1	Guatemala	sabaneta	252326	1.8065e+06
D054	252300	1806496	1	2.25337	111	111	Buildings	1	0	0	Guatemala	sabaneta	252326	1.8065e+06
D054	252305	1806496	1	2.25337	111	111	Buildings	1	0	0	Guatemala	sabaneta	252326	1.8065e+06
D054	252296	1806502	1	4.56731	112	112	Buildings	1	0	0	Guatemala	sabaneta	252326	1.8065e+06
D054	252315	1806523	1	4.56731	76	76	Vegetation	0	0	1	Guatemala	sabaneta	252326	1.8065e+06
D054	252302	1806510	1	4.56731	79	79	Buildings	1	0	0	Guatemala	sabaneta	252326	1.8065e+06
D054	252306	1806526	1	4.56731	82	82	Vegetation	0	0	1	Guatemala	sabaneta	252326	1.8065e+06
D054	252326	1806504	1	5.17017	109	109	Buildings	1	0	0	Guatemala	sabaneta	252326	1.8065e+06
D054	252359	1806416	1	5.13243	85	85	Vegetation	0	0	1	Guatemala	sabaneta	252326	1.8065e+06
D054	252300	1806502	1	4.56731	113	113	Buildings	1	0	0	Guatemala	sabaneta	252326	1.8065e+06
D054	252302	1806502	1	4.56731	113	113	Buildings	1	0	0	Guatemala	sabaneta	252326	1.8065e+06
D054	252045	1804382	0	17.0185	7	44	Vegetation	0	0	1	Guatemala	sabaneta	252326	1.8065e+06
D054	249700	1802869	0	11.9011	114	40	Vegetation	0	0	1	Guatemala	sabaneta	252326	1.8065e+06
D054	255920	1805277	0	8.12254	14	1	Vegetation	0	0	1	Guatemala	sabaneta	252326	1.8065e+06
D054	249622	1803086	0	10.9333	33	18	Vegetation	0	0	1	Guatemala	sabaneta	252326	1.8065e+06
D054	251007	1803326	0	11.4131	69	120	Vegetation	0	0	1	Guatemala	sabaneta	252326	1.8065e+06
D054	252302	1806501	1	4.56731	110	110	Buildings	1	0	0	Guatemala	sabaneta	252326	1.8065e+06
D054	252316	1806476	1	2.25337	86	86	Vegetation	0	0	1	Guatemala	sabaneta	252326	1.8065e+06
D054	252250	1806518	1	2.48295	109	109	Streets	0	1	0	Guatemala	sabaneta	252326	1.8065e+06
D054	256234	1806277	0	10.9328	15	51	Vegetation	0	0	1	Guatemala	sabaneta	252326	1.8065e+06
D054	252355	1806472	1	1.73336	105	105	Vegetation	0	0	1	Guatemala	sabaneta	252326	1.8065e+06
D054	252057	1807408	0	2.15233	96	62	Vegetation	0	0	1	Guatemala	sabaneta	252326	1.8065e+06
D054	252329	1806509	1	5.17017	102	102	Buildings	1	0	0	Guatemala	sabaneta	252326	1.8065e+06
D054	249654	1804390	0	16.7646	81	25	Vegetation	0	0	1	Guatemala	sabaneta	252326	1.8065e+06
D054	251710	1806703	0	0.970591	19	20	Vegetation	0	0	1	Guatemala	sabaneta	252326	1.8065e+06
D054	252336	1806459	1	2.08904	85	85	Buildings	1	0	0	Guatemala	sabaneta	252326	1.8065e+06
D054	257131	1803419	0	18.4018	110	23	Vegetation	0	0	1	Guatemala	sabaneta	252326	1.8065e+06
D054	252314	1806475	1	2.25337	86	86	Vegetation	0	0	1	Guatemala	sabaneta	252326	1.8065e+06
D054	252321	1806474	1	2.25337	107	107	Vegetation	0	0	1	Guatemala	sabaneta	252326	1.8065e+06
D054	252333	1806462	1	2.08904	108	108	Buildings	1	0	0	Guatemala	sabaneta	252326	1.8065e+06
D054	252306	1806493	1	2.25337	111	111	Buildings	1	0	0	Guatemala	sabaneta	252326	1.8065e+06
D054	252292	1806492	1	3.15669	111	111	Buildings	1	0	0	Guatemala	sabaneta	252326	1.8065e+06
D054	251645	1805612	0	32.0332	71	113	Vegetation	0	0	1	Guatemala	sabaneta	252326	1.8065e+06
D054	252302	1806498	1	4.56731	113	113	Buildings	1	0	0	Guatemala	sabaneta	252326	1.8065e+06
D054	252344	1806423	1	3.71414	85	85	Vegetation	0	0	1	Guatemala	sabaneta	252326	1.8065e+06
D054	253079	1803385	0	6.90706	70	125	Vegetation	0	0	1	Guatemala	sabaneta	252326	1.8065e+06
D054	254485	1805559	0	7.15991	72	42	Vegetation	0	0	1	Guatemala	sabaneta	252326	1.8065e+06
D054	249158	1804103	0	16.4173	11	68	Vegetation	0	0	1	Guatemala	sabaneta	252326	1.8065e+06
D054	252358	1806428	1	5.13243	108	108	Vegetation	0	0	1	Guatemala	sabaneta	252326	1.8065e+06
D054	256689	1803179	0	26.2375	71	126	Vegetation	0	0	1	Guatemala	sabaneta	252326	1.8065e+06
D054	251785	1803543	0	19.0724	49	119	Vegetation	0	0	1	Guatemala	sabaneta	252326	1.8065e+06
D054	252295	1806503	1	4.56731	113	113	Buildings	1	0	0	Guatemala	sabaneta	252326	1.8065e+06
D054	251558	1805850	0	4.09072	111	20	Vegetation	0	0	1	Guatemala	sabaneta	252326	1.8065e+06
D054	252337	1806506	1	5.17017	104	104	Vegetation	0	0	1	Guatemala	sabaneta	252326	1.8065e+06
D054	251944	1804671	0	6.54877	14	114	Vegetation	0	0	1	Guatemala	sabaneta	252326	1.8065e+06
D054	252822	1803624	0	8.52814	115	99	Vegetation	0	0	1	Guatemala	sabaneta	252326	1.8065e+06
D054	252350	1806529	1	9.67086	102	102	Vegetation	0	0	1	Guatemala	sabaneta	252326	1.8065e+06
D054	252302	1806514	1	4.56731	112	112	Buildings	1	0	0	Guatemala	sabaneta	252326	1.8065e+06
D054	258468	1803592	0	26.3828	60	39	Vegetation	0	0	1	Guatemala	sabaneta	252326	1.8065e+06
D054	252059	1803105	0	10.7872	63	109	Vegetation	0	0	1	Guatemala	sabaneta	252326	1.8065e+06
D054	254161	1806899	0	4.11156	120	7	Vegetation	0	0	1	Guatemala	sabaneta	252326	1.8065e+06
D054	256428	1805645	0	15.3018	45	55	Vegetation	0	0	1	Guatemala	sabaneta	252326	1.8065e+06
D054	252282	1806494	1	3.15669	106	106	Vegetation	0	0	1	Guatemala	sabaneta	252326	1.8065e+06
D054	252323	1806516	1	4.56731	102	102	Buildings	1	0	0	Guatemala	sabaneta	252326	1.8065e+06
D054	252326	1806524	1	5.17017	76	76	Vegetation	0	0	1	Guatemala	sabaneta	252326	1.8065e+06
D054	256297	1805446	0	8.97529	120	80	Vegetation	0	0	1	Guatemala	sabaneta	252326	1.8065e+06
D054	252314	1806503	1	4.56731	77	77	Buildings	1	0	0	Guatemala	sabaneta	252326	1.8065e+06
D054	249124	1804936	0	24.5219	68	55	Vegetation	0	0	1	Guatemala	sabaneta	252326	1.8065e+06
D054	252289	1806524	1	3.59195	77	77	Vegetation	0	0	1	Guatemala	sabaneta	252326	1.8065e+06
D054	254437	1803936	0	12.4925	57	93	Vegetation	0	0	1	Guatemala	sabaneta	252326	1.8065e+06
D054	252229	1802303	0	17.7962	111	33	Vegetation	0	0	1	Guatemala	sabaneta	252326	1.8065e+06
D054	251901	1804125	0	5.82623	102	70	Vegetation	0	0	1	Guatemala	sabaneta	252326	1.8065e+06
D054	250808	1806186	0	2.16636	91	35	Vegetation	0	0	1	Guatemala	sabaneta	252326	1.8065e+06
D054	252295	1806502	1	4.56731	113	113	Buildings	1	0	0	Guatemala	sabaneta	252326	1.8065e+06
D054	252327	1806513	1	5.17017	80	80	Buildings	1	0	0	Guatemala	sabaneta	252326	1.8065e+06
D054	252294	1806509	1	3.59195	79	79	Buildings	1	0	0	Guatemala	sabaneta	252326	1.8065e+06
D054	251668	1803587	0	15.8886	98	35	Vegetation	0	0	1	Guatemala	sabaneta	252326	1.8065e+06
D054	252321	1806505	1	4.56731	83	83	Buildings	1	0	0	Guatemala	sabaneta	252326	1.8065e+06
D054	254746	1804129	0	5.09172	74	116	Vegetation	0	0	1	Guatemala	sabaneta	252326	1.8065e+06
D054	252337	1806470	1	1.73336	84	84	Vegetation	0	0	1	Guatemala	sabaneta	252326	1.8065e+06
D054	252334	1806462	1	2.08904	85	85	Buildings	1	0	0	Guatemala	sabaneta	252326	1.8065e+06
D054	253129	1805208	0	4.78251	119	93	Vegetation	0	0	1	Guatemala	sabaneta	252326	1.8065e+06
D054	250591	1803390	0	7.31351	36	14	Vegetation	0	0	1	Guatemala	sabaneta	252326	1.8065e+06
D054	257037	1805581	0	11.8612	61	50	Vegetation	0	0	1	Guatemala	sabaneta	252326	1.8065e+06
D054	251779	1806917	0	0.972851	68	56	Vegetation	0	0	1	Guatemala	sabaneta	252326	1.8065e+06
D054	252459	1803988	0	12.0706	121	60	Vegetation	0	0	1	Guatemala	sabaneta	252326	1.8065e+06
D054	253913	1807100	0	4.19184	19	14	Vegetation	0	0	1	Guatemala	sabaneta	252326	1.8065e+06
D054	250571	1806083	0	4.56602	62	27	Vegetation	0	0	1	Guatemala	sabaneta	252326	1.8065e+06
D054	252322	1806564	1	10.1938	76	76	Vegetation	0	0	1	Guatemala	sabaneta	252326	1.8065e+06
D054	252581	1802500	0	22.2097	56	48	Vegetation	0	0	1	Guatemala	sabaneta	252326	1.8065e+06
D054	252332	1806474	1	1.73336	86	86	Vegetation	0	0	1	Guatemala	sabaneta	252326	1.8065e+06
D054	251599	1802900	0	23.7097	65	63	Vegetation	0	0	1	Guatemala	sabaneta	252326	1.8065e+06
D054	252336	1806510	1	5.17017	105	105	Vegetation	0	0	1	Guatemala	sabaneta	252326	1.8065e+06
D054	258013	1805319	0	20.4672	27	38	Vegetation	0	0	1	Guatemala	sabaneta	252326	1.8065e+06
D054	252303	1806504	1	4.56731	111	111	Buildings	1	0	0	Guatemala	sabaneta	252326	1.8065e+06
D054	252337	1806508	1	5.17017	102	102	Vegetation	0	0	1	Guatemala	sabaneta	252326	1.8065e+06
D054	251289	1803451	0	11.2081	55	60	Vegetation	0	0	1	Guatemala	sabaneta	252326	1.8065e+06
D054	250012	1803960	0	8.20492	48	3	Vegetation	0	0	1	Guatemala	sabaneta	252326	1.8065e+06
D054	259380	1804397	0	7.32955	111	19	Vegetation	0	0	1	Guatemala	sabaneta	252326	1.8065e+06
D054	251481	1805620	0	4.12991	113	89	Vegetation	0	0	1	Guatemala	sabaneta	252326	1.8065e+06
D054	252233	1803874	0	18.0928	1	53	Vegetation	0	0	1	Guatemala	sabaneta	252326	1.8065e+06
D054	252330	1806439	1	2.08904	84	84	Vegetation	0	0	1	Guatemala	sabaneta	252326	1.8065e+06
D054	253977	1805904	0	15.3045	99	69	Vegetation	0	0	1	Guatemala	sabaneta	252326	1.8065e+06
D054	252290	1804605	0	24.2299	60	68	Vegetation	0	0	1	Guatemala	sabaneta	252326	1.8065e+06
D054	253562	1805603	0	3.36531	117	7	Vegetation	0	0	1	Guatemala	sabaneta	252326	1.8065e+06
D054	253124	1803322	0	7.25172	5	85	Vegetation	0	0	1	Guatemala	sabaneta	252326	1.8065e+06
D054	253619	1806083	0	13.5386	21	108	Vegetation	0	0	1	Guatemala	sabaneta	252326	1.8065e+06
D054	252288	1806521	1	3.59195	86	86	Vegetation	0	0	1	Guatemala	sabaneta	252326	1.8065e+06
D054	256677	1804454	0	5.51797	89	41	Vegetation	0	0	1	Guatemala	sabaneta	252326	1.8065e+06
D054	255925	1805230	0	8.77753	126	54	Vegetation	0	0	1	Guatemala	sabaneta	252326	1.8065e+06
D054	249054	1805424	0	2.7793	5	90	Vegetation	0	0	1	Guatemala	sabaneta	252326	1.8065e+06
D054	251758	1807302	0	1.60295	82	17	Vegetation	0	0	1	Guatemala	sabaneta	252326	1.8065e+06
D054	252353	1806464	1	2.08904	106	106	Vegetation	0	0	1	Guatemala	sabaneta	252326	1.8065e+06
D054	252320	1806447	1	2.26333	85	85	Vegetation	0	0	1	Guatemala	sabaneta	252326	1.8065e+06
D054	256829	1805433	0	15.0577	26	61	Vegetation	0	0	1	Guatemala	sabaneta	252326	1.8065e+06
D054	252374	1806482	1	2.12754	80	80	Streets	0	1	0	Guatemala	sabaneta	252326	1.8065e+06
D054	255743	1802639	0	20.9508	83	126	Vegetation	0	0	1	Guatemala	sabaneta	252326	1.8065e+06
D054	253723	1805602	0	8.17016	62	103	Vegetation	0	0	1	Guatemala	sabaneta	252326	1.8065e+06
D054	253178	1807723	0	3.24086	78	119	Vegetation	0	0	1	Guatemala	sabaneta	252326	1.8065e+06
D054	251900	1803671	0	22.4724	63	108	Vegetation	0	0	1	Guatemala	sabaneta	252326	1.8065e+06
D054	252322	1806524	1	4.56731	77	77	Vegetation	0	0	1	Guatemala	sabaneta	252326	1.8065e+06
D054	252313	1806528	1	8.83781	74	74	Vegetation	0	0	1	Guatemala	sabaneta	252326	1.8065e+06
D054	258507	1804807	0	16.6799	94	1	Vegetation	0	0	1	Guatemala	sabaneta	252326	1.8065e+06
D054	252344	1806445	1	2.08904	76	76	Vegetation	0	0	1	Guatemala	sabaneta	252326	1.8065e+06
D054	251562	1803200	0	11.3689	54	83	Vegetation	0	0	1	Guatemala	sabaneta	252326	1.8065e+06
D054	254233	1804772	0	18.1818	109	122	Vegetation	0	0	1	Guatemala	sabaneta	252326	1.8065e+06
D054	255112	1804579	0	3.35379	124	97	Vegetation	0	0	1	Guatemala	sabaneta	252326	1.8065e+06
D054	256314	1805634	0	12.5457	71	78	Vegetation	0	0	1	Guatemala	sabaneta	252326	1.8065e+06
D054	252299	1806497	1	2.25337	113	113	Buildings	1	0	0	Guatemala	sabaneta	252326	1.8065e+06
D054	251052	1803362	0	15.8607	105	119	Vegetation	0	0	1	Guatemala	sabaneta	252326	1.8065e+06
D054	249247	1804372	0	24.1665	118	117	Vegetation	0	0	1	Guatemala	sabaneta	252326	1.8065e+06
D054	252327	1806515	1	5.17017	77	77	Buildings	1	0	0	Guatemala	sabaneta	252326	1.8065e+06
D054	252328	1806509	1	5.17017	78	78	Buildings	1	0	0	Guatemala	sabaneta	252326	1.8065e+06
D054	255910	1805485	0	18.2122	66	56	Vegetation	0	0	1	Guatemala	sabaneta	252326	1.8065e+06
D054	252969	1806463	0	7.27087	10	60	Vegetation	0	0	1	Guatemala	sabaneta	252326	1.8065e+06
D054	254577	1805413	0	2.14357	54	11	Vegetation	0	0	1	Guatemala	sabaneta	252326	1.8065e+06
D054	252318	1806505	1	4.56731	111	111	Buildings	1	0	0	Guatemala	sabaneta	252326	1.8065e+06
D054	253573	1807167	0	7.711	11	27	Vegetation	0	0	1	Guatemala	sabaneta	252326	1.8065e+06
D054	255951	1803036	0	11.8654	51	104	Vegetation	0	0	1	Guatemala	sabaneta	252326	1.8065e+06
D054	251422	1802220	0	20.0639	27	125	Vegetation	0	0	1	Guatemala	sabaneta	252326	1.8065e+06
D054	257163	1804886	0	17.6571	88	37	Vegetation	0	0	1	Guatemala	sabaneta	252326	1.8065e+06
D054	253909	1802414	0	5.02859	79	37	Vegetation	0	0	1	Guatemala	sabaneta	252326	1.8065e+06
D054	252183	1805948	0	4.29024	119	101	Vegetation	0	0	1	Guatemala	sabaneta	252326	1.8065e+06
D054	254387	1804285	0	17.2404	94	37	Vegetation	0	0	1	Guatemala	sabaneta	252326	1.8065e+06
D054	256221	1803598	0	16.8616	60	104	Vegetation	0	0	1	Guatemala	sabaneta	252326	1.8065e+06
D054	252351	1806534	1	9.67086	102	102	Vegetation	0	0	1	Guatemala	sabaneta	252326	1.8065e+06
D054	252307	1806508	1	4.56731	107	107	Buildings	1	0	0	Guatemala	sabaneta	252326	1.8065e+06
D054	249148	1805027	0	10.8157	32	53	Vegetation	0	0	1	Guatemala	sabaneta	252326	1.8065e+06
D054	252289	1806533	1	6.05756	106	106	Vegetation	0	0	1	Guatemala	sabaneta	252326	1.8065e+06
D054	252316	1806519	1	4.56731	110	110	Buildings	1	0	0	Guatemala	sabaneta	252326	1.8065e+06
D054	254145	1802740	0	1.57576	27	16	Vegetation	0	0	1	Guatemala	sabaneta	252326	1.8065e+06
D054	252426	1804451	0	15.635	54	84	Vegetation	0	0	1	Guatemala	sabaneta	252326	1.8065e+06
D054	252292	1806499	1	3.59195	111	111	Buildings	1	0	0	Guatemala	sabaneta	252326	1.8065e+06
D054	252307	1806493	1	2.25337	81	81	Buildings	1	0	0	Guatemala	sabaneta	252326	1.8065e+06
D054	250614	1803880	0	10.5244	77	94	Vegetation	0	0	1	Guatemala	sabaneta	252326	1.8065e+06
D054	254606	1802471	0	25.5208	74	27	Vegetation	0	0	1	Guatemala	sabaneta	252326	1.8065e+06
D054	250109	1806867	0	2.39453	38	93	Vegetation	0	0	1	Guatemala	sabaneta	252326	1.8065e+06
D054	253962	1802896	0	1.18673	45	87	Vegetation	0	0	1	Guatemala	sabaneta	252326	1.8065e+06
D054	252321	1806520	1	4.56731	78	78	Vegetation	0	0	1	Guatemala	sabaneta	252326	1.8065e+06
D054	252330	1806508	1	5.17017	101	101	Buildings	1	0	0	Guatemala	sabaneta	252326	1.8065e+06
D054	250874	1805551	0	3.25657	103	69	Vegetation	0	0	1	Guatemala	sabaneta	252326	1.8065e+06
D054	252329	1806446	1	2.08904	85	85	Vegetation	0	0	1	Guatemala	sabaneta	252326	1.8065e+06
D054	251365	1803721	0	7.18887	19	103	Vegetation	0	0	1	Guatemala	sabaneta	252326	1.8065e+06
D054	252320	1806509	1	4.56731	79	79	Buildings	1	0	0	Guatemala	sabaneta	252326	1.8065e+06
D054	258410	1805025	0	11.5953	12	107	Vegetation	0	0	1	Guatemala	sabaneta	252326	1.8065e+06
D054	250084	1802688	0	21.0165	104	25	Vegetation	0	0	1	Guatemala	sabaneta	252326	1.8065e+06
D054	254969	1804773	0	13.2581	78	5	Vegetation	0	0	1	Guatemala	sabaneta	252326	1.8065e+06
D054	252296	1806489	1	2.25337	111	111	Vegetation	0	0	1	Guatemala	sabaneta	252326	1.8065e+06
D054	252333	1806493	1	1.73336	76	76	Vegetation	0	0	1	Guatemala	sabaneta	252326	1.8065e+06
D054	253906	1803693	0	2.40649	97	60	Vegetation	0	0	1	Guatemala	sabaneta	252326	1.8065e+06
D054	253347	1807437	0	1.2971	48	30	Vegetation	0	0	1	Guatemala	sabaneta	252326	1.8065e+06
D054	252299	1806496	1	2.25337	112	112	Buildings	1	0	0	Guatemala	sabaneta	252326	1.8065e+06
D054	252327	1806480	1	1.73336	76	76	Vegetation	0	0	1	Guatemala	sabaneta	252326	1.8065e+06
D054	252569	1802931	0	10.8823	117	17	Vegetation	0	0	1	Guatemala	sabaneta	252326	1.8065e+06
D054	252318	1806519	1	4.56731	78	78	Vegetation	0	0	1	Guatemala	sabaneta	252326	1.8065e+06
D054	252330	1806456	1	2.08904	85	85	Buildings	1	0	0	Guatemala	sabaneta	252326	1.8065e+06
D054	250563	1805292	0	5.037	95	61	Vegetation	0	0	1	Guatemala	sabaneta	252326	1.8065e+06
D054	254971	1806756	0	3.52354	20	14	Vegetation	0	0	1	Guatemala	sabaneta	252326	1.8065e+06
D054	254836	1806945	0	1.46202	30	104	Vegetation	0	0	1	Guatemala	sabaneta	252326	1.8065e+06
D054	256037	1806357	0	24.5188	97	24	Vegetation	0	0	1	Guatemala	sabaneta	252326	1.8065e+06
D054	252342	1806538	1	9.67086	76	76	Vegetation	0	0	1	Guatemala	sabaneta	252326	1.8065e+06
D054	252403	1806507	1	2.8726	109	109	Vegetation	0	0	1	Guatemala	sabaneta	252326	1.8065e+06
D054	250651	1803438	0	8.13182	111	50	Vegetation	0	0	1	Guatemala	sabaneta	252326	1.8065e+06
D054	254654	1803826	0	6.33097	18	90	Vegetation	0	0	1	Guatemala	sabaneta	252326	1.8065e+06
D054	251483	1802346	0	18.4002	30	58	Vegetation	0	0	1	Guatemala	sabaneta	252326	1.8065e+06
D054	252327	1806502	1	5.17017	103	103	Buildings	1	0	0	Guatemala	sabaneta	252326	1.8065e+06
D054	252325	1806503	1	4.56731	76	76	Buildings	1	0	0	Guatemala	sabaneta	252326	1.8065e+06
D054	250912	1804396	0	20.0849	69	92	Vegetation	0	0	1	Guatemala	sabaneta	252326	1.8065e+06
D054	252344	1806521	1	5.17017	79	79	Vegetation	0	0	1	Guatemala	sabaneta	252326	1.8065e+06
D054	252293	1806524	1	3.59195	107	107	Vegetation	0	0	1	Guatemala	sabaneta	252326	1.8065e+06
D054	252290	1806529	1	6.05756	83	83	Vegetation	0	0	1	Guatemala	sabaneta	252326	1.8065e+06
D054	252293	1806496	1	3.15669	113	113	Buildings	1	0	0	Guatemala	sabaneta	252326	1.8065e+06
D054	252332	1806470	1	1.73336	108	108	Vegetation	0	0	1	Guatemala	sabaneta	252326	1.8065e+06
D054	252442	1806479	1	1.70224	109	109	Vegetation	0	0	1	Guatemala	sabaneta	252326	1.8065e+06
D054	252317	1806527	1	4.56731	75	75	Vegetation	0	0	1	Guatemala	sabaneta	252326	1.8065e+06
D054	250405	1803257	0	5.45071	117	59	Vegetation	0	0	1	Guatemala	sabaneta	252326	1.8065e+06
D054	252335	1806516	1	5.17017	79	79	Vegetation	0	0	1	Guatemala	sabaneta	252326	1.8065e+06
D054	252294	1806506	1	3.59195	102	102	Buildings	1	0	0	Guatemala	sabaneta	252326	1.8065e+06
D054	252309	1806500	1	4.56731	105	105	Buildings	1	0	0	Guatemala	sabaneta	252326	1.8065e+06
D054	254777	1803317	0	19.0108	123	77	Vegetation	0	0	1	Guatemala	sabaneta	252326	1.8065e+06
D054	252346	1806519	1	5.17017	79	79	Streets	0	1	0	Guatemala	sabaneta	252326	1.8065e+06
D054	250421	1802419	0	8.79976	121	20	Vegetation	0	0	1	Guatemala	sabaneta	252326	1.8065e+06
D054	252325	1806516	1	5.17017	79	79	Buildings	1	0	0	Guatemala	sabaneta	252326	1.8065e+06
D054	251134	1802268	0	10.456	96	83	Vegetation	0	0	1	Guatemala	sabaneta	252326	1.8065e+06
D054	255803	1802665	0	17.4142	20	4	Vegetation	0	0	1	Guatemala	sabaneta	252326	1.8065e+06
D054	249251	1803833	0	6.44729	115	30	Vegetation	0	0	1	Guatemala	sabaneta	252326	1.8065e+06
D054	253772	1804282	0	27.3202	75	36	Vegetation	0	0	1	Guatemala	sabaneta	252326	1.8065e+06
D054	252296	1803282	0	11.9491	124	4	Vegetation	0	0	1	Guatemala	sabaneta	252326	1.8065e+06
D054	252289	1806489	1	3.15669	111	111	Vegetation	0	0	1	Guatemala	sabaneta	252326	1.8065e+06
D054	252334	1806444	1	2.08904	85	85	Vegetation	0	0	1	Guatemala	sabaneta	252326	1.8065e+06
D054	255091	1805439	0	12.5044	112	111	Vegetation	0	0	1	Guatemala	sabaneta	252326	1.8065e+06
D054	252298	1806513	1	4.56731	108	108	Buildings	1	0	0	Guatemala	sabaneta	252326	1.8065e+06
D054	253464	1802797	0	7.91303	123	16	Vegetation	0	0	1	Guatemala	sabaneta	252326	1.8065e+06
D054	252366	1806493	1	2.12754	109	109	Vegetation	0	0	1	Guatemala	sabaneta	252326	1.8065e+06
D054	249036	1804593	0	5.92693	25	58	Vegetation	0	0	1	Guatemala	sabaneta	252326	1.8065e+06
D054	252622	1802541	0	17.7686	124	112	Vegetation	0	0	1	Guatemala	sabaneta	252326	1.8065e+06
D054	252324	1806483	1	2.25337	86	86	Streets	0	1	0	Guatemala	sabaneta	252326	1.8065e+06
D054	259811	1804748	0	14.5407	118	20	Vegetation	0	0	1	Guatemala	sabaneta	252326	1.8065e+06
D054	259296	1804425	0	21.6954	115	2	Vegetation	0	0	1	Guatemala	sabaneta	252326	1.8065e+06
D054	252333	1806513	1	5.17017	79	79	Vegetation	0	0	1	Guatemala	sabaneta	252326	1.8065e+06
D054	249839	1804486	0	7.04847	106	59	Vegetation	0	0	1	Guatemala	sabaneta	252326	1.8065e+06
D054	257820	1804724	0	10.038	46	120	Vegetation	0	0	1	Guatemala	sabaneta	252326	1.8065e+06
D054	252351	1806454	1	2.08904	108	108	Vegetation	0	0	1	Guatemala	sabaneta	252326	1.8065e+06
D054	252357	1806543	1	9.13197	77	77	Vegetation	0	0	1	Guatemala	sabaneta	252326	1.8065e+06
D054	252330	1806514	1	5.17017	74	74	Buildings	1	0	0	Guatemala	sabaneta	252326	1.8065e+06
D054	252479	1807753	0	3.53297	66	10	Vegetation	0	0	1	Guatemala	sabaneta	252326	1.8065e+06
D054	252293	1806505	1	3.59195	113	113	Buildings	1	0	0	Guatemala	sabaneta	252326	1.8065e+06
D054	256896	1802933	0	32.3826	2	114	Vegetation	0	0	1	Guatemala	sabaneta	252326	1.8065e+06
D054	252329	1806467	1	2.08904	107	107	Buildings	1	0	0	Guatemala	sabaneta	252326	1.8065e+06
D054	259066	1804994	0	8.14911	50	66	Vegetation	0	0	1	Guatemala	sabaneta	252326	1.8065e+06
D054	252291	1806493	1	3.15669	113	113	Vegetation	0	0	1	Guatemala	sabaneta	252326	1.8065e+06
D054	254344	1804745	0	15.6686	82	67	Vegetation	0	0	1	Guatemala	sabaneta	252326	1.8065e+06
D054	252183	1806583	1	2.17506	109	109	Vegetation	0	0	1	Guatemala	sabaneta	252326	1.8065e+06
D054	252357	1806508	1	4.76002	80	80	Vegetation	0	0	1	Guatemala	sabaneta	252326	1.8065e+06
D054	249934	1802853	0	18.683	3	3	Vegetation	0	0	1	Guatemala	sabaneta	252326	1.8065e+06
D054	250923	1803911	0	21.5595	20	11	Vegetation	0	0	1	Guatemala	sabaneta	252326	1.8065e+06
D054	252314	1806464	1	2.26333	111	111	Vegetation	0	0	1	Guatemala	sabaneta	252326	1.8065e+06
D054	252294	1806497	1	3.15669	79	79	Buildings	1	0	0	Guatemala	sabaneta	252326	1.8065e+06
D054	250523	1805164	0	14.9173	97	39	Vegetation	0	0	1	Guatemala	sabaneta	252326	1.8065e+06
D054	258920	1805028	0	15.7253	73	93	Vegetation	0	0	1	Guatemala	sabaneta	252326	1.8065e+06
D054	256861	1804598	0	17.7739	36	90	Vegetation	0	0	1	Guatemala	sabaneta	252326	1.8065e+06
D054	252066	1805545	0	4.00655	118	1	Vegetation	0	0	1	Guatemala	sabaneta	252326	1.8065e+06
D054	252337	1806437	1	3.71414	86	86	Vegetation	0	0	1	Guatemala	sabaneta	252326	1.8065e+06
D054	252324	1806469	1	2.25337	85	85	Vegetation	0	0	1	Guatemala	sabaneta	252326	1.8065e+06
D054	252303	1806493	1	2.25337	113	113	Buildings	1	0	0	Guatemala	sabaneta	252326	1.8065e+06
D054	257911	1805272	0	14.286	24	113	Vegetation	0	0	1	Guatemala	sabaneta	252326	1.8065e+06
D054	252290	1806431	1	3.40882	111	111	Vegetation	0	0	1	Guatemala	sabaneta	252326	1.8065e+06
D054	255816	1805948	0	17.8987	85	86	Vegetation	0	0	1	Guatemala	sabaneta	252326	1.8065e+06
D054	254755	1805383	0	6.34045	67	42	Vegetation	0	0	1	Guatemala	sabaneta	252326	1.8065e+06
D054	252557	1807718	0	4.10966	97	122	Vegetation	0	0	1	Guatemala	sabaneta	252326	1.8065e+06
D054	252329	1806465	1	2.08904	84	84	Buildings	1	0	0	Guatemala	sabaneta	252326	1.8065e+06
D054	254377	1804709	0	23.0122	23	89	Vegetation	0	0	1	Guatemala	sabaneta	252326	1.8065e+06
D054	256252	1804248	0	20.1549	97	110	Vegetation	0	0	1	Guatemala	sabaneta	252326	1.8065e+06
D054	255123	1806617	0	1.33397	100	10	Vegetation	0	0	1	Guatemala	sabaneta	252326	1.8065e+06
D054	253632	1803516	0	1.23358	85	53	Vegetation	0	0	1	Guatemala	sabaneta	252326	1.8065e+06
D054	252572	1804426	0	28.1905	20	77	Vegetation	0	0	1	Guatemala	sabaneta	252326	1.8065e+06
D054	249201	1803986	0	15.7109	36	89	Vegetation	0	0	1	Guatemala	sabaneta	252326	1.8065e+06
D054	254760	1804328	0	13.9058	103	55	Vegetation	0	0	1	Guatemala	sabaneta	252326	1.8065e+06
D054	254973	1806673	0	5.66712	59	83	Vegetation	0	0	1	Guatemala	sabaneta	252326	1.8065e+06
D054	252318	1806498	1	4.56731	102	102	Buildings	1	0	0	Guatemala	sabaneta	252326	1.8065e+06
D054	252294	1806504	1	3.59195	113	113	Buildings	1	0	0	Guatemala	sabaneta	252326	1.8065e+06
D054	252297	1806510	1	4.56731	106	106	Buildings	1	0	0	Guatemala	sabaneta	252326	1.8065e+06
D054	252354	1806529	1	9.67086	79	79	Vegetation	0	0	1	Guatemala	sabaneta	252326	1.8065e+06
D054	254178	1807046	0	1.57548	107	82	Vegetation	0	0	1	Guatemala	sabaneta	252326	1.8065e+06
D054	256846	1804867	0	13.333	94	69	Vegetation	0	0	1	Guatemala	sabaneta	252326	1.8065e+06
D054	252338	1806515	1	5.17017	77	77	Vegetation	0	0	1	Guatemala	sabaneta	252326	1.8065e+06
D054	255460	1806646	0	3.01409	98	44	Vegetation	0	0	1	Guatemala	sabaneta	252326	1.8065e+06
D054	252331	1806518	1	5.17017	75	75	Buildings	1	0	0	Guatemala	sabaneta	252326	1.8065e+06
D054	252297	1806526	1	4.56731	75	75	Vegetation	0	0	1	Guatemala	sabaneta	252326	1.8065e+06
D054	255586	1803960	0	16.114	89	25	Vegetation	0	0	1	Guatemala	sabaneta	252326	1.8065e+06
D054	255382	1804950	0	15.3673	125	118	Vegetation	0	0	1	Guatemala	sabaneta	252326	1.8065e+06
D054	249544	1805003	0	8.95321	68	66	Vegetation	0	0	1	Guatemala	sabaneta	252326	1.8065e+06
D054	252346	1806430	1	3.71414	85	85	Vegetation	0	0	1	Guatemala	sabaneta	252326	1.8065e+06
D054	252321	1806527	1	4.56731	106	106	Streets	0	1	0	Guatemala	sabaneta	252326	1.8065e+06
D054	252324	1806517	1	4.56731	75	75	Buildings	1	0	0	Guatemala	sabaneta	252326	1.8065e+06
D054	252728	1803257	0	6.2822	43	71	Vegetation	0	0	1	Guatemala	sabaneta	252326	1.8065e+06
D054	252299	1806476	1	2.25337	105	105	Vegetation	0	0	1	Guatemala	sabaneta	252326	1.8065e+06
D054	252306	1802234	0	14.5656	8	89	Vegetation	0	0	1	Guatemala	sabaneta	252326	1.8065e+06
D054	252307	1806492	1	2.25337	107	107	Buildings	1	0	0	Guatemala	sabaneta	252326	1.8065e+06
D054	253905	1802863	0	1.4644	47	5	Vegetation	0	0	1	Guatemala	sabaneta	252326	1.8065e+06
D054	252319	1806525	1	4.56731	81	81	Vegetation	0	0	1	Guatemala	sabaneta	252326	1.8065e+06
D054	252293	1806495	1	3.15669	113	113	Buildings	1	0	0	Guatemala	sabaneta	252326	1.8065e+06
D054	253200	1806298	0	18.5686	31	32	Vegetation	0	0	1	Guatemala	sabaneta	252326	1.8065e+06
D054	249403	1805496	0	2.62034	109	90	Vegetation	0	0	1	Guatemala	sabaneta	252326	1.8065e+06
D054	248733	1804525	0	6.19135	117	75	Vegetation	0	0	1	Guatemala	sabaneta	252326	1.8065e+06
D054	252414	1806532	1	6.20343	79	79	Vegetation	0	0	1	Guatemala	sabaneta	252326	1.8065e+06
D054	254120	1803969	0	6.01377	40	98	Vegetation	0	0	1	Guatemala	sabaneta	252326	1.8065e+06
D054	251187	1803759	0	7.83384	16	22	Vegetation	0	0	1	Guatemala	sabaneta	252326	1.8065e+06
D054	251593	1807176	0	4.39719	83	125	Vegetation	0	0	1	Guatemala	sabaneta	252326	1.8065e+06
D054	252323	1806520	1	4.56731	77	77	Vegetation	0	0	1	Guatemala	sabaneta	252326	1.8065e+06
D054	251606	1807283	0	2.30475	59	112	Vegetation	0	0	1	Guatemala	sabaneta	252326	1.8065e+06
D054	252302	1806504	1	4.56731	111	111	Buildings	1	0	0	Guatemala	sabaneta	252326	1.8065e+06
D054	252335	1806477	1	1.73336	86	86	Vegetation	0	0	1	Guatemala	sabaneta	252326	1.8065e+06
D054	252327	1806487	1	1.73336	80	80	Vegetation	0	0	1	Guatemala	sabaneta	252326	1.8065e+06
D054	252992	1803703	0	9.54147	15	109	Vegetation	0	0	1	Guatemala	sabaneta	252326	1.8065e+06
D054	252296	1806495	1	2.25337	105	105	Buildings	1	0	0	Guatemala	sabaneta	252326	1.8065e+06
D054	250084	1804739	0	7.83856	31	92	Vegetation	0	0	1	Guatemala	sabaneta	252326	1.8065e+06
D054	252298	1806503	1	4.56731	111	111	Buildings	1	0	0	Guatemala	sabaneta	252326	1.8065e+06
D054	256085	1804250	0	17.3882	72	39	Vegetation	0	0	1	Guatemala	sabaneta	252326	1.8065e+06
D054	256744	1802795	0	14.4929	19	82	Vegetation	0	0	1	Guatemala	sabaneta	252326	1.8065e+06
D054	252311	1806462	1	2.26333	77	77	Vegetation	0	0	1	Guatemala	sabaneta	252326	1.8065e+06
D054	252336	1806499	1	5.17017	83	83	Vegetation	0	0	1	Guatemala	sabaneta	252326	1.8065e+06
D054	254918	1805554	0	8.18252	47	5	Vegetation	0	0	1	Guatemala	sabaneta	252326	1.8065e+06
D054	250409	1805048	0	5.4977	81	8	Vegetation	0	0	1	Guatemala	sabaneta	252326	1.8065e+06
D054	256287	1805375	0	17.2207	98	13	Vegetation	0	0	1	Guatemala	sabaneta	252326	1.8065e+06
D054	249856	1804968	0	22.165	44	9	Vegetation	0	0	1	Guatemala	sabaneta	252326	1.8065e+06
D054	252324	1806505	1	4.56731	102	102	Buildings	1	0	0	Guatemala	sabaneta	252326	1.8065e+06
D054	252290	1806499	1	3.59195	113	113	Vegetation	0	0	1	Guatemala	sabaneta	252326	1.8065e+06
D054	252210	1806041	0	2.23672	2	48	Vegetation	0	0	1	Guatemala	sabaneta	252326	1.8065e+06
D054	252412	1807176	0	5.07005	44	3	Vegetation	0	0	1	Guatemala	sabaneta	252326	1.8065e+06
D054	257202	1804388	0	26.2848	22	18	Vegetation	0	0	1	Guatemala	sabaneta	252326	1.8065e+06
D054	258330	1804271	0	10.2528	67	10	Vegetation	0	0	1	Guatemala	sabaneta	252326	1.8065e+06
D054	252322	1806527	1	4.56731	76	76	Streets	0	1	0	Guatemala	sabaneta	252326	1.8065e+06
D054	252316	1806504	1	4.56731	82	82	Buildings	1	0	0	Guatemala	sabaneta	252326	1.8065e+06
D054	258994	1804855	0	14.4935	104	81	Vegetation	0	0	1	Guatemala	sabaneta	252326	1.8065e+06
D054	252316	1806445	1	2.26333	86	86	Vegetation	0	0	1	Guatemala	sabaneta	252326	1.8065e+06
D054	249893	1806878	0	1.89694	9	56	Vegetation	0	0	1	Guatemala	sabaneta	252326	1.8065e+06
D054	256327	1803016	0	9.40614	47	35	Vegetation	0	0	1	Guatemala	sabaneta	252326	1.8065e+06
D054	252338	1806473	1	1.73336	84	84	Vegetation	0	0	1	Guatemala	sabaneta	252326	1.8065e+06
D054	252333	1806521	1	5.17017	78	78	Streets	0	1	0	Guatemala	sabaneta	252326	1.8065e+06
D054	252303	1806495	1	2.25337	112	112	Buildings	1	0	0	Guatemala	sabaneta	252326	1.8065e+06
D054	255808	1805856	0	6.87463	74	83	Vegetation	0	0	1	Guatemala	sabaneta	252326	1.8065e+06
D054	252314	1806470	1	2.25337	85	85	Vegetation	0	0	1	Guatemala	sabaneta	252326	1.8065e+06
D054	252321	1806466	1	2.26333	84	84	Vegetation	0	0	1	Guatemala	sabaneta	252326	1.8065e+06
D054	252320	1806530	1	8.83781	76	76	Streets	0	1	0	Guatemala	sabaneta	252326	1.8065e+06
D054	252311	1805908	0	22.7811	4	4	Vegetation	0	0	1	Guatemala	sabaneta	252326	1.8065e+06
D054	252340	1806477	1	1.73336	108	108	Vegetation	0	0	1	Guatemala	sabaneta	252326	1.8065e+06
D054	253897	1805238	0	14.3861	88	107	Vegetation	0	0	1	Guatemala	sabaneta	252326	1.8065e+06
D054	252325	1806516	1	5.17017	75	75	Buildings	1	0	0	Guatemala	sabaneta	252326	1.8065e+06
D054	255760	1805902	0	10.6262	113	49	Vegetation	0	0	1	Guatemala	sabaneta	252326	1.8065e+06
D054	254322	1806004	0	21.0388	10	93	Vegetation	0	0	1	Guatemala	sabaneta	252326	1.8065e+06
D054	252301	1806500	1	4.56731	112	112	Buildings	1	0	0	Guatemala	sabaneta	252326	1.8065e+06
D054	252316	1806525	1	4.56731	82	82	Vegetation	0	0	1	Guatemala	sabaneta	252326	1.8065e+06
D054	252299	1806516	1	4.56731	83	83	Buildings	1	0	0	Guatemala	sabaneta	252326	1.8065e+06
D054	250837	1802704	0	14.7142	101	107	Vegetation	0	0	1	Guatemala	sabaneta	252326	1.8065e+06
D054	249236	1805103	0	1.91749	74	58	Vegetation	0	0	1	Guatemala	sabaneta	252326	1.8065e+06
D054	252299	1806504	1	4.56731	112	112	Buildings	1	0	0	Guatemala	sabaneta	252326	1.8065e+06
D054	252345	1806461	1	2.08904	85	85	Vegetation	0	0	1	Guatemala	sabaneta	252326	1.8065e+06
D054	253189	1807511	0	1.16891	44	65	Vegetation	0	0	1	Guatemala	sabaneta	252326	1.8065e+06
D054	252323	1806508	1	4.56731	82	82	Buildings	1	0	0	Guatemala	sabaneta	252326	1.8065e+06
D054	252335	1806474	1	1.73336	84	84	Vegetation	0	0	1	Guatemala	sabaneta	252326	1.8065e+06
D054	252339	1806524	1	5.17017	80	80	Vegetation	0	0	1	Guatemala	sabaneta	252326	1.8065e+06
D054	252296	1804205	0	4.25108	94	113	Vegetation	0	0	1	Guatemala	sabaneta	252326	1.8065e+06
D054	252289	1806488	1	3.15669	110	110	Vegetation	0	0	1	Guatemala	sabaneta	252326	1.8065e+06
D054	254873	1806886	0	2.18057	112	125	Vegetation	0	0	1	Guatemala	sabaneta	252326	1.8065e+06
D054	255904	1804758	0	8.50736	13	70	Vegetation	0	0	1	Guatemala	sabaneta	252326	1.8065e+06
D054	256057	1803420	0	22.4092	4	119	Vegetation	0	0	1	Guatemala	sabaneta	252326	1.8065e+06
D054	252335	1806516	1	5.17017	79	79	Vegetation	0	0	1	Guatemala	sabaneta	252326	1.8065e+06
D054	252268	1805013	0	19.7963	41	43	Vegetation	0	0	1	Guatemala	sabaneta	252326	1.8065e+06
D054	251240	1806091	0	1.68083	1	113	Vegetation	0	0	1	Guatemala	sabaneta	252326	1.8065e+06
D054	252344	1806444	1	2.08904	86	86	Vegetation	0	0	1	Guatemala	sabaneta	252326	1.8065e+06
D054	252225	1806552	1	1.56834	109	109	Vegetation	0	0	1	Guatemala	sabaneta	252326	1.8065e+06
D054	252299	1806534	1	8.83781	83	83	Vegetation	0	0	1	Guatemala	sabaneta	252326	1.8065e+06
D054	255406	1805655	0	24.4251	111	93	Vegetation	0	0	1	Guatemala	sabaneta	252326	1.8065e+06
D054	252370	1806482	1	2.12754	83	83	Streets	0	1	0	Guatemala	sabaneta	252326	1.8065e+06
D054	257087	1803799	0	24.993	37	42	Vegetation	0	0	1	Guatemala	sabaneta	252326	1.8065e+06
D054	252327	1806497	1	1.73336	75	75	Buildings	1	0	0	Guatemala	sabaneta	252326	1.8065e+06
D054	252288	1806490	1	3.15669	86	86	Vegetation	0	0	1	Guatemala	sabaneta	252326	1.8065e+06
D054	252323	1806431	1	2.94619	84	84	Vegetation	0	0	1	Guatemala	sabaneta	252326	1.8065e+06
D054	253094	1806578	0	3.9243	42	22	Vegetation	0	0	1	Guatemala	sabaneta	252326	1.8065e+06
D054	258078	1803778	0	15.822	87	72	Vegetation	0	0	1	Guatemala	sabaneta	252326	1.8065e+06
D054	253569	1804881	0	22.3619	32	118	Vegetation	0	0	1	Guatemala	sabaneta	252326	1.8065e+06
D054	256361	1803683	0	22.465	124	57	Vegetation	0	0	1	Guatemala	sabaneta	252326	1.8065e+06
D054	252343	1806519	1	5.17017	81	81	Streets	0	1	0	Guatemala	sabaneta	252326	1.8065e+06
D054	252324	1806454	1	2.26333	85	85	Vegetation	0	0	1	Guatemala	sabaneta	252326	1.8065e+06
D054	252261	1806517	1	2.48295	107	107	Vegetation	0	0	1	Guatemala	sabaneta	252326	1.8065e+06
D054	252344	1806440	1	2.08904	86	86	Vegetation	0	0	1	Guatemala	sabaneta	252326	1.8065e+06
D054	252311	1806480	1	2.25337	106	106	Vegetation	0	0	1	Guatemala	sabaneta	252326	1.8065e+06
D054	257112	1804752	0	18.6033	1	54	Vegetation	0	0	1	Guatemala	sabaneta	252326	1.8065e+06
D054	252301	1806495	1	2.25337	112	112	Buildings	1	0	0	Guatemala	sabaneta	252326	1.8065e+06
D054	249322	1805936	0	1.87541	89	118	Vegetation	0	0	1	Guatemala	sabaneta	252326	1.8065e+06
D054	252343	1806511	1	5.17017	77	77	Vegetation	0	0	1	Guatemala	sabaneta	252326	1.8065e+06
D054	252331	1806531	1	9.67086	75	75	Vegetation	0	0	1	Guatemala	sabaneta	252326	1.8065e+06
D054	252350	1806441	1	2.08904	86	86	Vegetation	0	0	1	Guatemala	sabaneta	252326	1.8065e+06
D054	252328	1806448	1	2.08904	108	108	Vegetation	0	0	1	Guatemala	sabaneta	252326	1.8065e+06
D054	248980	1805162	0	5.66019	117	114	Vegetation	0	0	1	Guatemala	sabaneta	252326	1.8065e+06
D054	252323	1806521	1	4.56731	76	76	Vegetation	0	0	1	Guatemala	sabaneta	252326	1.8065e+06
D054	249374	1805608	0	3.01631	109	31	Vegetation	0	0	1	Guatemala	sabaneta	252326	1.8065e+06
D054	252307	1806506	1	4.56731	110	110	Buildings	1	0	0	Guatemala	sabaneta	252326	1.8065e+06
D054	257751	1803349	0	18.288	41	69	Vegetation	0	0	1	Guatemala	sabaneta	252326	1.8065e+06
D054	252319	1806487	1	2.25337	107	107	Vegetation	0	0	1	Guatemala	sabaneta	252326	1.8065e+06
D054	255355	1805762	0	15.1948	114	81	Vegetation	0	0	1	Guatemala	sabaneta	252326	1.8065e+06
D054	258390	1803555	0	12.4229	117	125	Vegetation	0	0	1	Guatemala	sabaneta	252326	1.8065e+06
D054	254664	1804391	0	10.9501	23	85	Vegetation	0	0	1	Guatemala	sabaneta	252326	1.8065e+06
D054	253215	1807688	0	3.32658	91	34	Vegetation	0	0	1	Guatemala	sabaneta	252326	1.8065e+06
D054	252315	1806516	1	4.56731	80	80	Buildings	1	0	0	Guatemala	sabaneta	252326	1.8065e+06
D054	252329	1806508	1	5.17017	78	78	Buildings	1	0	0	Guatemala	sabaneta	252326	1.8065e+06
D054	252134	1803919	0	9.70813	1	53	Vegetation	0	0	1	Guatemala	sabaneta	252326	1.8065e+06
D054	252323	1806510	1	4.56731	82	82	Buildings	1	0	0	Guatemala	sabaneta	252326	1.8065e+06
D054	252297	1806528	1	8.83781	110	110	Vegetation	0	0	1	Guatemala	sabaneta	252326	1.8065e+06
D054	253752	1806081	0	5.75575	60	82	Vegetation	0	0	1	Guatemala	sabaneta	252326	1.8065e+06
D054	253065	1802735	0	8.91282	3	9	Vegetation	0	0	1	Guatemala	sabaneta	252326	1.8065e+06
D054	252320	1806505	1	4.56731	103	103	Buildings	1	0	0	Guatemala	sabaneta	252326	1.8065e+06
D054	252219	1804833	0	4.52699	103	100	Vegetation	0	0	1	Guatemala	sabaneta	252326	1.8065e+06
D054	251297	1805411	0	3.80116	57	18	Vegetation	0	0	1	Guatemala	sabaneta	252326	1.8065e+06
D054	252284	1806521	1	3.59195	104	104	Vegetation	0	0	1	Guatemala	sabaneta	252326	1.8065e+06
D054	252448	1803310	0	2.10561	116	23	Vegetation	0	0	1	Guatemala	sabaneta	252326	1.8065e+06
D054	252293	1806503	1	3.59195	112	112	Buildings	1	0	0	Guatemala	sabaneta	252326	1.8065e+06
D054	252291	1806500	1	3.59195	113	113	Vegetation	0	0	1	Guatemala	sabaneta	252326	1.8065e+06
D054	256824	1803917	0	22.9401	42	63	Vegetation	0	0	1	Guatemala	sabaneta	252326	1.8065e+06
D054	252341	1806447	1	2.08904	85	85	Vegetation	0	0	1	Guatemala	sabaneta	252326	1.8065e+06
D054	252303	1806497	1	2.25337	110	110	Buildings	1	0	0	Guatemala	sabaneta	252326	1.8065e+06
D054	252296	1806492	1	2.25337	111	111	Buildings	1	0	0	Guatemala	sabaneta	252326	1.8065e+06
D054	256867	1803921	0	25.7965	64	45	Vegetation	0	0	1	Guatemala	sabaneta	252326	1.8065e+06
D054	252310	1806524	1	4.56731	75	75	Vegetation	0	0	1	Guatemala	sabaneta	252326	1.8065e+06
D054	257630	1803625	0	37.8601	99	51	Vegetation	0	0	1	Guatemala	sabaneta	252326	1.8065e+06
D054	252300	1806493	1	2.25337	113	113	Buildings	1	0	0	Guatemala	sabaneta	252326	1.8065e+06
D054	252338	1806438	1	2.08904	108	108	Vegetation	0	0	1	Guatemala	sabaneta	252326	1.8065e+06
D054	252311	1806496	1	2.25337	82	82	Buildings	1	0	0	Guatemala	sabaneta	252326	1.8065e+06
D054	251655	1807543	0	1.93377	93	76	Vegetation	0	0	1	Guatemala	sabaneta	252326	1.8065e+06
D054	255810	1804232	0	19.3672	85	79	Vegetation	0	0	1	Guatemala	sabaneta	252326	1.8065e+06
D054	252325	1806514	1	5.17017	101	101	Buildings	1	0	0	Guatemala	sabaneta	252326	1.8065e+06
D054	252246	1806492	1	2.86662	109	109	Streets	0	1	0	Guatemala	sabaneta	252326	1.8065e+06
D054	250033	1805860	0	2.77947	69	59	Vegetation	0	0	1	Guatemala	sabaneta	252326	1.8065e+06
D054	252336	1806511	1	5.17017	75	75	Vegetation	0	0	1	Guatemala	sabaneta	252326	1.8065e+06
D054	252353	1806508	1	5.17017	102	102	Vegetation	0	0	1	Guatemala	sabaneta	252326	1.8065e+06
D054	250444	1801996	0	17.675	67	77	Vegetation	0	0	1	Guatemala	sabaneta	252326	1.8065e+06
D054	252298	1806505	1	4.56731	111	111	Buildings	1	0	0	Guatemala	sabaneta	252326	1.8065e+06
D054	252300	1806512	1	4.56731	77	77	Buildings	1	0	0	Guatemala	sabaneta	252326	1.8065e+06
D054	254972	1806626	0	4.36532	11	126	Vegetation	0	0	1	Guatemala	sabaneta	252326	1.8065e+06
D054	252324	1806517	1	4.56731	77	77	Buildings	1	0	0	Guatemala	sabaneta	252326	1.8065e+06
D054	252298	1806503	1	4.56731	106	106	Buildings	1	0	0	Guatemala	sabaneta	252326	1.8065e+06
D054	255631	1803797	0	24.0514	25	46	Vegetation	0	0	1	Guatemala	sabaneta	252326	1.8065e+06
D054	252594	1802345	0	21.4788	68	74	Vegetation	0	0	1	Guatemala	sabaneta	252326	1.8065e+06
D054	252341	1806522	1	5.17017	78	78	Vegetation	0	0	1	Guatemala	sabaneta	252326	1.8065e+06
D054	255926	1804576	0	17.1597	35	113	Vegetation	0	0	1	Guatemala	sabaneta	252326	1.8065e+06
D054	252335	1806446	1	2.08904	84	84	Vegetation	0	0	1	Guatemala	sabaneta	252326	1.8065e+06
D054	252305	1806501	1	4.56731	111	111	Buildings	1	0	0	Guatemala	sabaneta	252326	1.8065e+06
D054	255785	1805401	0	10.1901	3	94	Vegetation	0	0	1	Guatemala	sabaneta	252326	1.8065e+06
D054	258749	1804884	0	12.1591	108	82	Vegetation	0	0	1	Guatemala	sabaneta	252326	1.8065e+06
D054	253680	1806901	0	10.28	82	26	Vegetation	0	0	1	Guatemala	sabaneta	252326	1.8065e+06
D054	249528	1804839	0	16.3635	87	112	Vegetation	0	0	1	Guatemala	sabaneta	252326	1.8065e+06
D054	252282	1806494	1	3.15669	113	113	Vegetation	0	0	1	Guatemala	sabaneta	252326	1.8065e+06
D054	251806	1807329	0	2.83509	106	116	Vegetation	0	0	1	Guatemala	sabaneta	252326	1.8065e+06
D054	254084	1806220	0	6.72964	117	81	Vegetation	0	0	1	Guatemala	sabaneta	252326	1.8065e+06
D054	249461	1804254	0	9.57395	25	29	Vegetation	0	0	1	Guatemala	sabaneta	252326	1.8065e+06
D054	252342	1806452	1	2.08904	85	85	Vegetation	0	0	1	Guatemala	sabaneta	252326	1.8065e+06
D054	252310	1806485	1	2.25337	87	87	Streets	0	1	0	Guatemala	sabaneta	252326	1.8065e+06
D054	252294	1806503	1	3.59195	113	113	Buildings	1	0	0	Guatemala	sabaneta	252326	1.8065e+06
D054	251076	1803671	0	18.7607	46	74	Vegetation	0	0	1	Guatemala	sabaneta	252326	1.8065e+06
D054	251161	1805956	0	8.55744	103	121	Vegetation	0	0	1	Guatemala	sabaneta	252326	1.8065e+06
D054	252251	1806505	1	2.48295	110	110	Vegetation	0	0	1	Guatemala	sabaneta	252326	1.8065e+06
D054	252302	1806516	1	4.56731	80	80	Buildings	1	0	0	Guatemala	sabaneta	252326	1.8065e+06
D054	254954	1805571	0	9.55361	122	68	Vegetation	0	0	1	Guatemala	sabaneta	252326	1.8065e+06
D054	255569	1803858	0	7.58132	120	90	Vegetation	0	0	1	Guatemala	sabaneta	252326	1.8065e+06
D054	253272	1805753	0	2.55706	121	114	Vegetation	0	0	1	Guatemala	sabaneta	252326	1.8065e+06
D054	252324	1806445	1	2.26333	86	86	Vegetation	0	0	1	Guatemala	sabaneta	252326	1.8065e+06
D054	252326	1806468	1	1.73336	84	84	Vegetation	0	0	1	Guatemala	sabaneta	252326	1.8065e+06
D054	253676	1805126	0	4.81479	2	97	Vegetation	0	0	1	Guatemala	sabaneta	252326	1.8065e+06
D054	251524	1807143	0	2.88986	78	35	Vegetation	0	0	1	Guatemala	sabaneta	252326	1.8065e+06
D054	254226	1804338	0	19.9696	107	99	Vegetation	0	0	1	Guatemala	sabaneta	252326	1.8065e+06
D054	252312	1806512	1	4.56731	103	103	Buildings	1	0	0	Guatemala	sabaneta	252326	1.8065e+06
D054	252519	1803937	0	5.28857	34	4	Vegetation	0	0	1	Guatemala	sabaneta	252326	1.8065e+06
D054	252314	1806502	1	4.56731	101	101	Buildings	1	0	0	Guatemala	sabaneta	252326	1.8065e+06
D054	252321	1804480	0	20.0922	122	83	Vegetation	0	0	1	Guatemala	sabaneta	252326	1.8065e+06
D054	252320	1806533	1	8.83781	75	75	Vegetation	0	0	1	Guatemala	sabaneta	252326	1.8065e+06
D054	249102	1804364	0	19.0868	88	20	Vegetation	0	0	1	Guatemala	sabaneta	252326	1.8065e+06
D054	252294	1806500	1	3.59195	112	112	Buildings	1	0	0	Guatemala	sabaneta	252326	1.8065e+06
D054	253747	1806734	0	1.79457	82	79	Vegetation	0	0	1	Guatemala	sabaneta	252326	1.8065e+06
D054	252298	1806507	1	4.56731	103	103	Buildings	1	0	0	Guatemala	sabaneta	252326	1.8065e+06
D054	254686	1806294	0	11.2935	105	51	Vegetation	0	0	1	Guatemala	sabaneta	252326	1.8065e+06
D054	252308	1806511	1	4.56731	82	82	Buildings	1	0	0	Guatemala	sabaneta	252326	1.8065e+06
D054	252332	1806518	1	5.17017	77	77	Vegetation	0	0	1	Guatemala	sabaneta	252326	1.8065e+06
D054	252352	1803979	0	12.9741	65	81	Vegetation	0	0	1	Guatemala	sabaneta	252326	1.8065e+06
D054	252267	1806510	1	3.59195	107	107	Vegetation	0	0	1	Guatemala	sabaneta	252326	1.8065e+06
D054	258244	1803987	0	25.5854	95	79	Vegetation	0	0	1	Guatemala	sabaneta	252326	1.8065e+06
D054	253889	1803494	0	2.35345	96	18	Vegetation	0	0	1	Guatemala	sabaneta	252326	1.8065e+06
D054	254600	1805068	0	11.0137	39	6	Vegetation	0	0	1	Guatemala	sabaneta	252326	1.8065e+06
D054	255163	1802479	0	7.61469	119	13	Vegetation	0	0	1	Guatemala	sabaneta	252326	1.8065e+06
D054	252290	1806496	1	3.15669	113	113	Vegetation	0	0	1	Guatemala	sabaneta	252326	1.8065e+06
D054	252316	1806514	1	4.56731	77	77	Buildings	1	0	0	Guatemala	sabaneta	252326	1.8065e+06
D054	251804	1806486	0	2.54798	59	74	Vegetation	0	0	1	Guatemala	sabaneta	252326	1.8065e+06
D054	252290	1806521	1	3.59195	86	86	Vegetation	0	0	1	Guatemala	sabaneta	252326	1.8065e+06
D054	253585	1803737	0	13.5966	91	8	Vegetation	0	0	1	Guatemala	sabaneta	252326	1.8065e+06
D054	251199	1802006	0	17.0715	96	47	Vegetation	0	0	1	Guatemala	sabaneta	252326	1.8065e+06
D054	252316	1806530	1	8.83781	109	109	Streets	0	1	0	Guatemala	sabaneta	252326	1.8065e+06
D054	252848	1807706	0	3.71794	118	123	Vegetation	0	0	1	Guatemala	sabaneta	252326	1.8065e+06
D054	252324	1806462	1	2.26333	76	76	Vegetation	0	0	1	Guatemala	sabaneta	252326	1.8065e+06
D054	250239	1802997	0	17.5622	37	61	Vegetation	0	0	1	Guatemala	sabaneta	252326	1.8065e+06
D054	254148	1802299	0	12.2664	122	41	Vegetation	0	0	1	Guatemala	sabaneta	252326	1.8065e+06
D054	252321	1806503	1	4.56731	81	81	Buildings	1	0	0	Guatemala	sabaneta	252326	1.8065e+06
D054	255082	1804695	0	11.9415	39	113	Vegetation	0	0	1	Guatemala	sabaneta	252326	1.8065e+06
D054	250171	1805606	0	1.58343	14	110	Vegetation	0	0	1	Guatemala	sabaneta	252326	1.8065e+06
D054	252333	1806483	1	1.73336	76	76	Streets	0	1	0	Guatemala	sabaneta	252326	1.8065e+06
D054	250662	1806325	0	5.57967	11	88	Vegetation	0	0	1	Guatemala	sabaneta	252326	1.8065e+06
D054	252270	1802984	0	17.2071	121	93	Vegetation	0	0	1	Guatemala	sabaneta	252326	1.8065e+06
D054	253765	1805823	0	26.4601	32	86	Vegetation	0	0	1	Guatemala	sabaneta	252326	1.8065e+06
D054	252311	1806505	1	4.56731	81	81	Buildings	1	0	0	Guatemala	sabaneta	252326	1.8065e+06
D054	252803	1802854	0	17.7886	68	72	Vegetation	0	0	1	Guatemala	sabaneta	252326	1.8065e+06
D054	254431	1804841	0	17.4896	68	97	Vegetation	0	0	1	Guatemala	sabaneta	252326	1.8065e+06
D054	253730	1807364	0	6.51555	115	91	Vegetation	0	0	1	Guatemala	sabaneta	252326	1.8065e+06
D054	252306	1806506	1	4.56731	111	111	Buildings	1	0	0	Guatemala	sabaneta	252326	1.8065e+06
D054	255038	1805046	0	19.3024	44	121	Vegetation	0	0	1	Guatemala	sabaneta	252326	1.8065e+06
D054	252857	1807154	0	7.16445	14	27	Vegetation	0	0	1	Guatemala	sabaneta	252326	1.8065e+06
D054	252369	1806493	1	2.12754	105	105	Vegetation	0	0	1	Guatemala	sabaneta	252326	1.8065e+06
D054	254289	1802530	0	9.66954	110	60	Vegetation	0	0	1	Guatemala	sabaneta	252326	1.8065e+06
D054	252323	1806521	1	4.56731	76	76	Vegetation	0	0	1	Guatemala	sabaneta	252326	1.8065e+06
D054	252329	1806516	1	5.17017	76	76	Buildings	1	0	0	Guatemala	sabaneta	252326	1.8065e+06
D054	252337	1806504	1	5.17017	77	77	Vegetation	0	0	1	Guatemala	sabaneta	252326	1.8065e+06
D054	252230	1806466	1	1.64116	109	109	Vegetation	0	0	1	Guatemala	sabaneta	252326	1.8065e+06
D054	252349	1806457	1	2.08904	108	108	Vegetation	0	0	1	Guatemala	sabaneta	252326	1.8065e+06
D054	252318	1806517	1	4.56731	103	103	Buildings	1	0	0	Guatemala	sabaneta	252326	1.8065e+06
D054	251302	1805454	0	3.06521	48	115	Vegetation	0	0	1	Guatemala	sabaneta	252326	1.8065e+06
D054	256084	1804260	0	17.3882	23	99	Vegetation	0	0	1	Guatemala	sabaneta	252326	1.8065e+06
D054	259273	1804619	0	20.5505	2	10	Vegetation	0	0	1	Guatemala	sabaneta	252326	1.8065e+06
D054	256788	1805851	0	7.15137	67	102	Vegetation	0	0	1	Guatemala	sabaneta	252326	1.8065e+06
D054	257338	1804733	0	16.1598	9	66	Vegetation	0	0	1	Guatemala	sabaneta	252326	1.8065e+06
D054	251683	1805029	0	21.8093	113	53	Vegetation	0	0	1	Guatemala	sabaneta	252326	1.8065e+06
D054	252275	1806494	1	3.15669	87	87	Vegetation	0	0	1	Guatemala	sabaneta	252326	1.8065e+06
D054	254588	1804201	0	20.5502	81	89	Vegetation	0	0	1	Guatemala	sabaneta	252326	1.8065e+06
D054	252236	1806562	1	4.15011	109	109	Vegetation	0	0	1	Guatemala	sabaneta	252326	1.8065e+06
D054	252327	1806515	1	5.17017	77	77	Buildings	1	0	0	Guatemala	sabaneta	252326	1.8065e+06
D054	252331	1806454	1	2.08904	108	108	Vegetation	0	0	1	Guatemala	sabaneta	252326	1.8065e+06
D054	252321	1806529	1	8.83781	76	76	Streets	0	1	0	Guatemala	sabaneta	252326	1.8065e+06
D054	252316	1806505	1	4.56731	81	81	Buildings	1	0	0	Guatemala	sabaneta	252326	1.8065e+06
D054	252375	1806354	1	21.6408	85	85	Vegetation	0	0	1	Guatemala	sabaneta	252326	1.8065e+06
D054	255038	1802365	0	13.0836	45	53	Vegetation	0	0	1	Guatemala	sabaneta	252326	1.8065e+06
D054	252297	1806497	1	2.25337	113	113	Buildings	1	0	0	Guatemala	sabaneta	252326	1.8065e+06
D054	252330	1806524	1	5.17017	79	79	Streets	0	1	0	Guatemala	sabaneta	252326	1.8065e+06
D054	252318	1806465	1	2.26333	84	84	Vegetation	0	0	1	Guatemala	sabaneta	252326	1.8065e+06
D054	253186	1803738	0	3.56069	99	65	Vegetation	0	0	1	Guatemala	sabaneta	252326	1.8065e+06
D054	252266	1806493	1	3.15669	107	107	Vegetation	0	0	1	Guatemala	sabaneta	252326	1.8065e+06
D054	255816	1803412	0	11.7523	39	78	Vegetation	0	0	1	Guatemala	sabaneta	252326	1.8065e+06
D054	252325	1806444	1	2.26333	84	84	Vegetation	0	0	1	Guatemala	sabaneta	252326	1.8065e+06
D054	252302	1806508	1	4.56731	103	103	Buildings	1	0	0	Guatemala	sabaneta	252326	1.8065e+06
D054	249973	1802963	0	4.11704	105	42	Vegetation	0	0	1	Guatemala	sabaneta	252326	1.8065e+06
D054	251062	1803385	0	17.2884	18	99	Vegetation	0	0	1	Guatemala	sabaneta	252326	1.8065e+06
D054	252321	1806504	1	4.56731	103	103	Buildings	1	0	0	Guatemala	sabaneta	252326	1.8065e+06
D054	252343	1806495	1	1.73336	80	80	Vegetation	0	0	1	Guatemala	sabaneta	252326	1.8065e+06
D054	257084	1805520	0	37.3218	14	47	Vegetation	0	0	1	Guatemala	sabaneta	252326	1.8065e+06
D054	251817	1804719	0	11.9379	18	47	Vegetation	0	0	1	Guatemala	sabaneta	252326	1.8065e+06
D054	252303	1806492	1	2.25337	110	110	Buildings	1	0	0	Guatemala	sabaneta	252326	1.8065e+06
D054	253121	1804519	0	12.7696	60	32	Vegetation	0	0	1	Guatemala	sabaneta	252326	1.8065e+06
D054	249494	1804998	0	11.1089	92	75	Vegetation	0	0	1	Guatemala	sabaneta	252326	1.8065e+06
D054	254678	1807059	0	5.44126	4	80	Vegetation	0	0	1	Guatemala	sabaneta	252326	1.8065e+06
D054	252319	1806526	1	4.56731	74	74	Vegetation	0	0	1	Guatemala	sabaneta	252326	1.8065e+06
D054	252360	1806452	1	2.87576	86	86	Vegetation	0	0	1	Guatemala	sabaneta	252326	1.8065e+06
D054	256382	1805970	0	16.893	41	74	Vegetation	0	0	1	Guatemala	sabaneta	252326	1.8065e+06
D054	251867	1802939	0	10.3003	51	75	Vegetation	0	0	1	Guatemala	sabaneta	252326	1.8065e+06
D054	252318	1806515	1	4.56731	77	77	Buildings	1	0	0	Guatemala	sabaneta	252326	1.8065e+06
D054	252282	1806484	1	3.15669	111	111	Streets	0	1	0	Guatemala	sabaneta	252326	1.8065e+06
D054	252312	1806499	1	4.56731	110	110	Buildings	1	0	0	Guatemala	sabaneta	252326	1.8065e+06
D054	255252	1802662	0	9.57684	36	102	Vegetation	0	0	1	Guatemala	sabaneta	252326	1.8065e+06
D054	252327	1806513	1	5.17017	76	76	Buildings	1	0	0	Guatemala	sabaneta	252326	1.8065e+06
D054	252137	1803046	0	3.95559	105	116	Vegetation	0	0	1	Guatemala	sabaneta	252326	1.8065e+06
D054	252095	1804144	0	13.1403	7	125	Vegetation	0	0	1	Guatemala	sabaneta	252326	1.8065e+06
D054	252313	1806466	1	2.26333	109	109	Vegetation	0	0	1	Guatemala	sabaneta	252326	1.8065e+06
D054	252334	1806516	1	5.17017	79	79	Vegetation	0	0	1	Guatemala	sabaneta	252326	1.8065e+06
D054	252303	1806524	1	4.56731	74	74	Vegetation	0	0	1	Guatemala	sabaneta	252326	1.8065e+06
D054	252320	1806500	1	4.56731	102	102	Buildings	1	0	0	Guatemala	sabaneta	252326	1.8065e+06
D054	252286	1806491	1	3.15669	106	106	Vegetation	0	0	1	Guatemala	sabaneta	252326	1.8065e+06
D054	256604	1804588	0	10.5244	1	22	Vegetation	0	0	1	Guatemala	sabaneta	252326	1.8065e+06
D054	249314	1804077	0	18.3378	101	36	Vegetation	0	0	1	Guatemala	sabaneta	252326	1.8065e+06
D054	252347	1806474	1	1.73336	108	108	Vegetation	0	0	1	Guatemala	sabaneta	252326	1.8065e+06
D054	252328	1806513	1	5.17017	77	77	Buildings	1	0	0	Guatemala	sabaneta	252326	1.8065e+06
D054	257697	1804144	0	10.4925	21	17	Vegetation	0	0	1	Guatemala	sabaneta	252326	1.8065e+06
D054	253710	1802980	0	5.72767	47	16	Vegetation	0	0	1	Guatemala	sabaneta	252326	1.8065e+06
D054	251418	1806869	0	2.88218	7	58	Vegetation	0	0	1	Guatemala	sabaneta	252326	1.8065e+06
D054	252331	1806510	1	5.17017	82	82	Buildings	1	0	0	Guatemala	sabaneta	252326	1.8065e+06
D054	252304	1806503	1	4.56731	111	111	Buildings	1	0	0	Guatemala	sabaneta	252326	1.8065e+06
D054	252306	1806523	1	4.56731	83	83	Vegetation	0	0	1	Guatemala	sabaneta	252326	1.8065e+06
D054	252331	1806444	1	2.08904	86	86	Vegetation	0	0	1	Guatemala	sabaneta	252326	1.8065e+06
D054	252234	1806574	0	1.75296	64	126	Vegetation	0	0	1	Guatemala	sabaneta	252326	1.8065e+06
D054	252289	1806490	1	3.15669	87	87	Vegetation	0	0	1	Guatemala	sabaneta	252326	1.8065e+06
D054	257582	1805650	0	16.1727	53	63	Vegetation	0	0	1	Guatemala	sabaneta	252326	1.8065e+06
D054	252301	1806511	1	4.56731	111	111	Buildings	1	0	0	Guatemala	sabaneta	252326	1.8065e+06
D054	251202	1804907	0	8.21604	92	72	Vegetation	0	0	1	Guatemala	sabaneta	252326	1.8065e+06
D054	251612	1803285	0	12.4044	45	97	Vegetation	0	0	1	Guatemala	sabaneta	252326	1.8065e+06
D054	259523	1804623	0	6.89535	71	121	Vegetation	0	0	1	Guatemala	sabaneta	252326	1.8065e+06
D054	252306	1806492	1	2.25337	106	106	Buildings	1	0	0	Guatemala	sabaneta	252326	1.8065e+06
D054	252326	1806468	1	1.73336	109	109	Vegetation	0	0	1	Guatemala	sabaneta	252326	1.8065e+06
D054	255300	1803888	0	20.9006	111	78	Vegetation	0	0	1	Guatemala	sabaneta	252326	1.8065e+06
D054	254677	1805434	0	7.1113	32	96	Vegetation	0	0	1	Guatemala	sabaneta	252326	1.8065e+06
D054	252325	1806473	1	2.25337	86	86	Vegetation	0	0	1	Guatemala	sabaneta	252326	1.8065e+06
D054	254716	1804585	0	6.67434	118	94	Vegetation	0	0	1	Guatemala	sabaneta	252326	1.8065e+06
D054	256238	1805657	0	12.4979	12	16	Vegetation	0	0	1	Guatemala	sabaneta	252326	1.8065e+06
D054	252326	1806469	1	1.73336	84	84	Vegetation	0	0	1	Guatemala	sabaneta	252326	1.8065e+06
D054	251262	1807369	0	3.1803	76	24	Vegetation	0	0	1	Guatemala	sabaneta	252326	1.8065e+06
D054	252298	1806494	1	2.25337	111	111	Buildings	1	0	0	Guatemala	sabaneta	252326	1.8065e+06
D054	252439	1803339	0	2.64221	67	121	Vegetation	0	0	1	Guatemala	sabaneta	252326	1.8065e+06
D054	252324	1806514	1	4.56731	79	79	Buildings	1	0	0	Guatemala	sabaneta	252326	1.8065e+06
D054	252953	1807454	0	4.61773	64	121	Vegetation	0	0	1	Guatemala	sabaneta	252326	1.8065e+06
D054	252318	1806508	1	4.56731	75	75	Buildings	1	0	0	Guatemala	sabaneta	252326	1.8065e+06
D054	252274	1806523	1	3.59195	106	106	Vegetation	0	0	1	Guatemala	sabaneta	252326	1.8065e+06
D054	252813	1802492	0	13.5827	110	111	Vegetation	0	0	1	Guatemala	sabaneta	252326	1.8065e+06
D054	252879	1805412	0	6.70797	77	16	Vegetation	0	0	1	Guatemala	sabaneta	252326	1.8065e+06
D054	250157	1806412	0	4.9875	85	104	Vegetation	0	0	1	Guatemala	sabaneta	252326	1.8065e+06
D054	252316	1806520	1	4.56731	79	79	Vegetation	0	0	1	Guatemala	sabaneta	252326	1.8065e+06
D054	255894	1804548	0	28.6267	30	25	Vegetation	0	0	1	Guatemala	sabaneta	252326	1.8065e+06
D054	252606	1806526	0	1.83483	81	60	Vegetation	0	0	1	Guatemala	sabaneta	252326	1.8065e+06
D054	252291	1806491	1	3.15669	113	113	Vegetation	0	0	1	Guatemala	sabaneta	252326	1.8065e+06
D054	259577	1804866	0	8.83599	28	101	Vegetation	0	0	1	Guatemala	sabaneta	252326	1.8065e+06
D054	251761	1804490	0	8.72343	38	120	Vegetation	0	0	1	Guatemala	sabaneta	252326	1.8065e+06
D054	252331	1806511	1	5.17017	102	102	Buildings	1	0	0	Guatemala	sabaneta	252326	1.8065e+06
D054	251100	1803086	0	20.9038	64	17	Vegetation	0	0	1	Guatemala	sabaneta	252326	1.8065e+06
D054	252321	1806529	1	8.83781	83	83	Streets	0	1	0	Guatemala	sabaneta	252326	1.8065e+06
D054	252329	1806516	1	5.17017	102	102	Buildings	1	0	0	Guatemala	sabaneta	252326	1.8065e+06
D054	249503	1806192	0	0.620227	109	77	Vegetation	0	0	1	Guatemala	sabaneta	252326	1.8065e+06
D054	257524	1803061	0	18.1505	27	31	Vegetation	0	0	1	Guatemala	sabaneta	252326	1.8065e+06
D054	250866	1802539	0	15.7449	87	32	Vegetation	0	0	1	Guatemala	sabaneta	252326	1.8065e+06
D054	252322	1806453	1	2.26333	85	85	Vegetation	0	0	1	Guatemala	sabaneta	252326	1.8065e+06
D054	252321	1806503	1	4.56731	102	102	Buildings	1	0	0	Guatemala	sabaneta	252326	1.8065e+06
D054	256218	1806399	0	7.57143	89	50	Vegetation	0	0	1	Guatemala	sabaneta	252326	1.8065e+06
D054	252788	1806083	0	1.93848	13	4	Vegetation	0	0	1	Guatemala	sabaneta	252326	1.8065e+06
D054	252296	1806489	1	2.25337	113	113	Vegetation	0	0	1	Guatemala	sabaneta	252326	1.8065e+06
D054	252297	1806516	1	4.56731	86	86	Buildings	1	0	0	Guatemala	sabaneta	252326	1.8065e+06
D054	254157	1802417	0	12.7912	64	17	Vegetation	0	0	1	Guatemala	sabaneta	252326	1.8065e+06
D054	252328	1806525	1	5.17017	79	79	Streets	0	1	0	Guatemala	sabaneta	252326	1.8065e+06
D054	250325	1802940	0	14.7999	122	125	Vegetation	0	0	1	Guatemala	sabaneta	252326	1.8065e+06
D054	252307	1806506	1	4.56731	113	113	Buildings	1	0	0	Guatemala	sabaneta	252326	1.8065e+06
D054	252303	1806506	1	4.56731	105	105	Buildings	1	0	0	Guatemala	sabaneta	252326	1.8065e+06
D054	253041	1804134	0	21.3257	114	101	Vegetation	0	0	1	Guatemala	sabaneta	252326	1.8065e+06
D054	249900	1802949	0	12.9943	67	75	Vegetation	0	0	1	Guatemala	sabaneta	252326	1.8065e+06
D054	252306	1806513	1	4.56731	103	103	Buildings	1	0	0	Guatemala	sabaneta	252326	1.8065e+06
D054	255876	1805636	0	11.0881	81	118	Vegetation	0	0	1	Guatemala	sabaneta	252326	1.8065e+06
D054	258356	1803855	0	7.27347	68	102	Vegetation	0	0	1	Guatemala	sabaneta	252326	1.8065e+06
D054	252952	1804829	0	20.5862	70	55	Vegetation	0	0	1	Guatemala	sabaneta	252326	1.8065e+06
D054	252323	1807641	0	2.92846	30	75	Vegetation	0	0	1	Guatemala	sabaneta	252326	1.8065e+06
D054	250507	1804712	0	30.3735	26	101	Vegetation	0	0	1	Guatemala	sabaneta	252326	1.8065e+06
D054	252294	1806492	1	3.15669	119	119	Buildings	1	0	0	Guatemala	sabaneta	252326	1.8065e+06
D054	252318	1806514	1	4.56731	77	77	Buildings	1	0	0	Guatemala	sabaneta	252326	1.8065e+06
D054	253650	1806349	0	25.1297	98	9	Vegetation	0	0	1	Guatemala	sabaneta	252326	1.8065e+06
D054	252324	1806512	1	4.56731	76	76	Buildings	1	0	0	Guatemala	sabaneta	252326	1.8065e+06
D054	252324	1806512	1	4.56731	81	81	Buildings	1	0	0	Guatemala	sabaneta	252326	1.8065e+06
D054	252308	1806511	1	4.56731	113	113	Buildings	1	0	0	Guatemala	sabaneta	252326	1.8065e+06
D054	257196	1803962	0	16.9748	21	91	Vegetation	0	0	1	Guatemala	sabaneta	252326	1.8065e+06
D054	253839	1803581	0	1.55926	100	105	Vegetation	0	0	1	Guatemala	sabaneta	252326	1.8065e+06
D054	252323	1806509	1	4.56731	103	103	Buildings	1	0	0	Guatemala	sabaneta	252326	1.8065e+06
D054	252348	1806525	1	5.17017	79	79	Vegetation	0	0	1	Guatemala	sabaneta	252326	1.8065e+06
D054	252307	1806512	1	4.56731	107	107	Buildings	1	0	0	Guatemala	sabaneta	252326	1.8065e+06
D054	252309	1806511	1	4.56731	83	83	Buildings	1	0	0	Guatemala	sabaneta	252326	1.8065e+06
D054	252320	1806506	1	4.56731	78	78	Buildings	1	0	0	Guatemala	sabaneta	252326	1.8065e+06
D054	252331	1806516	1	5.17017	105	105	Buildings	1	0	0	Guatemala	sabaneta	252326	1.8065e+06
D054	252299	1806502	1	4.56731	113	113	Buildings	1	0	0	Guatemala	sabaneta	252326	1.8065e+06
D054	252316	1806501	1	4.56731	81	81	Buildings	1	0	0	Guatemala	sabaneta	252326	1.8065e+06
D054	250779	1804668	0	24.8435	32	31	Vegetation	0	0	1	Guatemala	sabaneta	252326	1.8065e+06
D054	252294	1806491	1	3.15669	113	113	Vegetation	0	0	1	Guatemala	sabaneta	252326	1.8065e+06
D054	252316	1806517	1	4.56731	83	83	Buildings	1	0	0	Guatemala	sabaneta	252326	1.8065e+06
D054	252328	1806510	1	5.17017	105	105	Buildings	1	0	0	Guatemala	sabaneta	252326	1.8065e+06
D054	257280	1804362	0	10.1924	27	82	Vegetation	0	0	1	Guatemala	sabaneta	252326	1.8065e+06
D054	252310	1806483	1	2.25337	112	112	Streets	0	1	0	Guatemala	sabaneta	252326	1.8065e+06
D054	250698	1802254	0	7.18437	123	14	Vegetation	0	0	1	Guatemala	sabaneta	252326	1.8065e+06
D054	252343	1806492	1	1.73336	81	81	Vegetation	0	0	1	Guatemala	sabaneta	252326	1.8065e+06
D054	255732	1802861	0	13.1954	44	71	Vegetation	0	0	1	Guatemala	sabaneta	252326	1.8065e+06
D054	256955	1804756	0	4.43604	31	30	Vegetation	0	0	1	Guatemala	sabaneta	252326	1.8065e+06
D054	252331	1806495	1	1.73336	76	76	Vegetation	0	0	1	Guatemala	sabaneta	252326	1.8065e+06
D054	252255	1806551	1	3.16576	109	109	Streets	0	1	0	Guatemala	sabaneta	252326	1.8065e+06
D054	252320	1806462	1	2.26333	84	84	Vegetation	0	0	1	Guatemala	sabaneta	252326	1.8065e+06
D054	252301	1806513	1	4.56731	77	77	Buildings	1	0	0	Guatemala	sabaneta	252326	1.8065e+06
D054	256905	1805222	0	15.0697	26	120	Vegetation	0	0	1	Guatemala	sabaneta	252326	1.8065e+06
D054	255792	1804225	0	19.3672	33	13	Vegetation	0	0	1	Guatemala	sabaneta	252326	1.8065e+06
D054	256485	1803944	0	18.6094	1	68	Vegetation	0	0	1	Guatemala	sabaneta	252326	1.8065e+06
D054	251588	1804302	0	15.5005	101	2	Vegetation	0	0	1	Guatemala	sabaneta	252326	1.8065e+06
D054	250402	1804136	0	11.1312	93	75	Vegetation	0	0	1	Guatemala	sabaneta	252326	1.8065e+06
D054	252292	1806497	1	3.15669	113	113	Buildings	1	0	0	Guatemala	sabaneta	252326	1.8065e+06
D054	252332	1806503	1	5.17017	102	102	Vegetation	0	0	1	Guatemala	sabaneta	252326	1.8065e+06
D054	252303	1806495	1	2.25337	112	112	Buildings	1	0	0	Guatemala	sabaneta	252326	1.8065e+06
D054	256959	1805780	0	12.0078	28	41	Vegetation	0	0	1	Guatemala	sabaneta	252326	1.8065e+06
D054	252307	1806480	1	2.25337	113	113	Vegetation	0	0	1	Guatemala	sabaneta	252326	1.8065e+06
D054	253818	1803477	0	5.22168	40	98	Vegetation	0	0	1	Guatemala	sabaneta	252326	1.8065e+06
D054	249384	1805283	0	3.21041	6	59	Vegetation	0	0	1	Guatemala	sabaneta	252326	1.8065e+06
D054	249326	1805939	0	1.87541	118	102	Vegetation	0	0	1	Guatemala	sabaneta	252326	1.8065e+06
D054	252333	1806467	1	2.08904	84	84	Buildings	1	0	0	Guatemala	sabaneta	252326	1.8065e+06
D054	252312	1806503	1	4.56731	77	77	Buildings	1	0	0	Guatemala	sabaneta	252326	1.8065e+06
D054	254937	1805652	0	4.82025	60	71	Vegetation	0	0	1	Guatemala	sabaneta	252326	1.8065e+06
D054	252327	1806519	1	5.17017	79	79	Vegetation	0	0	1	Guatemala	sabaneta	252326	1.8065e+06
D054	255216	1802654	0	7.37854	1	115	Vegetation	0	0	1	Guatemala	sabaneta	252326	1.8065e+06
D054	258133	1805207	0	17.7952	84	121	Vegetation	0	0	1	Guatemala	sabaneta	252326	1.8065e+06
D054	257026	1803833	0	14.3447	17	49	Vegetation	0	0	1	Guatemala	sabaneta	252326	1.8065e+06
D054	252336	1806425	1	3.71414	85	85	Vegetation	0	0	1	Guatemala	sabaneta	252326	1.8065e+06
D054	253093	1806852	0	6.03358	99	116	Vegetation	0	0	1	Guatemala	sabaneta	252326	1.8065e+06
D054	252317	1806509	1	4.56731	101	101	Buildings	1	0	0	Guatemala	sabaneta	252326	1.8065e+06
D054	252343	1806459	1	2.08904	84	84	Vegetation	0	0	1	Guatemala	sabaneta	252326	1.8065e+06
D054	256511	1803151	0	19.1459	124	70	Vegetation	0	0	1	Guatemala	sabaneta	252326	1.8065e+06
D054	252315	1806468	1	2.25337	81	81	Vegetation	0	0	1	Guatemala	sabaneta	252326	1.8065e+06
D054	252331	1806507	1	5.17017	76	76	Buildings	1	0	0	Guatemala	sabaneta	252326	1.8065e+06
D054	252309	1806518	1	4.56731	82	82	Buildings	1	0	0	Guatemala	sabaneta	252326	1.8065e+06
D054	257770	1803934	0	30.9369	24	108	Vegetation	0	0	1	Guatemala	sabaneta	252326	1.8065e+06
D054	256792	1805911	0	13.5667	93	16	Vegetation	0	0	1	Guatemala	sabaneta	252326	1.8065e+06
D054	253584	1802711	0	8.23793	109	89	Vegetation	0	0	1	Guatemala	sabaneta	252326	1.8065e+06
D054	252336	1806437	1	3.71414	85	85	Vegetation	0	0	1	Guatemala	sabaneta	252326	1.8065e+06
D054	252336	1806514	1	5.17017	74	74	Vegetation	0	0	1	Guatemala	sabaneta	252326	1.8065e+06
D054	252314	1806514	1	4.56731	83	83	Buildings	1	0	0	Guatemala	sabaneta	252326	1.8065e+06
D054	253298	1807416	0	1.38882	48	114	Vegetation	0	0	1	Guatemala	sabaneta	252326	1.8065e+06
D054	252294	1806559	1	7.64169	75	75	Vegetation	0	0	1	Guatemala	sabaneta	252326	1.8065e+06
D054	251217	1804933	0	5.13221	114	59	Vegetation	0	0	1	Guatemala	sabaneta	252326	1.8065e+06
D054	251876	1802177	0	15.1213	12	91	Vegetation	0	0	1	Guatemala	sabaneta	252326	1.8065e+06
D054	253143	1806856	0	2.41844	100	10	Streets	0	1	0	Guatemala	sabaneta	252326	1.8065e+06
D054	252292	1806459	1	2.91928	109	109	Vegetation	0	0	1	Guatemala	sabaneta	252326	1.8065e+06
D054	255366	1804038	0	9.44982	94	100	Vegetation	0	0	1	Guatemala	sabaneta	252326	1.8065e+06
D054	254975	1806939	0	3.45332	61	26	Vegetation	0	0	1	Guatemala	sabaneta	252326	1.8065e+06
D054	250001	1803179	0	9.46078	89	63	Vegetation	0	0	1	Guatemala	sabaneta	252326	1.8065e+06
D054	249593	1803615	0	10.7142	5	61	Vegetation	0	0	1	Guatemala	sabaneta	252326	1.8065e+06
D054	252672	1807407	0	5.39292	125	85	Vegetation	0	0	1	Guatemala	sabaneta	252326	1.8065e+06
D054	252331	1806495	1	1.73336	103	103	Vegetation	0	0	1	Guatemala	sabaneta	252326	1.8065e+06
D054	252322	1806471	1	2.25337	84	84	Vegetation	0	0	1	Guatemala	sabaneta	252326	1.8065e+06
D054	252325	1806509	1	5.17017	75	75	Buildings	1	0	0	Guatemala	sabaneta	252326	1.8065e+06
D054	252318	1806512	1	4.56731	80	80	Buildings	1	0	0	Guatemala	sabaneta	252326	1.8065e+06
D054	252702	1805992	0	5.57124	99	44	Vegetation	0	0	1	Guatemala	sabaneta	252326	1.8065e+06
D054	253966	1805253	0	15.933	92	42	Vegetation	0	0	1	Guatemala	sabaneta	252326	1.8065e+06
D054	256796	1802695	0	17.912	62	55	Vegetation	0	0	1	Guatemala	sabaneta	252326	1.8065e+06
D054	255432	1803221	0	8.08342	118	67	Vegetation	0	0	1	Guatemala	sabaneta	252326	1.8065e+06
D054	248918	1804397	0	18.9348	52	55	Vegetation	0	0	1	Guatemala	sabaneta	252326	1.8065e+06
D054	249697	1806457	0	7.06259	22	103	Vegetation	0	0	1	Guatemala	sabaneta	252326	1.8065e+06
D054	258715	1805253	0	25.281	55	4	Vegetation	0	0	1	Guatemala	sabaneta	252326	1.8065e+06
D054	252696	1802340	0	14.8857	88	100	Vegetation	0	0	1	Guatemala	sabaneta	252326	1.8065e+06
D054	249520	1803110	0	13.1405	106	98	Vegetation	0	0	1	Guatemala	sabaneta	252326	1.8065e+06
D054	252289	1806488	1	3.15669	112	112	Vegetation	0	0	1	Guatemala	sabaneta	252326	1.8065e+06
D054	252333	1806520	1	5.17017	109	109	Vegetation	0	0	1	Guatemala	sabaneta	252326	1.8065e+06
D054	253577	1805998	0	7.45649	84	39	Vegetation	0	0	1	Guatemala	sabaneta	252326	1.8065e+06
D054	252334	1806515	1	5.17017	80	80	Vegetation	0	0	1	Guatemala	sabaneta	252326	1.8065e+06
D054	252322	1806525	1	4.56731	79	79	Vegetation	0	0	1	Guatemala	sabaneta	252326	1.8065e+06
D054	252296	1806483	1	2.25337	87	87	Streets	0	1	0	Guatemala	sabaneta	252326	1.8065e+06
D054	254903	1802761	0	14.1788	67	25	Vegetation	0	0	1	Guatemala	sabaneta	252326	1.8065e+06
D054	253234	1807016	0	1.74149	35	61	Vegetation	0	0	1	Guatemala	sabaneta	252326	1.8065e+06
D054	252337	1806520	1	5.17017	77	77	Streets	0	1	0	Guatemala	sabaneta	252326	1.8065e+06
D054	252328	1806508	1	5.17017	102	102	Buildings	1	0	0	Guatemala	sabaneta	252326	1.8065e+06
D054	249994	1806262	0	4.24504	1	22	Vegetation	0	0	1	Guatemala	sabaneta	252326	1.8065e+06
D054	254071	1806025	0	16.9666	64	37	Vegetation	0	0	1	Guatemala	sabaneta	252326	1.8065e+06
D054	257292	1805673	0	19.041	80	26	Vegetation	0	0	1	Guatemala	sabaneta	252326	1.8065e+06
D054	252636	1802381	0	16.7699	100	9	Vegetation	0	0	1	Guatemala	sabaneta	252326	1.8065e+06
D054	252317	1806508	1	4.56731	79	79	Buildings	1	0	0	Guatemala	sabaneta	252326	1.8065e+06
D054	250106	1803127	0	17.7958	14	5	Vegetation	0	0	1	Guatemala	sabaneta	252326	1.8065e+06
D054	252301	1806510	1	4.56731	111	111	Buildings	1	0	0	Guatemala	sabaneta	252326	1.8065e+06
D054	257353	1803025	0	27.7814	5	71	Vegetation	0	0	1	Guatemala	sabaneta	252326	1.8065e+06
D054	256436	1805539	0	7.57212	66	88	Vegetation	0	0	1	Guatemala	sabaneta	252326	1.8065e+06
D054	259184	1804344	0	16.9367	14	69	Vegetation	0	0	1	Guatemala	sabaneta	252326	1.8065e+06
D054	252299	1806502	1	4.56731	107	107	Buildings	1	0	0	Guatemala	sabaneta	252326	1.8065e+06
D054	254988	1804507	0	8.7075	34	43	Vegetation	0	0	1	Guatemala	sabaneta	252326	1.8065e+06
D054	252277	1802734	0	17.2723	115	98	Vegetation	0	0	1	Guatemala	sabaneta	252326	1.8065e+06
D054	257048	1805480	0	16.7845	43	120	Vegetation	0	0	1	Guatemala	sabaneta	252326	1.8065e+06
D054	252348	1806472	1	1.73336	87	87	Vegetation	0	0	1	Guatemala	sabaneta	252326	1.8065e+06
D054	252313	1806558	1	8.83781	75	75	Vegetation	0	0	1	Guatemala	sabaneta	252326	1.8065e+06
D054	249674	1803115	0	8.83512	99	11	Vegetation	0	0	1	Guatemala	sabaneta	252326	1.8065e+06
D054	252318	1806507	1	4.56731	79	79	Buildings	1	0	0	Guatemala	sabaneta	252326	1.8065e+06
D054	252324	1806383	1	6.37035	84	84	Vegetation	0	0	1	Guatemala	sabaneta	252326	1.8065e+06
D054	252336	1806441	1	2.08904	85	85	Vegetation	0	0	1	Guatemala	sabaneta	252326	1.8065e+06
D054	252292	1806493	1	3.15669	112	112	Buildings	1	0	0	Guatemala	sabaneta	252326	1.8065e+06
D054	258334	1804940	0	5.81605	54	40	Vegetation	0	0	1	Guatemala	sabaneta	252326	1.8065e+06
D054	252285	1806503	1	3.59195	106	106	Vegetation	0	0	1	Guatemala	sabaneta	252326	1.8065e+06
D054	252304	1806508	1	4.56731	111	111	Buildings	1	0	0	Guatemala	sabaneta	252326	1.8065e+06
D054	253425	1807171	0	1.29266	8	80	Vegetation	0	0	1	Guatemala	sabaneta	252326	1.8065e+06
D054	252900	1807004	0	8.26028	57	25	Vegetation	0	0	1	Guatemala	sabaneta	252326	1.8065e+06
D054	253661	1804926	0	21.9088	91	83	Vegetation	0	0	1	Guatemala	sabaneta	252326	1.8065e+06
D054	253254	1802950	0	3.41841	82	59	Vegetation	0	0	1	Guatemala	sabaneta	252326	1.8065e+06
D054	255073	1806354	0	1.93279	112	57	Vegetation	0	0	1	Guatemala	sabaneta	252326	1.8065e+06
D054	252318	1806515	1	4.56731	76	76	Buildings	1	0	0	Guatemala	sabaneta	252326	1.8065e+06
D054	252802	1807041	0	3.84864	62	108	Vegetation	0	0	1	Guatemala	sabaneta	252326	1.8065e+06
D054	254667	1806711	0	3.27855	83	109	Vegetation	0	0	1	Guatemala	sabaneta	252326	1.8065e+06
D054	253171	1807251	0	1.59518	87	79	Vegetation	0	0	1	Guatemala	sabaneta	252326	1.8065e+06
D054	253283	1804079	0	12.4232	81	61	Vegetation	0	0	1	Guatemala	sabaneta	252326	1.8065e+06
D054	250303	1802064	0	18.9337	38	112	Vegetation	0	0	1	Guatemala	sabaneta	252326	1.8065e+06
D054	252335	1806501	1	5.17017	80	80	Vegetation	0	0	1	Guatemala	sabaneta	252326	1.8065e+06
D054	249483	1803497	0	17.5124	48	64	Vegetation	0	0	1	Guatemala	sabaneta	252326	1.8065e+06
D054	252317	1806502	1	4.56731	106	106	Buildings	1	0	0	Guatemala	sabaneta	252326	1.8065e+06
D054	253463	1804555	0	19.0987	91	87	Vegetation	0	0	1	Guatemala	sabaneta	252326	1.8065e+06
D054	252313	1806534	1	8.83781	75	75	Streets	0	1	0	Guatemala	sabaneta	252326	1.8065e+06
D054	253702	1805995	0	20.7191	70	20	Vegetation	0	0	1	Guatemala	sabaneta	252326	1.8065e+06
D054	252317	1806518	1	4.56731	102	102	Buildings	1	0	0	Guatemala	sabaneta	252326	1.8065e+06
D054	252327	1806490	1	1.73336	108	108	Buildings	1	0	0	Guatemala	sabaneta	252326	1.8065e+06
D054	249732	1805901	0	2.72903	89	102	Vegetation	0	0	1	Guatemala	sabaneta	252326	1.8065e+06
D054	252306	1806524	1	4.56731	80	80	Vegetation	0	0	1	Guatemala	sabaneta	252326	1.8065e+06
D054	252256	1806559	1	4.15011	109	109	Streets	0	1	0	Guatemala	sabaneta	252326	1.8065e+06
D054	250045	1806031	0	2.69736	52	62	Vegetation	0	0	1	Guatemala	sabaneta	252326	1.8065e+06
D054	252303	1806494	1	2.25337	111	111	Buildings	1	0	0	Guatemala	sabaneta	252326	1.8065e+06
D054	249445	1804328	0	10.4236	98	54	Vegetation	0	0	1	Guatemala	sabaneta	252326	1.8065e+06
D054	257694	1803172	0	7.10677	21	48	Vegetation	0	0	1	Guatemala	sabaneta	252326	1.8065e+06
D054	254699	1803713	0	5.27819	43	41	Vegetation	0	0	1	Guatemala	sabaneta	252326	1.8065e+06
D054	252336	1806518	1	5.17017	78	78	Vegetation	0	0	1	Guatemala	sabaneta	252326	1.8065e+06
D054	251466	1806533	0	2.45539	30	22	Vegetation	0	0	1	Guatemala	sabaneta	252326	1.8065e+06
D054	252482	1804879	0	4.91983	110	125	Vegetation	0	0	1	Guatemala	sabaneta	252326	1.8065e+06
D054	252299	1806505	1	4.56731	107	107	Buildings	1	0	0	Guatemala	sabaneta	252326	1.8065e+06
D054	252344	1806471	1	1.73336	109	109	Vegetation	0	0	1	Guatemala	sabaneta	252326	1.8065e+06
D054	252326	1806497	1	1.73336	102	102	Buildings	1	0	0	Guatemala	sabaneta	252326	1.8065e+06
D054	254638	1803627	0	10.2172	65	1	Vegetation	0	0	1	Guatemala	sabaneta	252326	1.8065e+06
D054	252326	1806495	1	1.73336	76	76	Buildings	1	0	0	Guatemala	sabaneta	252326	1.8065e+06
D054	252320	1802365	0	3.85597	26	75	Vegetation	0	0	1	Guatemala	sabaneta	252326	1.8065e+06
D054	255721	1803395	0	30.8311	53	62	Vegetation	0	0	1	Guatemala	sabaneta	252326	1.8065e+06
D054	249274	1805835	0	4.20044	123	41	Vegetation	0	0	1	Guatemala	sabaneta	252326	1.8065e+06
D054	252291	1806504	1	3.59195	107	107	Vegetation	0	0	1	Guatemala	sabaneta	252326	1.8065e+06
D054	252325	1806505	1	4.56731	102	102	Buildings	1	0	0	Guatemala	sabaneta	252326	1.8065e+06
D054	252330	1806500	1	5.17017	103	103	Buildings	1	0	0	Guatemala	sabaneta	252326	1.8065e+06
D054	255316	1803460	0	16.7001	110	112	Vegetation	0	0	1	Guatemala	sabaneta	252326	1.8065e+06
D054	257781	1804398	0	13.8088	44	52	Vegetation	0	0	1	Guatemala	sabaneta	252326	1.8065e+06
D054	252313	1806495	1	2.25337	83	83	Buildings	1	0	0	Guatemala	sabaneta	252326	1.8065e+06
D054	252274	1806520	1	3.59195	106	106	Vegetation	0	0	1	Guatemala	sabaneta	252326	1.8065e+06
D054	252318	1806514	1	4.56731	76	76	Buildings	1	0	0	Guatemala	sabaneta	252326	1.8065e+06
D054	251573	1806959	0	2.47605	42	47	Vegetation	0	0	1	Guatemala	sabaneta	252326	1.8065e+06
D054	255599	1803999	0	14.1009	74	87	Vegetation	0	0	1	Guatemala	sabaneta	252326	1.8065e+06
D054	252298	1806483	1	2.25337	77	77	Streets	0	1	0	Guatemala	sabaneta	252326	1.8065e+06
D054	258157	1804445	0	8.63711	44	65	Vegetation	0	0	1	Guatemala	sabaneta	252326	1.8065e+06
D054	249187	1805599	0	1.26143	117	67	Vegetation	0	0	1	Guatemala	sabaneta	252326	1.8065e+06
D054	252301	1806501	1	4.56731	113	113	Buildings	1	0	0	Guatemala	sabaneta	252326	1.8065e+06
D054	258822	1804368	0	26.7963	37	115	Vegetation	0	0	1	Guatemala	sabaneta	252326	1.8065e+06
D054	252321	1806483	1	2.25337	76	76	Streets	0	1	0	Guatemala	sabaneta	252326	1.8065e+06
D054	257126	1803827	0	20.1542	124	20	Vegetation	0	0	1	Guatemala	sabaneta	252326	1.8065e+06
D054	252297	1806459	1	2.26333	84	84	Vegetation	0	0	1	Guatemala	sabaneta	252326	1.8065e+06
D054	252326	1806508	1	5.17017	81	81	Buildings	1	0	0	Guatemala	sabaneta	252326	1.8065e+06
D054	252330	1806516	1	5.17017	103	103	Buildings	1	0	0	Guatemala	sabaneta	252326	1.8065e+06
D054	254347	1807070	0	1.45192	120	57	Vegetation	0	0	1	Guatemala	sabaneta	252326	1.8065e+06
D054	256161	1804181	0	10.1671	95	22	Vegetation	0	0	1	Guatemala	sabaneta	252326	1.8065e+06
D054	252302	1806496	1	2.25337	119	119	Buildings	1	0	0	Guatemala	sabaneta	252326	1.8065e+06
D054	250471	1806399	0	2.52776	77	27	Vegetation	0	0	1	Guatemala	sabaneta	252326	1.8065e+06
D054	250157	1802701	0	17.8536	98	65	Vegetation	0	0	1	Guatemala	sabaneta	252326	1.8065e+06
D054	255204	1805248	0	10.3805	97	113	Vegetation	0	0	1	Guatemala	sabaneta	252326	1.8065e+06
D054	252323	1806458	1	2.26333	84	84	Vegetation	0	0	1	Guatemala	sabaneta	252326	1.8065e+06
D054	252321	1806493	1	2.25337	81	81	Buildings	1	0	0	Guatemala	sabaneta	252326	1.8065e+06
D054	252288	1806491	1	3.15669	86	86	Vegetation	0	0	1	Guatemala	sabaneta	252326	1.8065e+06
D054	252304	1806487	1	2.25337	111	111	Vegetation	0	0	1	Guatemala	sabaneta	252326	1.8065e+06
D054	252291	1806502	1	3.59195	112	112	Vegetation	0	0	1	Guatemala	sabaneta	252326	1.8065e+06
D054	256397	1803589	0	10.7519	97	36	Vegetation	0	0	1	Guatemala	sabaneta	252326	1.8065e+06
D054	255254	1803094	0	17.686	73	109	Vegetation	0	0	1	Guatemala	sabaneta	252326	1.8065e+06
D054	252324	1806509	1	4.56731	76	76	Buildings	1	0	0	Guatemala	sabaneta	252326	1.8065e+06
D054	252291	1806497	1	3.15669	111	111	Vegetation	0	0	1	Guatemala	sabaneta	252326	1.8065e+06
D054	257455	1805009	0	15.7894	109	62	Vegetation	0	0	1	Guatemala	sabaneta	252326	1.8065e+06
D054	250937	1803511	0	15.6025	24	73	Vegetation	0	0	1	Guatemala	sabaneta	252326	1.8065e+06
D054	252323	1806507	1	4.56731	75	75	Buildings	1	0	0	Guatemala	sabaneta	252326	1.8065e+06
D054	252353	1806502	1	5.17017	77	77	Vegetation	0	0	1	Guatemala	sabaneta	252326	1.8065e+06
D054	252326	1806506	1	5.17017	101	101	Buildings	1	0	0	Guatemala	sabaneta	252326	1.8065e+06
D054	252300	1806465	1	2.26333	86	86	Vegetation	0	0	1	Guatemala	sabaneta	252326	1.8065e+06
D054	255377	1802663	0	8.52721	37	66	Vegetation	0	0	1	Guatemala	sabaneta	252326	1.8065e+06
D054	252326	1806502	1	5.17017	102	102	Buildings	1	0	0	Guatemala	sabaneta	252326	1.8065e+06
D054	249403	1805570	0	3.02565	53	60	Vegetation	0	0	1	Guatemala	sabaneta	252326	1.8065e+06
D054	252735	1806505	0	2.45831	107	120	Vegetation	0	0	1	Guatemala	sabaneta	252326	1.8065e+06
D054	252316	1806514	1	4.56731	83	83	Buildings	1	0	0	Guatemala	sabaneta	252326	1.8065e+06
D054	252287	1806520	1	3.59195	112	112	Vegetation	0	0	1	Guatemala	sabaneta	252326	1.8065e+06
D054	252860	1806061	0	2.64986	58	22	Vegetation	0	0	1	Guatemala	sabaneta	252326	1.8065e+06
D054	252331	1806518	1	5.17017	81	81	Buildings	1	0	0	Guatemala	sabaneta	252326	1.8065e+06
D054	252335	1806498	1	1.73336	83	83	Vegetation	0	0	1	Guatemala	sabaneta	252326	1.8065e+06
D054	252329	1806507	1	5.17017	77	77	Buildings	1	0	0	Guatemala	sabaneta	252326	1.8065e+06
D054	252334	1806496	1	1.73336	75	75	Vegetation	0	0	1	Guatemala	sabaneta	252326	1.8065e+06
D054	253275	1802529	0	11.6397	48	56	Vegetation	0	0	1	Guatemala	sabaneta	252326	1.8065e+06
D054	251717	1804739	0	14.4235	33	123	Vegetation	0	0	1	Guatemala	sabaneta	252326	1.8065e+06
D054	252328	1806515	1	5.17017	104	104	Buildings	1	0	0	Guatemala	sabaneta	252326	1.8065e+06
D054	252299	1806506	1	4.56731	112	112	Buildings	1	0	0	Guatemala	sabaneta	252326	1.8065e+06
D054	252306	1806534	1	8.83781	77	77	Streets	0	1	0	Guatemala	sabaneta	252326	1.8065e+06
D054	255987	1805831	0	12.9173	11	103	Vegetation	0	0	1	Guatemala	sabaneta	252326	1.8065e+06
D054	252300	1806548	1	8.83781	78	78	Vegetation	0	0	1	Guatemala	sabaneta	252326	1.8065e+06
D054	255222	1802743	0	15.6257	107	27	Vegetation	0	0	1	Guatemala	sabaneta	252326	1.8065e+06
D054	252308	1806485	1	2.25337	86	86	Streets	0	1	0	Guatemala	sabaneta	252326	1.8065e+06
D054	252292	1806504	1	3.59195	111	111	Vegetation	0	0	1	Guatemala	sabaneta	252326	1.8065e+06
D054	257274	1804255	0	3.62882	64	116	Vegetation	0	0	1	Guatemala	sabaneta	252326	1.8065e+06
D054	250416	1804805	0	9.21423	126	4	Vegetation	0	0	1	Guatemala	sabaneta	252326	1.8065e+06
D054	252340	1806453	1	2.08904	108	108	Vegetation	0	0	1	Guatemala	sabaneta	252326	1.8065e+06
D054	252329	1806458	1	2.08904	108	108	Buildings	1	0	0	Guatemala	sabaneta	252326	1.8065e+06
D054	259597	1804819	0	5.74092	115	117	Vegetation	0	0	1	Guatemala	sabaneta	252326	1.8065e+06
D054	252322	1806471	1	2.25337	86	86	Vegetation	0	0	1	Guatemala	sabaneta	252326	1.8065e+06
D054	253872	1807250	0	10.2523	118	40	Vegetation	0	0	1	Guatemala	sabaneta	252326	1.8065e+06
D054	252256	1806501	1	2.48295	109	109	Vegetation	0	0	1	Guatemala	sabaneta	252326	1.8065e+06
D054	252323	1806461	1	2.26333	85	85	Vegetation	0	0	1	Guatemala	sabaneta	252326	1.8065e+06
D054	252316	1806514	1	4.56731	103	103	Buildings	1	0	0	Guatemala	sabaneta	252326	1.8065e+06
D054	252308	1806514	1	4.56731	103	103	Buildings	1	0	0	Guatemala	sabaneta	252326	1.8065e+06
D054	252290	1806512	1	3.59195	106	106	Vegetation	0	0	1	Guatemala	sabaneta	252326	1.8065e+06
D054	252295	1806504	1	4.56731	107	107	Buildings	1	0	0	Guatemala	sabaneta	252326	1.8065e+06
D054	254583	1805648	0	17.8164	92	40	Vegetation	0	0	1	Guatemala	sabaneta	252326	1.8065e+06
D054	258348	1803878	0	7.27347	44	38	Vegetation	0	0	1	Guatemala	sabaneta	252326	1.8065e+06
D054	250712	1802313	0	3.87395	35	89	Vegetation	0	0	1	Guatemala	sabaneta	252326	1.8065e+06
D054	252293	1806516	1	3.59195	86	86	Vegetation	0	0	1	Guatemala	sabaneta	252326	1.8065e+06
D054	252302	1806502	1	4.56731	107	107	Buildings	1	0	0	Guatemala	sabaneta	252326	1.8065e+06
D054	257996	1804541	0	9.07318	70	26	Vegetation	0	0	1	Guatemala	sabaneta	252326	1.8065e+06
D054	252327	1806505	1	5.17017	83	83	Buildings	1	0	0	Guatemala	sabaneta	252326	1.8065e+06
D054	252291	1806506	1	3.59195	112	112	Vegetation	0	0	1	Guatemala	sabaneta	252326	1.8065e+06
D054	252310	1806509	1	4.56731	110	110	Buildings	1	0	0	Guatemala	sabaneta	252326	1.8065e+06
D054	252307	1806540	1	8.83781	75	75	Vegetation	0	0	1	Guatemala	sabaneta	252326	1.8065e+06
D054	252316	1806501	1	4.56731	79	79	Buildings	1	0	0	Guatemala	sabaneta	252326	1.8065e+06
D054	252320	1806503	1	4.56731	81	81	Buildings	1	0	0	Guatemala	sabaneta	252326	1.8065e+06
D054	252329	1806470	1	1.73336	84	84	Vegetation	0	0	1	Guatemala	sabaneta	252326	1.8065e+06
D054	254704	1805689	0	29.5563	67	61	Vegetation	0	0	1	Guatemala	sabaneta	252326	1.8065e+06
D054	250786	1806880	0	2.32857	59	61	Vegetation	0	0	1	Guatemala	sabaneta	252326	1.8065e+06
D054	249706	1805520	0	2.08015	68	62	Vegetation	0	0	1	Guatemala	sabaneta	252326	1.8065e+06
D054	252333	1806509	1	5.17017	74	74	Vegetation	0	0	1	Guatemala	sabaneta	252326	1.8065e+06
D054	252298	1806521	1	4.56731	77	77	Vegetation	0	0	1	Guatemala	sabaneta	252326	1.8065e+06
D054	249355	1805631	0	3.31912	8	82	Vegetation	0	0	1	Guatemala	sabaneta	252326	1.8065e+06
D054	250522	1805308	0	4.95424	114	3	Vegetation	0	0	1	Guatemala	sabaneta	252326	1.8065e+06
D054	252280	1806497	1	3.15669	106	106	Vegetation	0	0	1	Guatemala	sabaneta	252326	1.8065e+06
D054	250340	1803933	0	6.27213	92	94	Vegetation	0	0	1	Guatemala	sabaneta	252326	1.8065e+06
D054	252319	1806506	1	4.56731	77	77	Buildings	1	0	0	Guatemala	sabaneta	252326	1.8065e+06
D054	252296	1806500	1	4.56731	112	112	Buildings	1	0	0	Guatemala	sabaneta	252326	1.8065e+06
D054	258932	1804386	0	10.5453	36	7	Vegetation	0	0	1	Guatemala	sabaneta	252326	1.8065e+06
D054	252783	1805646	0	23.4506	7	49	Vegetation	0	0	1	Guatemala	sabaneta	252326	1.8065e+06
D054	252320	1806505	1	4.56731	101	101	Buildings	1	0	0	Guatemala	sabaneta	252326	1.8065e+06
D054	254769	1806207	0	19.8496	43	96	Vegetation	0	0	1	Guatemala	sabaneta	252326	1.8065e+06
D054	251208	1806540	0	1.71012	118	113	Vegetation	0	0	1	Guatemala	sabaneta	252326	1.8065e+06
D054	252291	1806493	1	3.15669	111	111	Vegetation	0	0	1	Guatemala	sabaneta	252326	1.8065e+06
D054	252344	1806494	1	1.73336	80	80	Vegetation	0	0	1	Guatemala	sabaneta	252326	1.8065e+06
D054	252316	1806508	1	4.56731	79	79	Buildings	1	0	0	Guatemala	sabaneta	252326	1.8065e+06
D054	252311	1806507	1	4.56731	78	78	Buildings	1	0	0	Guatemala	sabaneta	252326	1.8065e+06
D054	252332	1806462	1	2.08904	84	84	Buildings	1	0	0	Guatemala	sabaneta	252326	1.8065e+06
D054	252290	1806509	1	3.59195	106	106	Vegetation	0	0	1	Guatemala	sabaneta	252326	1.8065e+06
D054	252282	1806525	1	3.59195	107	107	Vegetation	0	0	1	Guatemala	sabaneta	252326	1.8065e+06
D054	252526	1803100	0	4.18534	40	13	Vegetation	0	0	1	Guatemala	sabaneta	252326	1.8065e+06
D054	252334	1806506	1	5.17017	103	103	Vegetation	0	0	1	Guatemala	sabaneta	252326	1.8065e+06
D054	253377	1804138	0	10.2202	68	74	Vegetation	0	0	1	Guatemala	sabaneta	252326	1.8065e+06
D054	254096	1804614	0	15.1933	117	28	Vegetation	0	0	1	Guatemala	sabaneta	252326	1.8065e+06
D054	252327	1806500	1	5.17017	83	83	Buildings	1	0	0	Guatemala	sabaneta	252326	1.8065e+06
D054	252289	1806399	1	5.24342	76	76	Vegetation	0	0	1	Guatemala	sabaneta	252326	1.8065e+06
D054	252320	1806475	1	2.25337	84	84	Vegetation	0	0	1	Guatemala	sabaneta	252326	1.8065e+06
D054	255504	1804102	0	8.32777	37	39	Vegetation	0	0	1	Guatemala	sabaneta	252326	1.8065e+06
D054	252298	1806503	1	4.56731	86	86	Buildings	1	0	0	Guatemala	sabaneta	252326	1.8065e+06
D054	252295	1806495	1	3.15669	113	113	Buildings	1	0	0	Guatemala	sabaneta	252326	1.8065e+06
D054	251971	1804921	0	19.4296	37	103	Vegetation	0	0	1	Guatemala	sabaneta	252326	1.8065e+06
D054	257427	1803524	0	21.1205	48	115	Vegetation	0	0	1	Guatemala	sabaneta	252326	1.8065e+06
[truncated: 180,599 more rows]
