# Supplementary material for: Habitat selection by free-roaming domestic dogs in rabies endemic countries in rural and urban settings
Source: Sci Rep. 2022 Dec 3;12:20928. doi: 10.1038/s41598-022-25038-z (PMC9719531; doi:10.1038/s41598-022-25038-z)
Supplement: Supplementary file 7 — Supplementary Information 7. [file 41598_2022_25038_MOESM7_ESM.csv]

	name	dog_id	gcs_num	village_house	sex_dog	age_dog	keep_reason	castration
1	100	FT3-028	100	Habi	female	13	guardian source_meat	donotknow
2	105	FT2-008	105	Habi	female	5	guardian	no
3	114	FT3-016	114	Habi	male	24	guardian	yes
4	117	FT3-017	117	Habi	female	24	guardian	no
5	118	FT1-013	118	Habi	female	7	guardian	no
6	129	FT3-037	129	Habi	male	36	guardian	yes
7	131	FT1-040	131	Habi	male	10	guardian pet	no
8	138	FT3-034	138	Habi	female	6	guardian source_meat	no
9	144	FT1-007	144	Habi	female	60	guardian pet	no
10	145	FT1-022	145	Habi	male	6	guardian pet	no
11	146	FT3-014	146	Habi	female	12	guardian	no
12	152	FT1-012	152	Habi	male	6	guardian source_meat	no
13	161	FT1-009	161	Habi	female	24	guardian source_meat	no
14	163	NA	NA	NA	NA	NA	NA	NA
15	168	FT2-007	168	Habi	male	144	guardian	no
16	177	FT3-036	177	Habi	female	10	guardian	no
17	180	FT1-037	180	Habi	female	24	guardian	no
18	181	FT2-016	181	Habi	female	5	guardian	no
19	184	FT3-031	184	Habi	male	60	guardian	no
20	186	FT1-024	186	Habi	female	7	guardian pet	no
21	188	FT1-035	188	Habi	male	7	guardian pet	no
22	196	FT2-022	196	Habi	male	12	guardian pet	no
23	202	NA	NA	NA	NA	NA	NA	NA
24	204	FT3-032	204	Habi	female	6	guardian	no
25	207	FT2-006	207	Habi	female	24	guardian	no
26	208	FT1-030	208	Habi	male	36	guardian pet	no
27	220	FT3-001	220	Habi	female	5	guardian pet	no
28	227	FT3-018	227	Habi	female	24	guardian source_meat	no
29	230	FT1-014	230	Habi	female	6	guardian	no
30	231	FT1-039	231	Habi	male	6	guardian	no
31	238	FT2-001	238	Habi	female	24	guardian pet	no
32	244	NA	NA	NA	NA	NA	NA	NA
33	248	FT1-034	248	Habi	male	8	guardian pet	no
34	249	FT1-041	249	Habi	male	10	guardian pet	no
35	25	FT3-007	25	Habi	female	18	guardian	no
36	253	FT3-027	253	Habi	female	24	guardian source_meat	donotknow
37	254	FT1-026	254	Habi	female	8	guardian	no
38	259	FT2-023	259	Habi	female	12	guardian pet	no
39	261	FT2-004	261	Habi	female	6	guardian	no
40	271	FT2-015	271	Habi	female	8	guardian	no
41	272	FT1-003	272	Habi	male	8	source_meat	no
42	281	FT1-015	281	Habi	female	12	guardian source_meat	no
43	282	FT2-009	282	Habi	female	5	guardian	no
44	284	NA	NA	NA	NA	NA	NA	NA
45	295	FT3-021	295	Habi	female	8	guardian	no
46	299	FT3-024	299	Habi	male	7	guardian	no
47	300	FT2-017	300	Habi	female	12	guardian	no
48	306	FT3-004	306	Habi	female	8	pet	no
49	312	NA	NA	NA	NA	NA	NA	NA
50	315	FT1-011	315	Habi	female	6	guardian source_meat	no
51	318	FT1-032	318	Habi	female	36	guardian pet	no
52	329	FT2-005	329	Habi	female	7	guardian	no
53	337	FT2-010	337	Habi	male	5	guardian	no
54	339	FT1-036	339	Habi	male	12	guardian pet	no
55	340	FT3-009	340	Habi	female	9	guardian	no
56	346	FT3-011	346	Habi	male	5	guardian pet	no
57	348	FT3-002	348	Habi	female	24	guardian	no
58	358	FT2-002	358	Habi	male	7	guardian pet	no
59	361	FT3-012	361	Habi	male	5	guardian source_meat	no
60	366	FT2-018	366	Habi	female	5	guardian	no
61	369	FT1-001	369	Habi	female	12	guardian pet	no
62	370	FT3-022	370	Habi	female	12	guardian	no
63	371	FT1-017	371	Habi	male	12	guardian pet	yes
64	377	FT3-029	377	Habi	female	24	guardian	no
65	380	FT1-006	380	Habi	female	36	guardian pet	no
66	386	FT3-030	386	Habi	female	6	guardian	no
67	388	FT3-013	388	Habi	male	48	guardian	no
68	398	FT2-024	398	Habi	male	36	guardian	no
69	53	NA	NA	NA	NA	NA	NA	NA
70	54	FT1-038	54	Habi	female	7	guardian	no
71	55	FT3-033	55	Habi	female	7	guardian sell	no
72	60	FT1-008	60	Habi	female	6	guardian pet	no
73	62	FT1-027	62	Habi	female	12	guardian	no
