# Supplementary material for: Habitat selection by free-roaming domestic dogs in rabies endemic countries in rural and urban settings
Source: Sci Rep. 2022 Dec 3;12:20928. doi: 10.1038/s41598-022-25038-z (PMC9719531; doi:10.1038/s41598-022-25038-z)
Supplement: Supplementary file 8 — Supplementary Information 8. [file 41598_2022_25038_MOESM8_ESM.csv]

	name	dog_id	gcs_num	village_house	sex_dog	age_dog	keep_reason	castration
1	101	FT2-045	101	Pogon	female	6	guardian	no
2	102	FT3-038	102	Pogon	female	6	guardian pet	no
3	110	FT2-038	110	Pogon	male	6	guardian	no
4	112	FT1-042	112	Pogon	female	6	guardian	no
5	115	FT1-046	115	Pogon	female	8	guardian	no
6	125	FT2-034	125	Pogon	female	12	guardian	no
7	157	FT1-052	157	Pogon	male	5	guardian	no
8	162	FT2-025	162	Pogon	female	24	guardian	no
9	164	FT1-067	164	Pogon	male	7	guardian	no
10	170	FT1-072	170	Pogon	male	6	guardian	no
11	178	FT2-048	178	Pogon	male	48	guardian	yes
12	190	FT2-027	190	Pogon	female	24	guardian	no
13	200	FT2-044	200	Pogon	female	6	guardian	no
14	201	FT1-049	201	Pogon	male	7	guardian	no
15	209	FT3-044	209	Pogon	male	24	guardian	no
16	212	FT1-056	212	Pogon	female	24	guardian	no
17	218	FT2-031	218	Pogon	female	12	guardian	no
18	23	FT2-030	23	Pogon	female	108	guardian	no
19	236	FT1-071	236	Pogon	male	7	guardian source_meat	no
20	278	FT2-026	278	Pogon	male	12	guardian	no
21	305	FT1-061	305	Pogon	female	24	guardian	no
22	309	FT1-073	309	Pogon	male	12	guardian	no
23	310	FT2-040	310	Pogon	male	12	guardian	no
24	313	FT3-047	313	Pogon	female	12	guardian	no
25	316	NA	NA	NA	NA	NA	NA	NA
26	323	FT2-033	323	Pogon	female	6	guardian	no
27	325	FT1-057	325	Pogon	female	48	guardian	no
28	328	FT1-075	328	Pogon	female	72	guardian	no
29	336	FT3-045	336	Pogon	female	36	guardian source_meat	no
30	350	FT1-059	350	Pogon	female	48	guardian	no
31	355	FT2-039	355	Pogon	female	48	guardian	no
32	356	FT1-074	356	Pogon	female	12	guardian	no
33	394	FT1-076	394	Pogon	male	84	guardian	no
34	395	FT1-050	395	Pogon	female	12	guardian	no
35	51	FT1-068	51	Pogon	female	60	guardian	no
36	59	FT1-043	59	Pogon	female	12	guardian	no
