# Supplementary material for: Habitat selection by free-roaming domestic dogs in rabies endemic countries in rural and urban settings
Source: Sci Rep. 2022 Dec 3;12:20928. doi: 10.1038/s41598-022-25038-z (PMC9719531; doi:10.1038/s41598-022-25038-z)
Supplement: Supplementary file 9 — Supplementary Information 9. [file 41598_2022_25038_MOESM9_ESM.csv]

	name	gcs_num	village_house	sex_dog	age	castration	keep_reason	freeroam	time_freeroam
1	100	100	poptun	male	180	no	guardian	yes	always
2	101	101	poptun	male	NA	no	pet	yes	night_only
3	107	107	poptun	male	NA	no	guardian pet	yes	always
4	114	114	poptun	male	NA	no	pet	yes	always
5	117	117	poptun	female	20.4	no	guardian pet	yes	always
6	118	118	poptun	male	24	no	guardian pet	yes	always
7	122	122	poptun	male	12	no	guardian	yes	few_hours
8	125	125	poptun	female	12	no	guardian pet	yes	few_hours
9	128	128	poptun	female	NA	no	other	yes	always
10	129	129	poptun	male	NA	no	guardian pet	yes	few_hours
11	145	145	poptun	male	4	no	guardian shepherd	yes	always
12	154	154	poptun	male	24	no	guardian	yes	few_hours
13	162	162	poptun	male	NA	no	guardian pet	yes	few_hours
14	170	170	poptun	male	24	no	guardian pet	yes	always
15	174	174	poptun	male	96	no	guardian	yes	always
16	184	184	poptun	male	24	no	guardian	yes	day_only
17	186	186	poptun	female	7	no	pet	yes	always
18	188	188	poptun	male	NA	no	guardian pet	yes	always
19	196	196	poptun	male	NA	no	pet	yes	night_only
20	200	200	poptun	male	NA	no	guardian pet	yes	few_hours
21	201	201	poptun	female	8	no	guardian	yes	few_hours
22	202	202	poptun	female	120	no	guardian pet	yes	always
23	204	204	poptun	male	NA	no	guardian pet	yes	always
24	208	208	poptun	male	NA	no	guardian pet	yes	few_hours
25	209	209	poptun	female	NA	no	guardian pet	yes	always
26	212	212	poptun	male	4	no	guardian pet	NA	day_only
27	218	218	poptun	female	12	no	guardian pet	yes	night_only
28	225	225	poptun	male	72	no	guardian pet	yes	few_hours
29	227	227	poptun	female	108	no	guardian	yes	always
30	23	23	poptun	male	NA	no	guardian pet	yes	always
31	230	230	poptun	male	NA	no	guardian pet	yes	always
32	232	232	poptun	female	60	no	guardian pet	yes	always
33	236	236	poptun	male	NA	no	guardian pet	yes	always
34	238	238	poptun	female	NA	no	pet	yes	always
35	249	249	poptun	female	NA	no	guardian pet	yes	always
36	25	25	poptun	female	5	no	guardian pet	yes	always
37	278	278	poptun	female	72	no	guardian	yes	always
38	281	281	poptun	male	NA	no	guardian pet	yes	always
39	282	282	poptun	female	NA	no	guardian pet	yes	always
40	284	284	poptun	male	36	no	guardian pet	yes	night_only
41	286	286	poptun	female	24	no	pet	yes	always
42	288	288	poptun	female	NA	no	guardian	yes	always
43	300	300	poptun	male	NA	no	guardian pet	yes	day_only
44	309	309	poptun	male	24	no	guardian	yes	always
45	313	313	poptun	male	24	no	guardian pet	yes	few_hours
46	316	316	poptun	male	NA	no	guardian	yes	night_only
47	318	318	poptun	female	NA	no	guardian	yes	always
48	329	329	poptun	female	NA	no	pet	yes	always
49	331	331	poptun	male	NA	no	guardian pet	yes	always
50	335	335	poptun	female	24	no	guardian pet	yes	always
51	336	336	poptun	male	7	no	guardian	yes	always
52	337	337	poptun	male	48	no	guardian pet	yes	few_hours
53	340	340	poptun	male	84	no	guardian pet	yes	always
54	341	341	poptun	male	NA	no	guardian shepherd	yes	always
55	346	346	poptun	female	8	no	guardian pet	yes	night_only
56	354	354	poptun	female	24	no	guardian pet	yes	few_hours
57	356	356	poptun	male	18	no	guardian pet	yes	always
58	366	366	poptun	male	5	no	guardian	yes	always
59	372	372	poptun	male	NA	no	guardian pet	yes	few_hours
60	380	380	poptun	male	8	no	guardian pet	yes	always
61	386	386	poptun	female	48	no	guardian pet	yes	always
62	387	387	poptun	male	36	no	guardian pet	yes	always
63	390	390	poptun	female	NA	no	pet	yes	always
64	394	394	poptun	male	24	no	guardian pet	yes	always
65	395	395	poptun	female	36	no	guardian	yes	always
66	398	398	poptun	male	18	no	guardian	yes	always
67	55	55	poptun	female	NA	no	guardian pet	yes	few_hours
68	56	56	poptun	female	NA	no	guardian pet	yes	always
69	60	60	poptun	male	NA	no	guardian pet	yes	always
