# Supplementary material for: Habitat selection by free-roaming domestic dogs in rabies endemic countries in rural and urban settings
Source: Sci Rep. 2022 Dec 3;12:20928. doi: 10.1038/s41598-022-25038-z (PMC9719531; doi:10.1038/s41598-022-25038-z)
Supplement: Supplementary file 10 — Supplementary Information 10. [file 41598_2022_25038_MOESM10_ESM.csv]

	name	gcs_num	village_house	sex_dog	age	castration	keep_reason	freeroam	time_freeroam
1	107	107	romana	male	NA	no	guardian	yes	always
2	109	109	romana	female	12	no	guardian hunting	yes	day_only
3	114	114	romana	female	12	no	guardian hunting	yes	few_hours
4	115	115	romana	female	NA	no	guardian hunting	yes	always
5	126	126	romana	male	NA	no	guardian hunting	yes	always
6	129	129	romana	male	NA	no	guardian	yes	always
7	142	142	romana	male	NA	no	guardian	yes	always
8	144	144	romana	female	NA	no	guardian	yes	always
9	145	145	romana	female	36	no	guardian hunting	yes	always
10	152	152	romana	male	NA	no	guardian pet	yes	always
11	157	157	romana	female	24	no	guardian hunting	yes	always
12	171	171	romana	NA	NA	NA	NA	NA	NA
13	181	181	romana	female	NA	no	guardian	yes	always
14	190	190	romana	male	84	no	guardian hunting	yes	always
15	207	207	romana	male	NA	no	guardian	yes	always
16	208	208	romana	female	NA	no	guardian	yes	always
17	209	209	romana	male	NA	no	guardian	yes	always
18	222	222	romana	male	NA	no	guardian	yes	always
19	225	225	romana	male	NA	no	guardian	yes	always
20	227	227	romana	female	NA	no	guardian pet	yes	day_only
21	230	230	romana	male	NA	no	guardian	yes	always
22	231	231	romana	male	NA	NA	guardian hunting	yes	always
23	236	236	romana	female	NA	no	guardian	yes	always
24	25	25	romana	female	24	no	guardian hunting	yes	always
25	271	271	romana	male	NA	no	guardian	yes	always
26	272	272	romana	male	6	no	guardian hunting	yes	always
27	278	278	romana	male	12	no	guardian hunting	yes	always
28	282	282	romana	female	NA	no	guardian hunting	yes	always
29	288	NA	NA	NA	NA	NA	NA	NA	NA
30	300	300	romana	male	13	no	guardian hunting	yes	always
31	310	310	romana	male	NA	no	guardian	yes	always
32	323	323	romana	male	NA	no	guardian	yes	always
33	335	335	romana	female	12	no	guardian hunting	yes	always
34	337	337	romana	male	NA	no	guardian	yes	always
35	350	350	romana	male	NA	no	guardian	yes	always
36	355	355	romana	male	NA	no	guardian	yes	always
37	361	361	romana	male	NA	no	guardian	yes	always
38	366	366	romana	male	NA	no	guardian hunting	yes	always
39	369	369	romana	male	96	no	guardian hunting	yes	always
40	380	380	romana	male	48	yes	guardian hunting	yes	always
41	384	384	romana	male	NA	no	guardian	yes	always
42	386	386	romana	male	NA	no	guardian	yes	always
43	394	394	romana	female	12	no	guardian hunting	yes	always
44	56	56	romana	male	NA	no	guardian hunting	yes	always
45	62	62	romana	male	60	yes	guardian hunting	yes	always
