# Supplementary material for: Habitat selection by free-roaming domestic dogs in rabies endemic countries in rural and urban settings
Source: Sci Rep. 2022 Dec 3;12:20928. doi: 10.1038/s41598-022-25038-z (PMC9719531; doi:10.1038/s41598-022-25038-z)
Supplement: Supplementary file 11 — Supplementary Information 11. [file 41598_2022_25038_MOESM11_ESM.csv]

	name	gcs_num	village_house	sex_dog	age	castration	keep_reason	freeroam	time_freeroam
1	100	100	sabaneta	female	NA	no	guardian	yes	always
2	101	101	sabaneta	male	NA	no	guardian	yes	always
3	105	105	sabaneta	male	72	no	guardian pet hunting	yes	always
4	106	106	sabaneta	NA	NA	no	guardian	yes	always
5	107	107	sabaneta	male	NA	no	guardian	yes	always
6	109	109	sabaneta	male	NA	no	guardian	yes	few_hours
7	110	110	sabaneta	male	NA	no	guardian	yes	always
8	115	115	sabaneta	female	48	no	guardian hunting	yes	always
9	117	117	sabaneta	male	12	no	guardian	yes	few_hours
10	119	119	sabaneta	male	NA	no	guardian	yes	always
11	122	122	sabaneta	male	NA	no	guardian pet	yes	few_hours
12	131	131	sabaneta	female	NA	no	guardian	yes	always
13	142	142	sabaneta	female	NA	no	guardian	yes	always
14	144	144	sabaneta	female	NA	no	pet	yes	always
15	145	145	sabaneta	male	24	no	hunting	yes	always
16	146	146	sabaneta	female	24	no	guardian	yes	always
17	152	NA	NA	NA	NA	NA	NA	NA	NA
18	154	154	sabaneta	male	NA	no	guardian hunting	yes	always
19	157	157	sabaneta	female	12	no	guardian	yes	always
20	160	160	sabaneta	male	36	no	guardian	yes	always
21	161	161	sabaneta	male	NA	no	guardian	yes	always
22	162	162	sabaneta	female	NA	no	guardian	yes	always
23	163	163	sabaneta	male	60	no	guardian	yes	few_hours
24	170	170	sabaneta	male	NA	no	guardian	yes	always
25	174	174	sabaneta	male	NA	no	guardian	yes	always
26	178	178	sabaneta	male	72	yes	guardian	yes	few_hours
27	180	180	sabaneta	male	7	no	guardian	yes	always
28	181	181	sabaneta	male	12	no	guardian	yes	always
29	184	184	sabaneta	male	NA	no	guardian	yes	always
30	186	186	sabaneta	male	NA	no	guardian	yes	always
31	198	198	sabaneta	male	NA	no	guardian pet	yes	few_hours
32	200	200	sabaneta	male	108	no	guardian hunting	yes	always
33	201	201	sabaneta	male	7	no	guardian	yes	always
34	202	202	sabaneta	male	NA	no	guardian	yes	always
35	204	204	sabaneta	male	NA	no	guardian	yes	few_hours
36	207	207	sabaneta	male	36	no	guardian	yes	always
37	208	208	sabaneta	female	NA	no	guardian	yes	always
38	209	209	sabaneta	male	24	no	guardian hunting	yes	always
39	212	212	sabaneta	male	NA	no	guardian	yes	always
40	218	218	sabaneta	female	NA	no	guardian	yes	always
41	220	220	sabaneta	female	NA	no	guardian	yes	always
42	222	222	sabaneta	male	NA	no	guardian	yes	always
43	23	23	sabaneta	female	NA	no	guardian	yes	always
44	230	230	sabaneta	male	NA	NA	guardian pet	yes	always
45	232	232	sabaneta	male	NA	no	guardian	yes	always
46	236	236	sabaneta	male	NA	no	guardian	yes	always
47	244	244	sabaneta	male	NA	no	guardian	yes	always
48	259	259	sabaneta	female	NA	no	guardian	yes	always
49	271	271	sabaneta	male	NA	no	guardian	yes	always
50	272	272	sabaneta	male	NA	no	guardian	yes	always
51	278	278	sabaneta	male	5	no	guardian	yes	always
52	279	279	sabaneta	male	NA	no	guardian pet	yes	few_hours
53	281	281	sabaneta	male	24	no	guardian	yes	always
54	282	282	sabaneta	male	NA	no	guardian	yes	always
55	284	284	sabaneta	male	NA	no	guardian	yes	always
56	295	295	sabaneta	male	NA	no	guardian pet	yes	always
57	299	299	sabaneta	male	NA	no	guardian	yes	always
58	300	300	sabaneta	male	60	no	guardian hunting	yes	few_hours
59	305	305	sabaneta	male	36	no	guardian	yes	always
60	309	309	sabaneta	male	NA	no	guardian pet	yes	always
61	310	310	sabaneta	female	24	no	guardian	yes	always
62	312	312	sabaneta	male	NA	no	pet	yes	few_hours
63	313	313	sabaneta	male	NA	no	guardian	yes	always
64	316	316	sabaneta	female	12	no	guardian	yes	always
65	319	319	sabaneta	male	24	no	guardian	yes	always
66	321	321	sabaneta	male	36	no	guardian	yes	always
67	325	325	sabaneta	male	NA	no	guardian	yes	always
68	329	329	sabaneta	female	18	no	guardian	yes	always
69	331	331	sabaneta	male	NA	no	guardian pet	yes	always
70	337	337	sabaneta	male	NA	yes	guardian	yes	few_hours
71	340	340	sabaneta	male	NA	no	guardian	yes	always
72	341	341	sabaneta	female	NA	no	guardian	yes	always
73	346	346	sabaneta	male	NA	no	guardian	yes	always
74	348	348	sabaneta	female	NA	no	guardian	yes	always
75	350	350	sabaneta	female	NA	no	guardian	yes	always
76	355	355	sabaneta	female	24	no	hunting	yes	always
77	356	356	sabaneta	male	NA	no	guardian	yes	always
78	358	358	sabaneta	male	NA	no	guardian	yes	always
79	361	361	sabaneta	male	36	no	guardian	yes	always
80	366	366	sabaneta	male	48	no	guardian	yes	always
81	367	367	sabaneta	male	7	no	guardian	yes	always
82	368	368	sabaneta	female	NA	no	guardian	yes	always
83	369	369	sabaneta	male	132	no	guardian	yes	always
84	370	370	sabaneta	male	NA	no	guardian	yes	always
85	372	372	sabaneta	male	NA	no	guardian pet	yes	always
86	377	377	sabaneta	male	NA	no	pet	yes	always
87	378	378	sabaneta	female	NA	no	guardian	yes	always
88	380	380	sabaneta	male	NA	no	guardian	yes	few_hours
89	390	390	sabaneta	male	NA	no	guardian pet	yes	always
90	394	394	sabaneta	female	NA	no	guardian	yes	always
91	395	395	sabaneta	female	NA	no	guardian	yes	always
92	51	51	sabaneta	male	72	no	guardian	yes	few_hours
93	53	53	sabaneta	male	NA	no	guardian	yes	always
94	54	54	sabaneta	male	NA	no	guardian pet	yes	always
95	55	55	sabaneta	male	NA	no	guardian	yes	always
96	56	56	sabaneta	male	6	no	guardian hunting	yes	always
97	60	60	sabaneta	male	NA	no	pet	yes	always
98	62	62	sabaneta	male	8	no	guardian hunting	yes	always
